# Supplementary material for: GESPA: classifying nsSNPs to predict disease association
Source: BMC Bioinformatics. 2015 Jul 25;16:228. doi: 10.1186/s12859-015-0673-2 (PMC4513380; doi:10.1186/s12859-015-0673-2)
Supplement: Additional file 1: Table S1. — Cross Validation Folds: Spreadsheets containing all 5 folds, for GESPA’s cross validation process. Also includes the numerical values of GESPA’s pathogenicity and phenotype classifiers for every nsSNP within each test fold. For the cross validation the five different combinations of four folds were used to train GESPA’s pathogenicity classifiers and the remaining fold in each case was used to test the optimal parameters. [file 12859_2015_673_MOESM1_ESM.xls]

## Sheet: Humsavar Fold 1
Gene Name	SNP Loc	Humsavar Prediction	1=Published SNPs on gene, 0=no Published SNPs on gene	WPC (Weighted Protein Conservation, %)	Program PSIC
AARS	G275D	Polymorphism	1	90	3.96774
AARS	N71Y	Disease	1	85	4.61722
AARS	R329H	Disease	1	100	4.50577
AASDH	A747V	Polymorphism	0	15	0.34443
AASDH	I61V	Polymorphism	0	61	0.0109372
AASDH	K368R	Polymorphism	0	46	0.250475
AASDH	P93R	Polymorphism	0	69	4.65781
AASDH	T865A	Polymorphism	0	53	3.79417
AASDH	V774I	Polymorphism	0	76	0.241014
AASDH	Y1030D	Polymorphism	0	23	0.851144
AATK	A1332T	Polymorphism	0	71	3.74812
AATK	E1160K	Polymorphism	0	100	4.22278
AATK	F1266S	Polymorphism	0	71	4.52466
AATK	G703C	Polymorphism	0	28	1.41818
AATK	L97V	Unclassified	0	100	3.89309
AATK	M104V	Unclassified	0	85	1.40015
AATK	P1192S	Polymorphism	0	57	0.406955
AATK	S815R	Polymorphism	0	85	4.15576
AATK	S81F	Unclassified	0	100	4.16509
AATK	S923L	Polymorphism	0	71	3.96745
AATK	T118M	Polymorphism	0	85	4.23805
ABAT	Q56R	Polymorphism	1	35	0.332626
ABAT	R220K	Disease	1	100	4.50577
ABCA10	I287V	Polymorphism	0	100	4.35046
ABCA10	M916T	Polymorphism	0	25	0.942094
ABCA10	P203S	Polymorphism	0	75	4.31454
ABCA10	R1322W	Polymorphism	0	100	4.50577
ABCA4	A1038V	Disease	1	90	3.78123
ABCA4	A1038V	Disease	1	90	3.78123
ABCA4	A1038V	Disease	1	90	3.78123
ABCA4	A1598D	Disease	1	80	3.76214
ABCA4	A1637T	Polymorphism	1	100	3.83255
ABCA4	A1794D	Disease	1	80	3.62028
ABCA4	A192T	Disease	1	90	3.78123
ABCA4	A2216V	Polymorphism	1	100	3.83255
ABCA4	A407V	Disease	1	50	0.335214
ABCA4	A407V	Disease	1	50	0.335214
ABCA4	A549P	Disease	1	90	3.80533
ABCA4	A60E	Disease	1	90	3.78123
ABCA4	A60T	Disease	1	90	3.78123
ABCA4	A60V	Disease	1	90	3.78123
ABCA4	A762E	Disease	1	90	3.80533
ABCA4	A854T	Disease	1	90	4.0251
ABCA4	C1488F	Disease	1	90	0.970858
ABCA4	C1488R	Disease	1	90	5.46364
ABCA4	C1488R	Disease	1	90	5.46364
ABCA4	C1488Y	Disease	1	90	5.46364
ABCA4	C1490Y	Disease	1	90	5.41891
ABCA4	C1490Y	Disease	1	90	5.41891
ABCA4	C2137Y	Disease	1	100	5.46352
ABCA4	C2150R	Disease	1	100	5.46352
ABCA4	C2150Y	Disease	1	100	5.46352
ABCA4	C2150Y	Disease	1	100	5.46352
ABCA4	C230S	Disease	1	90	1.42726
ABCA4	C54Y	Disease	1	100	5.46352
ABCA4	C75G	Disease	1	100	5.46352
ABCA4	C764Y	Disease	1	90	5.41375
ABCA4	D1204N	Disease	1	80	0.0736929
ABCA4	D1532N	Disease	1	90	4.29514
ABCA4	D2177N	Polymorphism	1	70	3.98801
ABCA4	D249G	Disease	1	90	4.22587
ABCA4	D523E	Disease	1	100	4.2535
ABCA4	D645N	Disease	1	100	4.2535
ABCA4	D846H	Polymorphism	1	100	4.2535
ABCA4	E1022K	Disease	1	100	4.22278
ABCA4	E1036K	Disease	1	60	0.0416649
ABCA4	E1087D	Disease	1	100	4.22278
ABCA4	E1087K	Disease	1	100	4.22278
ABCA4	E1122K	Disease	1	100	4.22278
ABCA4	E1122K	Disease	1	100	4.22278
ABCA4	E1399K	Disease	1	90	4.17416
ABCA4	E1817D	Polymorphism	1	90	4.24172
ABCA4	E1885K	Disease	1	80	4.14231
ABCA4	E2096K	Disease	1	100	4.22278
ABCA4	E2131K	Disease	1	100	4.22278
ABCA4	E328V	Disease	1	90	4.24506
ABCA4	E471K	Disease	1	80	4.06195
ABCA4	E471K	Disease	1	80	4.06195
ABCA4	F1440S	Disease	1	90	4.87837
ABCA4	F1440V	Disease	1	90	4.87837
ABCA4	F525C	Disease	1	100	4.64585
ABCA4	F608I	Disease	1	100	4.64585
ABCA4	F873L	Disease	1	100	4.64585
ABCA4	G1091E	Disease	1	100	3.89309
ABCA4	G1439D	Disease	1	90	0.15979
ABCA4	G1508C	Disease	1	100	3.89309
ABCA4	G1578R	Disease	1	60	3.57644
ABCA4	G1748R	Disease	1	90	3.91492
ABCA4	G1886E	Disease	1	90	3.85734
ABCA4	G1961E	Disease	1	90	3.83673
ABCA4	G1961E	Disease	1	90	3.83673
ABCA4	G1975R	Disease	1	100	3.89309
ABCA4	G1977S	Disease	1	100	3.89309
ABCA4	G1977S	Disease	1	100	3.89309
ABCA4	G2059A	Polymorphism	1	90	3.91091
ABCA4	G2146D	Disease	1	100	3.89309
ABCA4	G550R	Disease	1	100	3.89309
ABCA4	G607R	Disease	1	100	3.89309
ABCA4	G607W	Disease	1	100	3.89309
ABCA4	G65E	Disease	1	100	3.89309
ABCA4	G65E	Disease	1	100	3.89309
ABCA4	G72R	Disease	1	90	3.86366
ABCA4	G818E	Disease	1	90	3.88375
ABCA4	G818E	Disease	1	90	3.88375
ABCA4	G851D	Disease	1	90	3.84227
ABCA4	G863A	Disease	1	100	3.89309
ABCA4	G863A	Disease	1	100	3.89309
ABCA4	G863A	Disease	1	100	3.89309
ABCA4	G978C	Disease	1	100	3.89309
ABCA4	G991R	Disease	1	90	3.89282
ABCA4	H1406Y	Disease	1	70	5.0369
ABCA4	H1838Y	Disease	1	90	5.28005
ABCA4	H2128R	Disease	1	100	5.27772
ABCA4	H423R	Polymorphism	1	20	0.935846
ABCA4	H914R	Polymorphism	1	30	4.97038
ABCA4	I1562T	Disease	1	70	4.22445
ABCA4	I1562T	Disease	1	70	4.22445
ABCA4	I1562T	Disease	1	70	4.22445
ABCA4	I1562T	Disease	1	70	4.22445
ABCA4	I156V	Disease	1	70	0.393079
ABCA4	I1846T	Polymorphism	1	90	4.34902
ABCA4	I2047N	Disease	1	100	4.35046
ABCA4	I824T	Disease	1	90	4.30252
ABCA4	K1031E	Disease	1	100	4.24085
ABCA4	K1148T	Polymorphism	1	100	4.24085
ABCA4	K2160R	Disease	1	100	4.24085
ABCA4	L1014R	Disease	1	100	3.89309
ABCA4	L11P	Disease	1	100	3.89309
ABCA4	L1201R	Disease	1	90	3.93474
ABCA4	L1250P	Disease	1	100	3.89309
ABCA4	L1388P	Disease	1	90	3.93474
ABCA4	L1430P	Disease	1	80	3.75272
ABCA4	L1525P	Disease	1	80	3.76243
ABCA4	L1631P	Disease	1	90	3.86366
ABCA4	L1729P	Disease	1	80	3.98103
ABCA4	L1763P	Disease	1	80	3.85167
ABCA4	L1940P	Disease	1	80	3.71081
ABCA4	L1940P	Disease	1	80	3.71081
ABCA4	L1970F	Disease	1	100	3.89309
ABCA4	L1970F	Disease	1	100	3.89309
ABCA4	L1971R	Disease	1	100	3.89309
ABCA4	L2027F	Disease	1	100	3.89309
ABCA4	L2027F	Disease	1	100	3.89309
ABCA4	L2035P	Disease	1	90	3.8903
ABCA4	L2060R	Disease	1	100	3.89309
ABCA4	L2229P	Disease	1	90	3.89442
ABCA4	L2241V	Disease	1	100	3.89309
ABCA4	L244P	Disease	1	90	3.8903
ABCA4	L541P	Disease	1	100	3.89309
ABCA4	L541P	Disease	1	100	3.89309
ABCA4	L541P	Disease	1	100	3.89309
ABCA4	L686S	Disease	1	80	3.87288
ABCA4	L797P	Disease	1	90	3.87539
ABCA4	M1733T	Disease	1	70	5.02592
ABCA4	N1799D	Disease	1	90	4.44217
ABCA4	N1805D	Disease	1	90	4.4361
ABCA4	N1868I	Polymorphism	1	80	4.29248
ABCA4	N247S	Disease	1	70	4.33181
ABCA4	N380K	Disease	1	80	4.40157
ABCA4	N58K	Disease	1	80	4.37873
ABCA4	N965S	Disease	1	100	4.46899
ABCA4	N96D	Disease	1	100	4.46899
ABCA4	N96H	Disease	1	100	4.46899
ABCA4	P1314T	Polymorphism	1	50	0.282855
ABCA4	P1380L	Disease	1	90	4.49146
ABCA4	P1486L	Disease	1	90	4.42541
ABCA4	P1776L	Disease	1	90	0.697207
ABCA4	P1780A	Disease	1	90	4.41685
ABCA4	P1948L	Polymorphism	1	30	3.95822
ABCA4	P309R	Disease	1	90	4.43423
ABCA4	P68L	Disease	1	100	4.44981
ABCA4	P68R	Disease	1	100	4.44981
ABCA4	Q1513R	Disease	1	90	4.7243
ABCA4	Q1703K	Disease	1	90	4.68297
ABCA4	Q190H	Disease	1	100	4.7054
ABCA4	Q635K	Disease	1	100	4.7054
ABCA4	Q636H	Disease	1	100	4.7054
ABCA4	Q957R	Disease	1	100	4.7054
ABCA4	R1055W	Disease	1	90	4.45322
ABCA4	R1097C	Disease	1	100	4.50577
ABCA4	R1108C	Disease	1	90	4.48391
ABCA4	R1108C	Disease	1	90	4.48391
ABCA4	R1108H	Disease	1	90	4.48391
ABCA4	R1108L	Disease	1	90	4.48391
ABCA4	R1129C	Disease	1	100	4.50577
ABCA4	R1129L	Disease	1	100	4.50577
ABCA4	R1129L	Disease	1	100	4.50577
ABCA4	R1300Q	Disease	1	60	0.123778
ABCA4	R1443H	Disease	1	90	4.49657
ABCA4	R1517S	Disease	1	80	4.63391
ABCA4	R152Q	Polymorphism	1	60	0.0719473
ABCA4	R1640Q	Disease	1	100	4.50577
ABCA4	R1640Q	Disease	1	100	4.50577
ABCA4	R1640Q	Disease	1	100	4.50577
ABCA4	R1640W	Disease	1	100	4.50577
ABCA4	R1640W	Disease	1	100	4.50577
ABCA4	R1705L	Disease	1	100	4.50577
ABCA4	R1820P	Disease	1	70	0.160748
ABCA4	R1843W	Disease	1	90	4.49034
ABCA4	R1898H	Disease	1	30	0.856223
ABCA4	R1898H	Disease	1	30	0.856223
ABCA4	R18W	Disease	1	100	4.50577
ABCA4	R2030Q	Disease	1	100	4.50577
ABCA4	R2030Q	Disease	1	100	4.50577
ABCA4	R2038W	Disease	1	100	4.50577
ABCA4	R2077G	Disease	1	100	4.50577
ABCA4	R2077W	Disease	1	100	4.50577
ABCA4	R2106C	Disease	1	90	4.50709
ABCA4	R2106C	Disease	1	90	4.50709
ABCA4	R2107C	Disease	1	90	4.50709
ABCA4	R2107H	Disease	1	90	4.50709
ABCA4	R212C	Disease	1	80	4.32657
ABCA4	R212C	Disease	1	80	4.32657
ABCA4	R212H	Polymorphism	1	80	4.32657
ABCA4	R2139W	Disease	1	100	4.50577
ABCA4	R2149L	Disease	1	40	4.58317
ABCA4	R220C	Disease	1	70	4.26342
ABCA4	R2263L	Disease	1	90	4.48155
ABCA4	R24H	Disease	1	90	4.53236
ABCA4	R333W	Disease	1	100	4.50577
ABCA4	R537C	Disease	1	70	4.30896
ABCA4	R572P	Disease	1	100	4.50577
ABCA4	R572Q	Disease	1	100	4.50577
ABCA4	R602Q	Disease	1	90	4.48391
ABCA4	R602W	Disease	1	90	4.48391
ABCA4	R653C	Disease	1	90	4.54742
ABCA4	R943Q	Polymorphism	1	80	4.35667
ABCA4	R943W	Disease	1	80	4.35667
ABCA4	R943W	Disease	1	80	4.35667
ABCA4	S100P	Disease	1	90	4.20674
ABCA4	S1063P	Disease	1	100	4.16509
ABCA4	S1071L	Disease	1	90	4.1873
ABCA4	S1689P	Disease	1	30	3.81896
ABCA4	S1696N	Disease	1	90	4.11614
ABCA4	S1736P	Disease	1	40	3.94136
ABCA4	S206R	Disease	1	90	4.11071
ABCA4	S2255I	Polymorphism	1	10	0.179942
ABCA4	S336C	Disease	1	90	4.14857
ABCA4	S445R	Disease	1	100	4.16509
ABCA4	S752I	Polymorphism	1	100	4.16509
ABCA4	S765N	Disease	1	90	4.13961
ABCA4	S765R	Disease	1	90	4.13961
ABCA4	S974P	Disease	1	100	4.16509
ABCA4	T1019A	Disease	1	100	4.20316
ABCA4	T1019M	Disease	1	100	4.20316
ABCA4	T1112N	Disease	1	100	4.20316
ABCA4	T1253M	Disease	1	90	4.17532
ABCA4	T1428M	Disease	1	40	3.9107
ABCA4	T1526M	Disease	1	100	4.20316
ABCA4	T1537M	Disease	1	90	4.15444
ABCA4	T224M	Unclassified	1	70	4.10759
ABCA4	T300N	Disease	1	60	3.8573
ABCA4	T716M	Disease	1	90	4.17532
ABCA4	T897I	Disease	1	70	3.88813
ABCA4	T901A	Polymorphism	1	80	4.01584
ABCA4	T959I	Disease	1	100	4.20316
ABCA4	T971N	Disease	1	100	4.20316
ABCA4	T972N	Disease	1	100	4.20316
ABCA4	V1072A	Disease	1	90	4.06044
ABCA4	V1429A	Disease	1	50	0.240989
ABCA4	V1433I	Disease	1	70	0.187517
ABCA4	V1693I	Disease	1	70	0.588251
ABCA4	V1884E	Disease	1	60	3.8984
ABCA4	V1896D	Disease	1	30	3.73154
ABCA4	V1921M	Polymorphism	1	100	4.0773
ABCA4	V2050L	Disease	1	90	4.06044
ABCA4	V552I	Polymorphism	1	100	4.0773
ABCA4	V643G	Polymorphism	1	100	4.0773
ABCA4	V643M	Disease	1	100	4.0773
ABCA4	V767D	Disease	1	90	4.27354
ABCA4	V77E	Disease	1	40	3.76132
ABCA4	V849A	Disease	1	40	4.19856
ABCA4	V931M	Disease	1	80	4.02182
ABCA4	V935A	Disease	1	90	4.04887
ABCA4	V989A	Disease	1	40	3.90594
ABCA4	W1408L	Disease	1	90	5.6817
ABCA4	W1408R	Disease	1	90	5.6817
ABCA4	W1724C	Disease	1	100	5.70256
ABCA4	W339G	Disease	1	90	5.6805
ABCA4	W821R	Disease	1	100	5.70256
ABCA4	Y1652D	Disease	1	90	4.69869
ABCA4	Y2071F	Disease	1	90	4.69869
ABCA4	Y340D	Disease	1	90	4.73016
ABCA6	M698I	Polymorphism	0	16	0.919535
ABCA6	M875I	Polymorphism	0	33	4.89194
ABCA6	N1322S	Polymorphism	0	66	4.32093
ABCA6	N610Y	Polymorphism	0	66	4.32093
ABCA6	V282I	Polymorphism	0	16	0.458214
ABCB11	A570T	Disease	1	100	3.83255
ABCB11	A865V	Polymorphism	1	100	3.83255
ABCB11	A926P	Disease	1	100	3.83255
ABCB11	C336S	Disease	1	100	5.46352
ABCB11	D482G	Disease	1	100	4.2535
ABCB11	D676Y	Unclassified	1	37	3.75645
ABCB11	E1186K	Polymorphism	1	87	4.20265
ABCB11	E186G	Disease	1	87	4.19824
ABCB11	E297G	Disease	1	100	4.22278
ABCB11	E297G	Disease	1	100	4.22278
ABCB11	G1004D	Disease	1	100	3.89309
ABCB11	G238V	Disease	1	100	3.89309
ABCB11	G855R	Unclassified	1	100	3.89309
ABCB11	G982R	Disease	1	100	3.89309
ABCB11	I206V	Polymorphism	1	87	0.429747
ABCB11	K461E	Disease	1	100	4.24085
ABCB11	M677V	Polymorphism	1	37	4.72531
ABCB11	N591S	Polymorphism	1	100	4.46899
ABCB11	R1050C	Disease	1	100	4.50577
ABCB11	R1128H	Disease	1	100	4.50577
ABCB11	R1153C	Disease	1	100	4.50577
ABCB11	R1268Q	Disease	1	87	4.55793
ABCB11	R299K	Polymorphism	1	37	0.086995
ABCB11	R415Q	Polymorphism	1	75	4.4186
ABCB11	R432T	Disease	1	100	4.50577
ABCB11	R616G	Polymorphism	1	100	4.50577
ABCB11	R698H	Polymorphism	1	100	4.50577
ABCB11	R958Q	Polymorphism	1	50	0.150882
ABCB11	S56L	Polymorphism	1	37	3.81861
ABCB11	T619A	Polymorphism	1	87	0.516774
ABCB11	T923P	Disease	1	87	4.23458
ABCB11	V284A	Polymorphism	1	100	4.0773
ABCB11	V284L	Disease	1	100	4.0773
ABCB11	V444A	Polymorphism	1	87	4.06746
ABCB11	V444D	Polymorphism	1	87	4.06746
ABCB11	V444G	Polymorphism	1	87	4.06746
ABCB7	A580V	Polymorphism	1	53	Infinity
ABCB7	E208D	Disease	1	100	4.22278
ABCB7	E433K	Disease	1	92	Infinity
ABCB7	F346I	Polymorphism	1	100	4.64585
ABCB7	I400M	Disease	1	100	4.35046
ABCB7	R315G	Polymorphism	1	100	4.50577
ABCB7	V411L	Disease	1	92	4.18786
ABCB7	V581A	Polymorphism	1	61	0.0490981
ABCC10	I948T	Polymorphism	0	18	0.35906
ABHD2	R253Q	Polymorphism	0	90	4.61988
ABHD3	R3C	Polymorphism	0	53	4.20777
ABL1	G706V	Polymorphism	1	41.1176
ABL1	K247R	Polymorphism	1	100	4.24085
ABL1	L140P	Polymorphism	1	100	3.89309
ABL1	P810L	Polymorphism	1	52.8824
ABL1	P900S	Polymorphism	1	46.7647
ABL1	R166K	Unclassified	1	100	4.50577
ABL1	R47G	Unclassified	1	100	4.50577
ABL1	S968P	Polymorphism	1	35
ABL1	S972L	Polymorphism	1	23.2353
ABL1	T852P	Polymorphism	1	29.3529
ABLIM3	G125D	Polymorphism	0	91.6667	3.97673
ACAD9	R477Q	Polymorphism	1	88	0.0402396
ACADSB	E376G	Polymorphism	1	75	4.22906
ACADSB	I316V	Polymorphism	1	50	0.383265
ACADSB	L255F	Disease	1	25	3.72211
ACADSB	R13K	Polymorphism	1	33	0.288821
ACADSB	S209G	Polymorphism	1	75	4.23695
ACAP1	K114R	Unclassified	0	100	4.24085
ACAP1	R129Q	Unclassified	0	85	4.52003
ACAP1	R533W	Polymorphism	0	85	4.3858
ACAP1	R68C	Polymorphism	0	57	4.40492
ACCSL	C529R	Polymorphism	0	22	0.497077
ACE	A154T	Polymorphism	1	80	3.92502
ACE	A183T	Polymorphism	1	60	0.248292
ACE	A261S	Polymorphism	1	70	3.65076
ACE	D592G	Polymorphism	1	90	4.26766
ACE	F1051V	Polymorphism	1	80	4.52091
ACE	G354R	Polymorphism	1	90	3.95696
ACE	I1018T	Polymorphism	1	90	4.33933
ACE	M828T	Polymorphism	1	50	5.047
ACE	P1228L	Unclassified	1	90	4.51368
ACE	P351L	Polymorphism	1	100	4.44981
ACE	Q1296P	Polymorphism	1	70	4.5819
ACE	R1279Q	Polymorphism	1	80	4.41196
ACE	R1286S	Polymorphism	1	20	4.24724
ACE	R260C	Polymorphism	1	90	4.53085
ACE	R260L	Polymorphism	1	90	4.53085
ACE	R379Q	Polymorphism	1	70	4.32497
ACE	R561W	Polymorphism	1	20	4.44885
ACE	T1187M	Polymorphism	1	100	4.20316
ACE	T916M	Polymorphism	1	100	4.20316
ACE	V524A	Polymorphism	1	70	3.89068
ACE	Y244C	Polymorphism	1	80	4.68661
ACO1	A395D	Polymorphism	0	69	0.297078
ACO1	G486R	Polymorphism	0	100	3.89309
ACO1	T318M	Polymorphism	0	23	3.4574
ACO2	A768S	Polymorphism	1	82	3.78286
ACO2	S112R	Disease	1	100	4.16509
ACO2	T697N	Unclassified	1	100	4.20316
ACOX3	D497N	Polymorphism	0	28	3.98781
ACOX3	E34A	Polymorphism	0	64	4.25592
ACOXL	T255M	Polymorphism	0	57	0.7764
ACR	F166L	Polymorphism	0	87	4.63162
ACR	L120V	Polymorphism	0	50	3.72217
ACSF2	G75V	Polymorphism	0	92	4.13932
ACSF2	V316M	Polymorphism	0	92	4.32826
ACSM4	R481H	Polymorphism	0	100	4.50577
ACTG1	A135V	Disease	1	64	3.6087
ACTG1	E241K	Disease	1	100	4.22278
ACTG1	I122V	Disease	1	100	4.35046
ACTG1	K118M	Disease	1	100	4.24085
ACTG1	K118N	Disease	1	100	4.24085
ACTG1	P243L	Polymorphism	1	100	4.44981
ACTG1	P264L	Disease	1	100	4.44981
ACTG1	P332A	Disease	1	94	4.39216
ACTG1	R254W	Disease	1	100	4.50577
ACTG1	R256W	Disease	1	100	4.50577
ACTG1	S155F	Disease	1	88	3.99822
ACTG1	T120I	Disease	1	94	4.20135
ACTG1	T160I	Polymorphism	1	88	4.18297
ACTG1	T203K	Disease	1	100	4.20316
ACTG1	T278I	Disease	1	82	4.03882
ACTG1	T89I	Disease	1	100	4.20316
ACTG1	V370A	Disease	1	100	4.0773
ACTR8	T56I	Polymorphism	0	33	3.75138
ACVR1B	F146L	Polymorphism	0	77	4.45258
ACVR1B	L408V	Polymorphism	0	100	3.89309
ACVR2B	E459D	Polymorphism	1	100	4.22278
ACVR2B	P176R	Polymorphism	1	100	4.44981
ACVR2B	R40H	Disease	1	81.1818	4.43897
ACVR2B	V494I	Disease	1	90.1818	4.03973
ACVRL1	A306P	Disease	1	77	3.69446
ACVRL1	A347P	Disease	1	100	3.83255
ACVRL1	A482V	Disease	1	88	3.88005
ACVRL1	C344Y	Disease	1	100	5.46352
ACVRL1	C51Y	Disease	1	100	5.46352
ACVRL1	C77W	Disease	1	100	5.46352
ACVRL1	D179A	Disease	1	77	4.13052
ACVRL1	D397G	Disease	1	100	4.2535
ACVRL1	E215K	Disease	1	100	4.22278
ACVRL1	E379K	Disease	1	100	4.22278
ACVRL1	E407D	Disease	1	100	4.22278
ACVRL1	F425L	Disease	1	100	4.64585
ACVRL1	F425V	Disease	1	100	4.64585
ACVRL1	G211D	Disease	1	100	3.89309
ACVRL1	G223R	Disease	1	100	3.89309
ACVRL1	G48R	Disease	1	88	3.84961
ACVRL1	H314Y	Disease	1	100	5.27772
ACVRL1	I245N	Polymorphism	1	100	4.35046
ACVRL1	I398N	Disease	1	100	4.35046
ACVRL1	K229R	Disease	1	100	4.24085
ACVRL1	K487T	Disease	1	88	4.28835
ACVRL1	L285F	Disease	1	100	3.89309
ACVRL1	L337P	Disease	1	100	3.89309
ACVRL1	M376R	Disease	1	100	5.30306
ACVRL1	M376V	Disease	1	100	5.30306
ACVRL1	N96D	Disease	1	100	4.46899
ACVRL1	P378L	Disease	1	100	4.44981
ACVRL1	P424T	Disease	1	100	4.44981
ACVRL1	R374Q	Disease	1	100	4.50577
ACVRL1	R374W	Disease	1	100	4.50577
ACVRL1	R411P	Disease	1	100	4.50577
ACVRL1	R411Q	Disease	1	100	4.50577
ACVRL1	R411W	Disease	1	100	4.50577
ACVRL1	R479L	Disease	1	88	4.55327
ACVRL1	R484W	Disease	1	88	4.55327
ACVRL1	R67Q	Disease	1	88	4.4644
ACVRL1	R67W	Disease	1	88	4.4644
ACVRL1	S333I	Disease	1	100	4.16509
ACVRL1	W399S	Disease	1	100	5.70256
ACVRL1	W50C	Disease	1	77	5.44963
ADAM2	G10W	Polymorphism	0	100	3.89309
ADAM29	D131N	Unclassified	0	62.25	0.159771
ADAM29	D345N	Unclassified	0	37.375	3.8178
ADAM29	E111K	Unclassified	0	100	4.22278
ADAM29	E176K	Unclassified	0	100	4.22278
ADAM29	E503K	Unclassified	0	49.875	3.93065
ADAM29	G305E	Unclassified	0	100	3.89309
ADAM29	G403D	Unclassified	0	87.25	4.03638
ADAM29	G434D	Unclassified	0	100	3.89309
ADAM29	H533Y	Unclassified	0	75	5.4092
ADAM29	I257F	Unclassified	0	49.875	4.23659
ADAM29	I89M	Unclassified	0	37.375	4.17453
ADAM29	L72F	Unclassified	0	62.5	0.3772
ADAM29	P31L	Unclassified	0	87.5	4.62405
ADAM29	S112F	Unclassified	0	100	4.16509
ADAM29	S115F	Unclassified	0	62.375	4.06209
ADAM29	S234F	Unclassified	0	87.5	4.32943
ADAM29	V205I	Unclassified	0	100	4.0773
ADAM30	L359P	Polymorphism	0	42	3.57997
ADAM30	T737A	Polymorphism	0	42	4.08855
ADAMTS18	A946S	Polymorphism	1	11	0.447705
ADAMTS18	K455T	Unclassified	1	100	4.24085
ADAMTS18	L626I	Polymorphism	1	11	3.78583
ADAMTS18	L769I	Polymorphism	1	11	0.441789
ADAMTS18	R382K	Unclassified	1	100	4.50577
ADAMTS18	S1080R	Polymorphism	1	55	3.8416
ADAMTS18	S1159T	Polymorphism	1	77	4.03348
ADAMTS18	S179L	Disease	1	88	4.10742
ADAMTS18	Y191H	Polymorphism	1	100	4.74501
ADAMTS2	E331K	Polymorphism	1	100	4.22278
ADAMTS2	G665R	Polymorphism	1	91	0.291778
ADAMTS2	P1177S	Polymorphism	1	82.75	4.5038
ADAMTS2	R241H	Polymorphism	1	49.5	0.722159
ADAMTS2	R827Q	Polymorphism	1	82.75	4.51925
ADAMTS2	V245I	Polymorphism	1	82.75	4.06314
ADAMTS2	V74M	Polymorphism	1	66	3.69324
ADAMTS7	G1414S	Polymorphism	0	12	0.538956
ADAMTS7	G1583A	Polymorphism	0	12	0.155465
ADAMTS7	S214P	Polymorphism	0	12	0.362266
ADAMTS7	T1319A	Polymorphism	0	37	0.443076
ADAMTS7	T307M	Polymorphism	0	62	4.13971
ADAMTSL3	A1315E	Unclassified	0	72	3.70687
ADAMTSL3	G713R	Polymorphism	0	63	0.507522
ADAMTSL3	H146R	Polymorphism	0	27	0.815214
ADAMTSL3	L290V	Polymorphism	0	18	0.0881832
ADAMTSL3	L869F	Polymorphism	0	45	0.663656
ADAMTSL3	M1558T	Polymorphism	0	36	4.93957
ADAMTSL3	R1679H	Polymorphism	0	27	4.06978
ADAMTSL3	R587H	Unclassified	0	90	4.7392
ADAMTSL3	R855C	Unclassified	0	54	4.19355
ADAMTSL3	R855H	Polymorphism	0	54	4.19355
ADAMTSL3	T1370A	Polymorphism	0	54	0.459953
ADAMTSL3	T1660I	Polymorphism	0	45	3.85665
ADAMTSL3	V330M	Unclassified	0	72	0.956786
ADAMTSL3	V661L	Polymorphism	0	9	0.278322
ADAR	P193A	Disease	1	75	4.28498
ADC	A288S	Polymorphism	0	100	3.83255
ADCY6	A674S	Polymorphism	0	100	3.83255
ADM	P85R	Polymorphism	0	62	0.0224033
ADM	S50R	Polymorphism	0	87	4.10454
ADORA2A	A50V	Polymorphism	0	72	0.0748669
ADORA2A	G392R	Polymorphism	0	45	3.52045
ADORA2A	R300H	Polymorphism	0	81	4.49016
ADRA1A	C347R	Polymorphism	0	10	0.749214
ADRA1A	E465D	Polymorphism	0	60	0.01767
ADRA1A	G40W	Unclassified	0	90	3.88049
ADRA1A	I200S	Polymorphism	0	100	4.35046
ADRA1A	K414R	Polymorphism	0	70	0.156951
ADRA1B	V51G	Polymorphism	0	88	4.07491
ADRA2A	C401S	Polymorphism	0	87	1.42928
ADRBK1	I184T	Polymorphism	0	100	4.35046
ADRBK1	R578Q	Unclassified	0	90	4.41786
AEBP1	D648E	Polymorphism	0	100	4.2535
AEBP1	K1133E	Polymorphism	0	16	0.0431603
AEBP1	P1001L	Polymorphism	0	100	4.44981
AEBP1	P273T	Polymorphism	0	50	4.22184
AEBP1	V1148I	Polymorphism	0	83	4.02965
AFM	R395H	Polymorphism	0	100	4.50577
AFM	T404S	Polymorphism	0	100	4.20316
AFTPH	D233G	Polymorphism	0	100	4.2535
AFTPH	E301K	Polymorphism	0	66	0.170362
AFTPH	N550S	Polymorphism	0	33	0.193622
AGBL1	P417L	Polymorphism	0	25	0.566824
AGBL1	Q1010R	Polymorphism	0	12	0.0439856
AGBL1	S435P	Polymorphism	0	87	4.14809
AGMAT	G105R	Polymorphism	0	33	0.357925
AGMAT	R140Q	Polymorphism	0	25	0.364957
AGRP	A67T	Polymorphism	1	87	3.78413
AHRR	D627H	Polymorphism	0	33.1111	0.69449
AHRR	G373V	Polymorphism	0	43.7778	3.63947
AHRR	L114P	Polymorphism	0	55.4444	3.82705
AHRR	P189A	Polymorphism	0	66.5556	4.80911
AHSP	P100T	Polymorphism	0	66	4.44744
AIRE	A21V	Disease	1	100	3.83255
AIRE	C311Y	Disease	1	100	5.46352
AIRE	F77S	Disease	1	100	4.64585
AIRE	G228W	Disease	1	100	3.89309
AIRE	G305S	Polymorphism	1	100	3.89309
AIRE	K83E	Disease	1	100	4.24085
AIRE	L28P	Disease	1	100	3.89309
AIRE	L29P	Disease	1	100	3.89309
AIRE	L93R	Disease	1	100	3.89309
AIRE	P252L	Disease	1	12	0.358942
AIRE	P326L	Disease	1	100	4.44981
AIRE	P326Q	Disease	1	100	4.44981
AIRE	P539L	Disease	1	100	4.44981
AIRE	R15C	Disease	1	100	4.50577
AIRE	R15L	Disease	1	100	4.50577
AIRE	S278R	Polymorphism	1	12	0.427122
AIRE	T16M	Disease	1	100	4.20316
AIRE	V301M	Disease	1	87	4.17166
AIRE	V80L	Disease	1	75	3.94552
AIRE	W78R	Disease	1	100	5.70256
AIRE	Y85C	Disease	1	100	4.74501
AIRE	Y90C	Disease	1	100	4.74501
AK2	R103W	Disease	1	100	4.50577
AKAP8	Q664H	Unclassified	0	37	4.37644
AKNAD1	A104V	Polymorphism	0	57	3.70178
AKNAD1	C654Y	Polymorphism	0	71	5.50109
AKNAD1	E167G	Polymorphism	0	100	4.22278
AKNAD1	G582V	Polymorphism	0	57	3.89007
AKNAD1	H255Y	Polymorphism	0	85	0.918493
AKNAD1	L352V	Polymorphism	0	71	3.94659
AKNAD1	N616K	Polymorphism	0	28	0.0565479
AKNAD1	S61N	Polymorphism	0	14	0.319198
AKR1A1	E55D	Polymorphism	0	100	4.22278
AKR1A1	N52S	Polymorphism	0	100	4.46899
AKR1C1	Q172L	Polymorphism	0	75	4.94275
AKR1C1	R170H	Polymorphism	0	58.3333	0.311234
AKR1C2	F46Y	Polymorphism	1	62	0.201233
AKR1C2	H90Q	Disease	1	25	4.88367
AKR1C2	I79V	Disease	1	75	4.33914
AKR1C3	E77G	Polymorphism	0	87	4.25952
AKR1C3	H5Q	Polymorphism	0	37	4.98411
AKR1C3	M175I	Polymorphism	0	62	5.20698
AKR1C3	P180S	Polymorphism	0	87	4.45579
AKR1C3	R170C	Polymorphism	0	50	4.35248
AKR1C3	R66Q	Polymorphism	0	62	4.22375
AKR1D1	L106F	Disease	1	100	3.89309
AKR1D1	P133R	Disease	1	100	4.44981
AKR7A2	A142T	Polymorphism	0	100	3.83255
AKR7A2	C214Y	Polymorphism	0	90	5.41146
AKR7A2	E180K	Polymorphism	0	100	4.22278
AKR7A2	G198S	Polymorphism	0	100	3.89309
AKR7A2	Q157H	Polymorphism	0	20	0.591081
AKR7A2	S255N	Polymorphism	0	50	0.352954
AKR7A2	V135M	Polymorphism	0	90	4.05814
ALAS2	D159Y	Disease	1	94.1053	4.52571
ALAS2	D263N	Disease	1	88.2105	4.40504
ALAS2	E242K	Disease	1	66.3158	0.346835
ALAS2	I476N	Disease	1	77.2632	4.48592
ALAS2	K156E	Disease	1	94.1053	4.51306
ALAS2	P339L	Disease	1	77.2632	4.59187
ALAS2	P520L	Polymorphism	1	100	4.44981
ALAS2	R170H	Disease	1	94.1053	4.77798
ALAS2	R204Q	Disease	1	66.3158	4.35295
ALAS2	R218H	Disease	1	33	4.14085
ALAS2	R375C	Disease	1	66.3158	4.4962
ALAS2	R411C	Disease	1	94.1053	4.77798
ALAS2	R411H	Disease	1	94.1053	4.77798
ALAS2	R448Q	Disease	1	60.4211	0.0603893
ALAS2	R452C	Disease	1	66.3158	Infinity
ALAS2	R452G	Disease	1	66.3158	Infinity
ALAS2	R452H	Disease	1	66.3158	Infinity
ALAS2	R560H	Disease	1	60.4211	4.12831
ALAS2	R572H	Disease	1	43.9474	0.676562
ALAS2	T388S	Disease	1	94.1053	4.47537
ALAS2	Y199H	Disease	1	94.1053	5.01723
ALAS2	Y586F	Polymorphism	1	43.9474	4.38892
ALDH4A1	S352L	Disease	1	41	3.71837
ALDH7A1	A199V	Disease	1	100	3.83255
ALDH7A1	E427Q	Disease	1	100	4.22278
ALDH7A1	G202V	Disease	1	100	3.89309
ALDH7A1	G291E	Disease	1	100	3.89309
ALDH7A1	K439Q	Polymorphism	1	71	0.341933
ALDH7A1	N301I	Disease	1	100	4.46899
ALDH7A1	R335Q	Disease	1	100	4.50577
ALDH7A1	S458N	Disease	1	92	4.2078
ALDH7A1	T412A	Polymorphism	1	100	4.20316
ALDH7A1	V395G	Disease	1	71	3.98861
ALG1	D429E	Polymorphism	1	31	0.124311
ALG1	L325M	Polymorphism	1	63	0.850023
ALG1	Q342P	Disease	1	42	4.40302
ALG1	Q455R	Polymorphism	1	26	0.0947152
ALG1	R438W	Polymorphism	1	52	4.55776
ALG1	S150R	Disease	1	47	3.98789
ALG1	S258L	Disease	1	42	3.85738
ALG1	S267N	Polymorphism	1	47	0.207297
ALG13	K94E	Disease	0	16	0.0735
ALG2	S11P	Polymorphism	0	11	0.50375
ALG2	V367A	Polymorphism	0	33	0.271584
ALG9	A232P	Polymorphism	1	57	3.78135
ALG9	E523K	Disease	1	52	4.27354
ALG9	I528S	Polymorphism	1	36	3.83381
ALG9	P506L	Polymorphism	1	42	0.627947
ALG9	S255L	Polymorphism	1	52	4.09744
ALG9	V289I	Polymorphism	1	89	0.019419
ALG9	Y287C	Disease	1	100	4.74501
ALKBH2	R203H	Polymorphism	0	100	4.50577
ALKBH4	A247V	Polymorphism	0	50	3.38631
ALPPL2	G527E	Polymorphism	0	74.75	0.184837
ALPPL2	L273M	Polymorphism	0	37.375	1.17784
ALPPL2	L316R	Polymorphism	0	24.875	0.701644
ALPPL2	Q34E	Polymorphism	0	49.75	0.506349
AMDHD2	D294N	Unclassified	0	100	4.2535
AMER2	A457T	Unclassified	0	57	3.52238
AMER2	I659M	Polymorphism	0	57	3.95337
AMPD3	Q712P	Disease	1	70.3529	4.76438
AMZ2	H146Q	Polymorphism	0	16	0.454483
AMZ2	N30D	Polymorphism	0	16	0.0725017
ANKEF1	G412E	Polymorphism	0	100	3.89309
ANKEF1	K694N	Unclassified	0	100	4.24085
ANKEF1	L324Q	Polymorphism	0	75	3.77929
ANKEF1	P74T	Polymorphism	0	100	4.44981
ANKEF1	R742Q	Polymorphism	0	100	4.50577
ANKRD27	P761R	Polymorphism	0	50	4.08303
ANKRD27	S657G	Polymorphism	0	40	0.294634
ANKRD34C	L442I	Polymorphism	0	100	3.89309
ANKRD34C	P369R	Polymorphism	0	44	4.04751
ANKRD34C	P427H	Polymorphism	0	88	4.48364
ANKRD53	A105G	Polymorphism	0	57	3.82208
ANKRD53	H431L	Polymorphism	0	85	5.34094
ANKRD53	L153I	Polymorphism	0	100	3.89309
ANKRD53	M243T	Polymorphism	0	42	0.85593
ANKRD53	R349L	Polymorphism	0	28	4.16128
ANKS6	V644I	Polymorphism	1	50	0.357182
ANLN	R185K	Polymorphism	0	11	0.131584
ANLN	S65W	Polymorphism	0	100	4.16509
ANO1	F608S	Polymorphism	0	90	4.6068
ANO1	G983R	Polymorphism	0	70	3.62761
ANO9	C399R	Polymorphism	0	44.3333	5.23748
ANO9	I391V	Polymorphism	0	21.6667	0.225242
ANTXR1	R7K	Polymorphism	1	25	0.267261
ANXA10	M71L	Polymorphism	0	12	1.21782
ANXA8L2	A134V	Polymorphism	0	100	3.83255
ANXA8L2	A177G	Polymorphism	0	25	0.0235435
ANXA8L2	N192K	Polymorphism	0	12	0.0825913
AP3D1	G541R	Polymorphism	0	43	0.549833
APCDD1	L9R	Disease	1	33	3.65282
APCDD1	V150I	Polymorphism	1	66	0.200011
APLF	I100V	Polymorphism	0	14	0.120449
APLF	L336F	Polymorphism	0	14	0.930658
APLF	S224T	Polymorphism	0	14	0.283551
APLNR	V300I	Polymorphism	0	88	0.0159435
APOB	A2365T	Polymorphism	1	77	3.68861
APOB	A2456D	Polymorphism	1	77	3.73193
APOB	A3121T	Polymorphism	1	100	3.83255
APOB	A4481T	Polymorphism	1	55	3.5156
APOB	A618V	Polymorphism	1	100	3.83255
APOB	D1113H	Polymorphism	1	77	4.12045
APOB	D2299H	Polymorphism	1	88	4.45125
APOB	D3319H	Polymorphism	1	66	4.1148
APOB	E1670D	Polymorphism	1	88	4.31436
APOB	E2566K	Polymorphism	1	100	4.22278
APOB	E4181K	Polymorphism	1	55	0.201458
APOB	F1437L	Polymorphism	1	66	4.75121
APOB	F2564C	Unclassified	1	77	4.56797
APOB	F3949L	Polymorphism	1	77	1.10921
APOB	G1086S	Polymorphism	1	55	3.96896
APOB	H1923R	Polymorphism	1	100	5.27772
APOB	H3182N	Polymorphism	1	33	5.05954
APOB	I2037N	Polymorphism	1	66	4.37243
APOB	I3732T	Polymorphism	1	100	4.35046
APOB	I3835L	Polymorphism	1	22	3.9632
APOB	I408T	Polymorphism	1	66	4.31558
APOB	I4314V	Polymorphism	1	66	0.429824
APOB	I4482V	Polymorphism	1	22	0.275049
APOB	K273N	Polymorphism	1	77	4.33147
APOB	L2092V	Polymorphism	1	88	4.0359
APOB	L2680Q	Polymorphism	1	77	3.8143
APOB	N1914S	Polymorphism	1	66	4.53635
APOB	N2785H	Polymorphism	1	88	4.59263
APOB	P145S	Polymorphism	1	100	4.44981
APOB	P2739L	Polymorphism	1	100	4.44981
APOB	P554L	Polymorphism	1	100	4.44981
APOB	P877L	Polymorphism	1	88	4.69912
APOB	P955S	Polymorphism	1	77	0.574835
APOB	Q1218E	Polymorphism	1	77	4.58307
APOB	Q3432E	Polymorphism	1	55	4.5142
APOB	R1128H	Polymorphism	1	88	4.59882
APOB	R1388H	Polymorphism	1	33	4.15255
APOB	R3527Q	Disease	1	100	4.50577
APOB	R3558C	Disease	1	100	4.50577
APOB	R3638Q	Polymorphism	1	33	0.624761
APOB	R4270T	Polymorphism	1	66	4.4972
APOB	R490W	Disease	1	100	4.50577
APOB	S1613T	Polymorphism	1	44	0.106098
APOB	S3279G	Polymorphism	1	66	4.23741
APOB	S3294P	Polymorphism	1	77	4.32126
APOB	S3801T	Polymorphism	1	77	4.04538
APOB	S4338N	Polymorphism	1	11	0.642562
APOB	T194M	Polymorphism	1	44	3.95852
APOB	T3427K	Polymorphism	1	88	4.33873
APOB	T3945A	Polymorphism	1	66	0.632455
APOB	T4484M	Polymorphism	1	22	1.14055
APOB	T741N	Polymorphism	1	77	4.07121
APOB	T98I	Polymorphism	1	77	4.08709
APOB	V3921I	Polymorphism	1	22	0.352096
APOB	V4128M	Polymorphism	1	44	1.04944
APOB	V4394A	Polymorphism	1	77	4.0209
APOB	V730I	Polymorphism	1	100	4.0773
APOB	V733I	Polymorphism	1	88	4.24395
APOB	Y103H	Polymorphism	1	55	4.43192
APOB	Y3964F	Polymorphism	1	55	0.200218
APOBEC2	I136T	Polymorphism	0	33	0.166739
APOC1	I16M	Polymorphism	0	40	1.0325
APOC1	T71S	Polymorphism	0	60	4.10031
APOE	A117T	Polymorphism	1	87	3.8474
APOE	A124V	Polymorphism	1	62	3.65137
APOE	A170P	Polymorphism	1	87	3.88071
APOE	C130R	Disease	1	12	0.687244
APOE	E21K	Polymorphism	1	87	4.24033
APOE	E31K	Disease	1	75	4.18024
APOE	G145D	Polymorphism	1	87	3.93371
APOE	K164E	Disease	1	100	4.24085
APOE	K164Q	Disease	1	100	4.24085
APOE	L270E	Polymorphism	1	62	3.81786
APOE	L46P	Polymorphism	1	37	3.53175
APOE	P102R	Polymorphism	1	100	4.44981
APOE	Q64H	Polymorphism	1	87	4.74914
APOE	Q99K	Polymorphism	1	87	0.689035
APOE	R152Q	Polymorphism	1	87	4.55008
APOE	R154C	Disease	1	87	4.55008
APOE	R154S	Disease	1	87	4.55008
APOE	R160C	Disease	1	87	4.55008
APOE	R163C	Disease	1	87	4.79901
APOE	R163H	Unclassified	1	87	4.79901
APOE	R163P	Disease	1	87	0.553454
APOE	R176C	Disease	1	87	4.55008
APOE	R242Q	Polymorphism	1	62	0.383716
APOE	R246C	Polymorphism	1	75	4.42879
APOE	R269G	Polymorphism	1	75	4.55673
APOE	R292H	Polymorphism	1	75	4.47749
APOE	R43C	Disease	1	37	4.67419
APOE	S314R	Polymorphism	1	37	3.90487
APOE	T60A	Polymorphism	1	100	4.20316
APOE	V254E	Polymorphism	1	37	3.75088
APOL2	I245V	Polymorphism	0	20	0.170238
APOL2	R182C	Polymorphism	0	60	4.39608
APOL6	N173K	Polymorphism	0	50	0.468681
APRT	C153R	Disease	1	47	5.13673
APRT	D65V	Disease	1	63	4.43875
APRT	G133D	Disease	1	100	3.89309
APRT	L110P	Disease	1	42	3.55025
APRT	L33P	Disease	1	63	4.10211
APRT	M136T	Disease	1	42	5.13705
APRT	Q121R	Polymorphism	1	68	4.47864
APRT	V150F	Disease	1	57	3.95334
APRT	V84M	Disease	1	84	4.21661
AQP11	G102S	Polymorphism	0	100	3.89309
ARAP3	D218H	Polymorphism	0	62	3.99451
ARAP3	I1085M	Unclassified	0	62	4.0592
ARAP3	R471W	Unclassified	0	75	4.37033
ARAP3	T1428P	Unclassified	0	50	0.188503
ARFGEF1	D273Y	Polymorphism	0	42	3.98727
ARFGEF1	G316E	Unclassified	0	42	3.77631
ARG2	G240R	Polymorphism	0	72	3.68204
ARHGAP10	M684V	Polymorphism	0	77	5.15334
ARHGAP10	P488S	Polymorphism	0	100	4.44981
ARHGAP27	H889Q	Polymorphism	0	75	5.05227
ARHGEF10	V700I	Polymorphism	1	33	3.84093
ARHGEF18	N1019S	Polymorphism	0	50	0.477411
ARHGEF18	Q701R	Polymorphism	0	25	0.0411366
ARHGEF28	H1640Q	Polymorphism	0	66.25	0.624461
ARHGEF28	H780N	Polymorphism	0	33.25	0.78214
ARHGEF28	P1548S	Polymorphism	0	49.75	3.96142
ARHGEF28	P284Q	Polymorphism	0	33.25	0.329067
ARHGEF28	R98M	Polymorphism	0	74.5	4.40548
ARHGEF28	S544L	Polymorphism	0	66.25	0.275674
ARHGEF28	W225R	Polymorphism	0	49.75	0.898535
ARHGEF37	M421L	Polymorphism	0	12	1.11061
ARHGEF37	M604V	Polymorphism	0	37	1.18626
ARHGEF37	P489L	Polymorphism	0	87	0.75374
ARHGEF37	P586T	Polymorphism	0	37	4.09023
ARHGEF37	S518R	Polymorphism	0	75	4.18548
ARHGEF4	D33H	Polymorphism	0	38.1538	4.12641
ARHGEF4	K100R	Unclassified	0	15.3077	3.948
ARHGEF4	T441R	Unclassified	0	100	4.20316
ARID1A	G2087R	Unclassified	1	90	4.19356
ARID1A	I1907F	Polymorphism	1	90	4.34584
ARID1A	L2089P	Unclassified	1	90	4.19356
ARID1A	R1020K	Unclassified	1	100	4.50577
ARID1A	R1658W	Unclassified	1	100	4.50577
ARID3A	G556S	Polymorphism	0	50	3.88911
ARID3A	K320E	Polymorphism	0	100	4.24085
ARID3A	P36H	Polymorphism	0	62	4.3502
ARL16	S10R	Polymorphism	0	14	3.93571
ARL2BP	E87K	Polymorphism	1	11	3.98011
ARL4A	R139K	Polymorphism	0	90	4.40679
ARL4D	T91N	Polymorphism	0	100	4.20316
ARMC3	E345G	Polymorphism	0	50	4.0698
ARMC3	R626Q	Polymorphism	0	42	0.11032
ARMC3	S608P	Polymorphism	0	42	0.370555
ARSE	C492Y	Disease	1	100	5.46352
ARSE	G117R	Disease	1	57.1429	3.72822
ARSE	G137V	Disease	1	100	3.89309
ARSE	G245R	Disease	1	85.7143	3.93038
ARSE	G424S	Polymorphism	1	100	3.89309
ARSE	I80N	Disease	1	57.1429	4.19401
ARSE	P578S	Disease	1	100	4.44981
ARSE	R111P	Disease	1	100	4.50577
ARSE	R12S	Disease	1	57.1429	0.476319
ARSE	R183H	Polymorphism	1	42.8571	0.724646
ARSE	T481M	Disease	1	100	4.20316
ARSG	A11V	Polymorphism	0	25	0.314451
ARSG	R385H	Polymorphism	0	62	0.514407
ARSG	T236S	Polymorphism	0	62	3.85504
ARSG	W274R	Polymorphism	0	12	0.991312
ASAP2	E748D	Polymorphism	0	18.0909	0.159591
ASB16	T173P	Unclassified	0	37	3.87266
ASB16	T240I	Polymorphism	0	87	4.09271
ASB4	V17L	Polymorphism	0	79.6	0.28103
ASCL1	E158G	Polymorphism	1	100	4.22278
ASIC2	D354G	Polymorphism	0	87	4.10756
ASIC4	P614Q	Polymorphism	0	77	4.13462
ASIC4	R616L	Polymorphism	0	77	0.430142
ASIC4	V619A	Polymorphism	0	22	0.346184
ASPG	C95R	Polymorphism	0	14	0.908066
ASPG	L96V	Polymorphism	0	14	0.191599
ASPG	S344R	Polymorphism	0	100	4.16509
ASUN	M66T	Polymorphism	0	66	4.85464
ASUN	S227P	Unclassified	0	91	0.10415
ASZ1	K216T	Polymorphism	0	77	4.4324
ATAD2B	S118P	Polymorphism	0	63.0909	0.217747
ATAD3B	V7I	Polymorphism	0	11.2353	0.529621
ATF5	P121L	Polymorphism	0	14	0.438762
ATG9B	P166L	Polymorphism	0	100	4.44981
ATOH1	H237Q	Polymorphism	0	87	5.14878
ATP10A	A1179T	Polymorphism	0	62	0.260236
ATP10A	A1397V	Polymorphism	0	25	3.29148
ATP10A	A784T	Polymorphism	0	75	3.67535
ATP10A	E834K	Polymorphism	0	100	4.22278
ATP10A	I1188V	Polymorphism	0	100	4.35046
ATP10A	R1298S	Polymorphism	0	12	0.246603
ATP10A	R504H	Polymorphism	0	100	4.50577
ATP10A	S353Y	Polymorphism	0	100	4.16509
ATP10A	T532M	Polymorphism	0	100	4.20316
ATP10A	V1198M	Polymorphism	0	87	4.06165
ATP10A	W1172C	Polymorphism	0	100	5.70256
ATP10D	A1392G	Polymorphism	0	45.7692	3.48732
ATP10D	A337T	Polymorphism	0	91.5385	4.01858
ATP10D	C171R	Polymorphism	0	53.3846	1.00916
ATP10D	F522L	Polymorphism	0	38.1538	0.750749
ATP10D	N511S	Polymorphism	0	38.1538	0.422945
ATP10D	N720S	Polymorphism	0	38.1538	0.338634
ATP10D	P716T	Polymorphism	0	53.3846	3.9604
ATP10D	R1183K	Polymorphism	0	22.9231	0.0602484
ATP10D	S1389T	Polymorphism	0	30.5385	0.130329
ATP10D	S959N	Polymorphism	0	45.7692	0.519653
ATP10D	T320I	Polymorphism	0	53.3846	0.199185
ATP10D	T43I	Polymorphism	0	61	4.03524
ATP10D	V1240I	Polymorphism	0	15.3077	0.474913
ATP1A1	S47I	Polymorphism	0	80.5625	4.03364
ATP1B4	V48A	Polymorphism	0	88	4.22284
ATP2A2	A745D	Disease	1	100	3.83255
ATP2A2	A803T	Disease	1	100	3.83255
ATP2A2	A838P	Disease	1	100	3.83255
ATP2A2	C268F	Disease	1	100	5.46352
ATP2A2	C318R	Disease	1	100	5.46352
ATP2A2	C560R	Disease	1	100	5.46352
ATP2A2	C875G	Disease	1	100	5.46352
ATP2A2	D702N	Disease	1	100	4.2535
ATP2A2	E412G	Disease	1	100	4.22278
ATP2A2	F675S	Disease	1	100	4.64585
ATP2A2	G211D	Disease	1	100	3.89309
ATP2A2	G23E	Disease	1	100	3.89309
ATP2A2	G310V	Disease	1	100	3.89309
ATP2A2	G749R	Disease	1	100	3.89309
ATP2A2	G769R	Disease	1	100	3.89309
ATP2A2	H943R	Disease	1	100	5.27772
ATP2A2	I348T	Disease	1	100	4.35046
ATP2A2	K683E	Disease	1	100	4.24085
ATP2A2	L65S	Disease	1	100	3.89309
ATP2A2	N39T	Disease	1	100	4.46899
ATP2A2	N767S	Disease	1	100	4.46899
ATP2A2	P160L	Disease	1	93.5	4.42766
ATP2A2	P602L	Disease	1	100	4.44981
ATP2A2	P975R	Disease	1	100	4.44981
ATP2A2	R131Q	Disease	1	100	4.50577
ATP2A2	S186P	Disease	1	100	4.16509
ATP2A2	S495F	Disease	1	100	4.16509
ATP2A2	S765L	Disease	1	100	4.16509
ATP2A2	S920Y	Disease	1	100	4.16509
ATP2A2	T357K	Disease	1	100	4.20316
ATP2A2	V223M	Disease	1	56	3.90779
ATP2A2	V843F	Disease	1	100	4.0773
ATP2B1	M267R	Polymorphism	0	84.6154	5.17804
ATP2C1	A304T	Disease	1	100	3.83255
ATP2C1	A450T	Polymorphism	1	38	0.513486
ATP2C1	C344Y	Disease	1	50	5.31503
ATP2C1	C411R	Disease	1	88	1.19517
ATP2C1	C490F	Disease	1	77	5.33665
ATP2C1	D742Y	Disease	1	100	4.2535
ATP2C1	G309C	Disease	1	100	3.89309
ATP2C1	G645R	Disease	1	100	3.89309
ATP2C1	G789R	Disease	1	94	4.00899
ATP2C1	I580V	Disease	1	100	4.35046
ATP2C1	L318P	Disease	1	100	3.89309
ATP2C1	L341P	Disease	1	100	3.89309
ATP2C1	L584P	Disease	1	72	3.98836
ATP2C1	M641R	Disease	1	100	5.30306
ATP2C1	P201L	Disease	1	61	4.17658
ATP2C1	P744R	Disease	1	100	4.44981
ATP2C1	T570I	Disease	1	100	4.20316
ATP2C1	T709M	Disease	1	100	4.20316
ATP4A	V265A	Polymorphism	0	26.6667
ATP5S	P18L	Polymorphism	0	11	0.306158
ATP6V1F	G24V	Polymorphism	0	100	3.89309
ATP6V1G3	E54Q	Polymorphism	0	87	4.23098
ATP8B4	H452N	Polymorphism	0	27.0909	0.796514
ATP8B4	N1165K	Polymorphism	0	63.0909	4.2269
ATP8B4	N225S	Polymorphism	0	54.0909	0.199289
ATP8B4	V1190G	Polymorphism	0	72.0909	3.91404
ATPAF2	W94R	Disease	1	94	6.20669
AUNIP	K82T	Polymorphism	0	66	4.2506
AVP	A19T	Disease	1	88	3.85674
AVP	A19V	Disease	1	88	3.85674
AVP	A99P	Disease	1	100	3.83255
AVP	C104F	Disease	1	100	5.46352
AVP	C104G	Disease	1	100	5.46352
AVP	C105R	Disease	1	100	5.46352
AVP	C105Y	Disease	1	100	5.46352
AVP	C116G	Disease	1	88	5.52247
AVP	C116R	Disease	1	88	5.52247
AVP	C116W	Disease	1	88	5.52247
AVP	C52R	Disease	1	100	5.46352
AVP	C58F	Disease	1	100	5.46352
AVP	C59R	Disease	1	100	5.46352
AVP	C59Y	Disease	1	100	5.46352
AVP	C92S	Disease	1	100	5.46352
AVP	C92Y	Disease	1	100	5.46352
AVP	C98G	Disease	1	100	5.46352
AVP	C98S	Disease	1	100	5.46352
AVP	E78G	Disease	1	100	4.22278
AVP	G119V	Polymorphism	1	77	3.75344
AVP	G45R	Disease	1	100	3.89309
AVP	G48V	Disease	1	88	3.93756
AVP	G54R	Disease	1	100	3.89309
AVP	G54V	Disease	1	100	3.89309
AVP	G88R	Disease	1	100	3.89309
AVP	G88S	Disease	1	100	3.89309
AVP	G93W	Disease	1	100	3.89309
AVP	G96C	Disease	1	100	3.89309
AVP	G96D	Disease	1	100	3.89309
AVP	G96V	Disease	1	100	3.89309
AVP	L81P	Disease	1	88	3.96718
AVP	P26L	Disease	1	100	4.44981
AVP	P55L	Disease	1	100	4.44981
AVP	P82L	Polymorphism	1	88	4.43517
AVP	R51C	Disease	1	100	4.50577
AVP	R97C	Disease	1	100	4.50577
AVP	R97P	Disease	1	100	4.50577
AVP	S17F	Disease	1	66	4.21576
AVP	S87F	Disease	1	77	3.92246
AVP	V67A	Disease	1	66	3.93493
AVP	Y21H	Disease	1	100	4.74501
AXDND1	A742V	Polymorphism	0	85	3.83495
AXDND1	E991Q	Polymorphism	0	71	4.05386
AXDND1	I522L	Polymorphism	0	28	4.0808
AXDND1	Q993E	Polymorphism	0	42	0.328114
AXL	R499C	Unclassified	0	100	4.50577
AXL	S515G	Polymorphism	0	100	4.16509
B3GNT1	T253S	Polymorphism	1	87	4.03893
B3GNT4	L87P	Polymorphism	0	87	3.85331
B3GNT4	P6A	Polymorphism	0	37	0.589267
B3GNT4	S83T	Polymorphism	0	25	3.79615
B4GALNT4	A67V	Polymorphism	0	55	0.00457263
B4GALNT4	G88V	Polymorphism	0	66	3.69473
B4GALT1	H257R	Polymorphism	0	55	0.634798
B4GALT1	R21W	Polymorphism	0	100	4.50577
B4GALT4	Q116E	Polymorphism	0	11	0.349701
B4GALT6	I379V	Polymorphism	0	77	0.331288
BAAT	M76V	Disease	1	88.8889	5.35062
BAAT	R20Q	Polymorphism	1	55.4444	0.586612
BARD1	C557S	Polymorphism	1	33	1.01336
BARD1	C645R	Polymorphism	1	55	0.841893
BARD1	K153E	Polymorphism	1	88	4.27368
BARD1	P24S	Polymorphism	1	77	4.41399
BARD1	Q564H	Unclassified	1	88	4.67046
BARD1	R378S	Polymorphism	1	77	4.42241
BARD1	R658C	Polymorphism	1	22	4.15409
BARD1	S186G	Polymorphism	1	55	3.90407
BARD1	S241C	Polymorphism	1	55	3.8793
BARD1	S728F	Polymorphism	1	100	4.16509
BARD1	S761N	Unclassified	1	66	4.08727
BARD1	V507M	Polymorphism	1	44	1.05422
BARD1	V695L	Unclassified	1	77	4.13206
BATF3	V11I	Polymorphism	0	66	3.89256
BAZ2A	V498E	Polymorphism	0	42	0.164582
BBS4	L327P	Disease	1	81	3.96679
BBS5	G72S	Disease	1	100	3.89309
BBS5	N184S	Polymorphism	1	100	4.46899
BBS5	N251D	Polymorphism	1	75	4.12733
BBS5	R207H	Polymorphism	1	75	4.16464
BCAM	K451Q	Polymorphism	1	62	4.10684
BCAM	M204K	Polymorphism	1	87	5.48021
BCAM	Q581L	Polymorphism	1	37	4.54685
BCAM	R282H	Polymorphism	1	87	4.48358
BCAM	R77H	Polymorphism	1	87	4.50675
BCAM	T539A	Polymorphism	1	25	3.80928
BCAM	V196I	Polymorphism	1	37	3.71032
BCAM	V381I	Polymorphism	1	62	3.75615
BCAR3	E464G	Polymorphism	0	11	0.144538
BCAR3	Q593H	Polymorphism	0	100	4.7054
BCHE	A227V	Disease	1	100	3.83255
BCHE	A229T	Disease	1	80	4.00919
BCHE	A356D	Disease	1	80	3.93712
BCHE	A567T	Disease	1	50	0.214364
BCHE	D198E	Disease	1	100	4.2535
BCHE	D98G	Disease	1	80	4.20067
BCHE	D98H	Disease	1	80	4.20067
BCHE	E283D	Polymorphism	1	60	0.0725027
BCHE	E488K	Disease	1	100	4.22278
BCHE	E525V	Disease	1	80	4.42232
BCHE	F446S	Disease	1	80	4.61355
BCHE	F502L	Disease	1	80	0.871023
BCHE	F56I	Disease	1	100	4.64585
BCHE	G143D	Disease	1	100	3.89309
BCHE	G393R	Disease	1	70	3.72493
BCHE	G418V	Disease	1	20	3.47851
BCHE	K295R	Disease	1	80	4.08662
BCHE	L153F	Disease	1	80	3.83214
BCHE	L335P	Disease	1	70	3.62662
BCHE	L358I	Disease	1	80	3.69939
BCHE	N124Y	Disease	1	80	4.41697
BCHE	P128S	Disease	1	100	4.44981
BCHE	P65S	Disease	1	100	4.44981
BCHE	Q546L	Disease	1	80	4.72185
BCHE	R414C	Disease	1	80	4.39008
BCHE	R543C	Disease	1	80	4.52222
BCHE	S226G	Disease	1	100	4.16509
BCHE	T271M	Disease	1	80	4.17615
BCHE	T278P	Disease	1	40	3.83971
BCHE	T52M	Disease	1	80	4.12371
BCHE	V170M	Disease	1	100	4.0773
BCHE	W499R	Disease	1	100	5.70256
BCHE	Y156C	Disease	1	80	4.72153
BCHE	Y61C	Disease	1	90	4.96775
BCL2	A43T	Polymorphism	0	100	3.83255
BCL2	P59S	Unclassified	0	85	0.320572
BCL2	T7S	Polymorphism	0	85	4.07893
BCL2	V93I	Unclassified	0	100	4.0773
BCL9	P671S	Polymorphism	0	88	4.46325
BCL9	R782K	Polymorphism	0	77	4.3212
BDKRB1	A250V	Polymorphism	0	50	3.54614
BDKRB1	R317Q	Polymorphism	0	62	0.0363247
BDKRB2	G354E	Polymorphism	0	77	3.78212
BDKRB2	R14C	Polymorphism	0	33	4.23318
BDP1	A125V	Polymorphism	0	71	0.0232123
BDP1	D38E	Polymorphism	0	14	0.218782
BDP1	F1244I	Polymorphism	0	14	0.0893035
BDP1	G1180S	Polymorphism	0	14	0.278565
BDP1	I1264M	Polymorphism	0	14	0.94562
BDP1	I2013L	Polymorphism	0	14	0.234673
BDP1	K1469E	Polymorphism	0	42	3.83555
BDP1	K722E	Polymorphism	0	100	4.24085
BDP1	N2555S	Polymorphism	0	71	4.48597
BDP1	N26S	Polymorphism	0	71	4.47726
BDP1	Q1676E	Polymorphism	0	57	4.56051
BDP1	R757C	Polymorphism	0	28	1.05396
BDP1	V1347M	Polymorphism	0	42	1.0199
BDP1	V778M	Polymorphism	0	57	3.81279
BECN1	A103V	Polymorphism	0	52	0.10138
BECN1	I403T	Polymorphism	0	47	4.12012
BEST1	Q293K	Disease	1	55	4.38888
BEST1	T6P	Disease	1	55	3.94799
BEST1	T6P	Disease	1	55	3.94799
BEST1	T6R	Disease	1	55	3.94799
BFSP2	R287W	Disease	1	100	4.50577
BGLAP	R94Q	Polymorphism	0	66	0.132315
BGN	K288N	Unclassified	0	87	4.13322
BGN	R266T	Unclassified	0	100	4.50577
BLK	A71T	Polymorphism	1	83.3333	3.70534
BLK	T48I	Polymorphism	1	41.6667	3.8107
BLZF1	Q40R	Polymorphism	0	75	4.49203
BLZF1	R196Q	Polymorphism	0	87	0.0138808
BMP2K	D212V	Polymorphism	0	100	4.2535
BMP2K	G405S	Polymorphism	0	81.1818	0.23924
BMP2K	Q486H	Polymorphism	0	27.1818	4.82417
BMP2K	R288H	Polymorphism	0	27.0909	0.798631
BMP2K	V68M	Unclassified	0	81.0909	3.82366
BMPR2	C117Y	Disease	1	100	5.46352
BMPR2	C118W	Disease	1	100	5.46352
BMPR2	C123R	Disease	1	100	5.46352
BMPR2	C123S	Disease	1	100	5.46352
BMPR2	C347Y	Disease	1	100	5.46352
BMPR2	C420R	Disease	1	100	5.46352
BMPR2	C483R	Disease	1	100	5.46352
BMPR2	C60Y	Disease	1	100	5.46352
BMPR2	D485G	Disease	1	100	4.2535
BMPR2	E224D	Polymorphism	1	100	4.22278
BMPR2	G182D	Disease	1	100	3.89309
BMPR2	K512T	Disease	1	100	4.24085
BMPR2	N519K	Disease	1	100	4.46899
BMPR2	Q82H	Disease	1	100	4.7054
BMPR2	R491Q	Disease	1	100	4.50577
BMPR2	R491W	Disease	1	100	4.50577
BMPR2	R899P	Disease	1	88	4.36275
BMPR2	S775N	Polymorphism	1	55	0.273857
BNIP1	Q14H	Polymorphism	0	100	4.7054
BOC	K883N	Polymorphism	0	100	4.24085
BOC	Q915H	Polymorphism	0	62	4.60987
BOC	V713M	Unclassified	0	87	4.04593
BORA	S210L	Polymorphism	0	55	4.13208
BORA	S308F	Polymorphism	0	77	4.46585
BPIFA3	A41E	Polymorphism	0	100	3.83255
BPIFA3	V136I	Polymorphism	0	50	0.110322
BRCA1	A1623G	Unclassified	1	50	3.6889
BRCA1	A1641P	Unclassified	1	37	3.63388
BRCA1	A1708E	Disease	1	100	3.83255
BRCA1	C1697R	Disease	1	100	5.46352
BRCA1	C61G	Disease	1	100	5.46352
BRCA1	C61G	Disease	1	100	5.46352
BRCA1	C64G	Disease	1	100	5.46352
BRCA1	C64Y	Polymorphism	1	100	5.46352
BRCA1	D1692N	Unclassified	1	100	4.2535
BRCA1	D693N	Polymorphism	1	25	3.88759
BRCA1	D749Y	Disease	1	62	4.21786
BRCA1	E1038G	Polymorphism	1	75	4.37411
BRCA1	E1060A	Polymorphism	1	87	4.32894
BRCA1	E10K	Disease	1	87	4.30619
BRCA1	E10K	Disease	1	87	4.30619
BRCA1	E1210G	Unclassified	1	87	4.27962
BRCA1	E1219D	Unclassified	1	87	0.25967
BRCA1	E1250K	Polymorphism	1	62	4.18395
BRCA1	E227K	Unclassified	1	75	4.14923
BRCA1	E23K	Disease	1	100	4.22278
BRCA1	E23K	Disease	1	100	4.22278
BRCA1	F1226L	Disease	1	100	4.64585
BRCA1	F1662C	Polymorphism	1	50	4.36362
BRCA1	F461L	Disease	1	100	4.64585
BRCA1	F989S	Polymorphism	1	37	0.264188
BRCA1	G1706E	Unclassified	1	100	3.89309
BRCA1	G1738R	Unclassified	1	100	3.89309
BRCA1	G1788V	Unclassified	1	100	3.89309
BRCA1	G275S	Polymorphism	1	87	3.96281
BRCA1	G552V	Disease	1	62	3.76125
BRCA1	G778C	Unclassified	1	50	3.61758
BRCA1	G960D	Disease	1	62	3.82413
BRCA1	H239R	Polymorphism	1	87	5.36063
BRCA1	H835Y	Unclassified	1	62	5.25593
BRCA1	H888Y	Unclassified	1	50	5.05423
BRCA1	I1766S	Unclassified	1	87	4.57075
BRCA1	I21V	Unclassified	1	87	4.44633
BRCA1	I379M	Polymorphism	1	87	4.57075
BRCA1	I925L	Polymorphism	1	25	3.81981
BRCA1	K1183R	Polymorphism	1	25	0.358245
BRCA1	K1207N	Disease	1	50	3.89904
BRCA1	K1406N	Polymorphism	1	100	4.24085
BRCA1	K1606E	Unclassified	1	25	3.95861
BRCA1	K1690Q	Unclassified	1	100	4.24085
BRCA1	K820E	Polymorphism	1	50	0.165375
BRCA1	L1764P	Unclassified	1	87	3.99576
BRCA1	L1786P	Unclassified	1	100	3.89309
BRCA1	L22S	Disease	1	100	3.89309
BRCA1	L30F	Unclassified	1	87	3.96281
BRCA1	L758F	Unclassified	1	62	3.75377
BRCA1	L892S	Disease	1	62	0.0643247
BRCA1	M1008I	Polymorphism	1	37	4.89009
BRCA1	M1411T	Unclassified	1	100	5.30306
BRCA1	M1628T	Unclassified	1	37	4.92324
BRCA1	M1628V	Unclassified	1	37	1.13554
BRCA1	M1652I	Polymorphism	1	75	1.19946
BRCA1	M1689R	Unclassified	1	75	5.49446
BRCA1	M1775K	Disease	1	100	5.30306
BRCA1	M1775R	Disease	1	100	5.30306
BRCA1	M18T	Unclassified	1	100	5.30306
BRCA1	N1236K	Polymorphism	1	62	4.47501
BRCA1	N656I	Polymorphism	1	62	4.27802
BRCA1	N723D	Polymorphism	1	75	4.45561
BRCA1	P1150S	Disease	1	100	4.44981
BRCA1	P1637L	Polymorphism	1	87	4.59692
BRCA1	P1749R	Unclassified	1	100	4.44981
BRCA1	P1776S	Unclassified	1	87	4.53088
BRCA1	P1812S	Unclassified	1	100	4.44981
BRCA1	P346S	Unclassified	1	37	0.0146841
BRCA1	P871L	Polymorphism	1	12	0.0730642
BRCA1	Q1200H	Disease	1	75	4.68971
BRCA1	Q1200H	Disease	1	75	4.68971
BRCA1	Q356R	Polymorphism	1	62	4.65615
BRCA1	R1204I	Disease	1	87	4.73822
BRCA1	R1243G	Disease	1	62	0.788216
BRCA1	R1347G	Polymorphism	1	62	4.42543
BRCA1	R1443G	Polymorphism	1	25	4.04966
BRCA1	R1443Q	Polymorphism	1	25	0.168282
BRCA1	R1495M	Unclassified	1	87	4.58701
BRCA1	R1699W	Disease	1	100	4.50577
BRCA1	R507I	Unclassified	1	62	4.42555
BRCA1	R71K	Unclassified	1	100	4.50577
BRCA1	R841W	Unclassified	1	25	4.14308
BRCA1	R866Q	Unclassified	1	100	4.50577
BRCA1	S1040N	Polymorphism	1	75	4.05268
BRCA1	S1139I	Unclassified	1	75	4.18388
BRCA1	S1140G	Polymorphism	1	50	3.92342
BRCA1	S1187I	Disease	1	75	4.14028
BRCA1	S1187I	Disease	1	75	4.14028
BRCA1	S1217Y	Disease	1	100	4.16509
BRCA1	S1217Y	Disease	1	100	4.16509
BRCA1	S1297P	Unclassified	1	100	4.16509
BRCA1	S1431P	Polymorphism	1	75	4.14563
BRCA1	S1512I	Polymorphism	1	62	4.00091
BRCA1	S153R	Polymorphism	1	62	3.97599
BRCA1	S1613G	Polymorphism	1	75	4.19299
BRCA1	S1715R	Unclassified	1	100	4.16509
BRCA1	T1025I	Disease	1	87	4.30042
BRCA1	T1561I	Polymorphism	1	75	4.19119
BRCA1	T1620A	Polymorphism	1	37	0.263199
BRCA1	T1685A	Unclassified	1	100	4.20316
BRCA1	T1685I	Unclassified	1	100	4.20316
BRCA1	T826K	Disease	1	75	4.14478
BRCA1	V1047A	Disease	1	62	4.00847
BRCA1	V11A	Unclassified	1	100	4.0773
BRCA1	V1665M	Polymorphism	1	100	4.0773
BRCA1	V1713G	Polymorphism	1	75	4.26579
BRCA1	V271M	Disease	1	87	4.15434
BRCA1	V772A	Polymorphism	1	87	4.15434
BRCA1	Y465D	Disease	1	100	4.74501
BRCA1	Y856H	Unclassified	1	87	5.01437
BRWD1	Q83E	Polymorphism	0	54	5.89619
BSN	A3863T	Polymorphism	0	25	0.355463
BSN	A741T	Polymorphism	0	62	0.278824
BSN	G1213D	Polymorphism	0	75	3.8353
BST2	V143F	Polymorphism	0	50	3.71705
BTBD10	T145A	Polymorphism	0	58	0.55209
BTBD16	G331D	Polymorphism	0	87	4.04748
BTBD16	H439P	Polymorphism	0	12	0.447399
BTBD16	Q472R	Polymorphism	0	100	4.7054
BTBD16	R318Q	Polymorphism	0	12	0.563827
BTC	C7G	Polymorphism	0	12	1.25356
BTC	L124M	Polymorphism	0	87	3.92712
BTC	L44F	Polymorphism	0	50	3.60218
BTLA	I124V	Polymorphism	0	85	0.555439
BTNL2	A202V	Polymorphism	0	20	0.441848
BTNL2	A352T	Polymorphism	0	100	3.83255
BTNL2	D283V	Polymorphism	0	20	0.165077
BTNL2	K196E	Polymorphism	0	20	0.198886
BTNL2	M380I	Polymorphism	0	20	0.919535
BTNL2	P379L	Polymorphism	0	20	0.305568
BTNL2	P393Q	Polymorphism	0	20	0.409391
BTNL2	R181Q	Polymorphism	0	40	4.29941
BTNL2	S334L	Polymorphism	0	100	4.16509
BTNL2	S360G	Polymorphism	0	20	0.132259
BTNL2	V188M	Polymorphism	0	20	3.65436
BTNL2	W94R	Polymorphism	0	20	0.948504
C1QA	E23K	Polymorphism	0	55	4.09158
C1QTNF1	R241Q	Polymorphism	0	87	4.49444
C1QTNF9	L6F	Polymorphism	0	55	0.64342
C1QTNF9	M219V	Polymorphism	0	11	1.10321
C1QTNF9	V301M	Polymorphism	0	100	4.0773
C1R	E184K	Polymorphism	0	16	0.11744
C1R	G261R	Polymorphism	0	100	3.89309
C1R	H163Y	Polymorphism	0	100	5.27772
C1R	Y131H	Polymorphism	0	83	0.335519
C2	C131Y	Disease	1	100	5.46352
C2	E318D	Polymorphism	1	75	4.06932
C2	F533L	Polymorphism	1	75	4.56173
C2	G464R	Disease	1	87	3.95329
C2	R734C	Polymorphism	1	87	4.5981
C2	S209F	Disease	1	100	4.16509
C3AR1	V136A	Polymorphism	0	88	4.11666
C4B	A1207V	Polymorphism	0	22	3.40016
C4B	G1073D	Polymorphism	0	11	0.723269
C4B	I1317F	Polymorphism	0	66	4.24021
C4B	P478L	Polymorphism	0	44	0.554557
C4B	R1210L	Polymorphism	0	55	4.24011
C4B	S1176N	Polymorphism	0	22	0.137118
C4B	S347Y	Polymorphism	0	88	4.31796
C4B	T907A	Polymorphism	0	22	0.273492
C4BPB	K102Q	Polymorphism	0	100	4.24085
C4BPB	P198S	Polymorphism	0	100	4.44981
C6	A119E	Polymorphism	1	11	0.632287
C6	K397E	Polymorphism	1	44	0.0916901
C6	S470F	Polymorphism	1	77	4.15126
C9	C119G	Disease	1	100	5.46352
C9	D127Y	Polymorphism	1	100	4.2535
C9	I203V	Polymorphism	1	42	0.309133
C9	R5W	Polymorphism	1	28	1.1605
C9	S427T	Polymorphism	1	85	0.192979
C9	T279S	Polymorphism	1	42	3.94388
CA3	V31I	Polymorphism	0	20	0.670768
CA8	S100P	Disease	1	77	3.87459
CABYR	I186V	Polymorphism	0	40	0.270906
CABYR	K448R	Polymorphism	0	80	4.29024
CABYR	S490A	Polymorphism	0	20	0.057285
CABYR	T74M	Polymorphism	0	60	3.98283
CACNA1H	A748V	Disease	1	12.6087	0.249808
CACNA1H	C456S	Disease	1	100	5.46352
CACNA1H	D1463N	Disease	1	100	4.2535
CACNA1H	E282K	Disease	1	91.3043	4.28067
CACNA1H	F161L	Disease	1	95.4783	4.80777
CACNA1H	G499S	Disease	1	30	0.105716
CACNA1H	G755D	Polymorphism	1	25.4783	3.7866
CACNA1H	G773D	Disease	1	30	3.73345
CACNA1H	G784S	Disease	1	21.3043	0.258167
CACNA1H	G848S	Disease	1	95.4783	4.0065
CACNA1H	M313V	Polymorphism	1	8.08696	0.933402
CACNA1H	P618L	Polymorphism	1	38.6957	4.47624
CACNA1H	P640L	Polymorphism	1	21.3043	0.59898
CACNA1H	P648L	Disease	1	34.1739	4.31071
CACNA1H	P684S	Polymorphism	1	34.1739	0.412218
CACNA1H	R744Q	Disease	1	12.6087	0.298788
CACNA1H	R788C	Polymorphism	1	34.1739	0.672829
CACNA1H	V664A	Polymorphism	1	38.6957	4.12277
CACNA1H	V812M	Polymorphism	1	30	4.01751
CACNA1H	V831M	Disease	1	91.3043	4.0468
CACNA2D2	A138V	Polymorphism	1	100	3.83255
CACNA2D2	E334K	Polymorphism	1	100	4.22278
CACNB4	C104F	Disease	1	100	5.46352
CAD	R177Q	Unclassified	0	94	4.64581
CAD	Y735C	Unclassified	0	94	4.92388
CALCRL	F16L	Polymorphism	0	70	4.48353
CALCRL	R274I	Polymorphism	0	100	4.50577
CALML4	R28C	Polymorphism	0	25	4.28906
CAMK2G	R292P	Unclassified	1	38.6957	4.41065
CAMK2G	S36P	Polymorphism	1	34.1739	4.05573
CAMSAP1	A476V	Polymorphism	0	88	0.0879
CAPN12	C287R	Polymorphism	0	20	0.764626
CAPN3	A160G	Polymorphism	1	100	3.83255
CAPN3	A236T	Polymorphism	1	41.3333	0.216941
CAPN3	A702V	Disease	1	75	3.74343
CAPN3	A798E	Disease	1	91.6667	3.93511
CAPN3	C137R	Disease	1	75	5.46063
CAPN3	D705G	Disease	1	100	4.2535
CAPN3	D705H	Disease	1	100	4.2535
CAPN3	D77N	Disease	1	91.3333	4.35796
CAPN3	E107K	Polymorphism	1	66.3333	0.056094
CAPN3	E217K	Disease	1	100	4.22278
CAPN3	E226K	Disease	1	100	4.22278
CAPN3	E622A	Polymorphism	1	58.3333	3.96792
CAPN3	F731S	Disease	1	100	4.64585
CAPN3	G214S	Disease	1	100	3.89309
CAPN3	G21E	Polymorphism	1	83.3333	3.99479
CAPN3	G222R	Disease	1	100	3.89309
CAPN3	G234E	Disease	1	100	3.89309
CAPN3	G441D	Disease	1	100	3.89309
CAPN3	G445R	Disease	1	100	3.89309
CAPN3	G496R	Disease	1	100	3.89309
CAPN3	G567W	Disease	1	75	3.85855
CAPN3	H334Q	Disease	1	100	5.27772
CAPN3	H774D	Disease	1	49.6667	1.08858
CAPN3	I162L	Disease	1	100	4.35046
CAPN3	I502T	Disease	1	100	4.35046
CAPN3	L182Q	Disease	1	91.3333	4.0337
CAPN3	L189P	Disease	1	100	3.89309
CAPN3	P183L	Disease	1	100	4.44981
CAPN3	P26L	Disease	1	74.6667	4.30828
CAPN3	P319L	Disease	1	75	4.32554
CAPN3	Q486E	Disease	1	100	4.7054
CAPN3	Q638P	Disease	1	58.3333	4.66275
CAPN3	R118G	Disease	1	91.6667	4.62539
CAPN3	R437C	Disease	1	75	4.50089
CAPN3	R440W	Disease	1	100	4.50577
CAPN3	R448C	Disease	1	100	4.50577
CAPN3	R448G	Disease	1	100	4.50577
CAPN3	R448H	Disease	1	100	4.50577
CAPN3	R489Q	Disease	1	91.6667	4.66214
CAPN3	R489W	Disease	1	91.6667	0.849811
CAPN3	R490Q	Disease	1	100	4.50577
CAPN3	R490W	Disease	1	100	4.50577
CAPN3	R493W	Disease	1	83.3333	4.61624
CAPN3	R541Q	Disease	1	100	4.50577
CAPN3	R572Q	Disease	1	100	4.50577
CAPN3	R572W	Disease	1	100	4.50577
CAPN3	R698P	Disease	1	83.3333	4.61624
CAPN3	R748Q	Disease	1	100	4.50577
CAPN3	R769Q	Disease	1	100	4.50577
CAPN3	S215P	Disease	1	100	4.16509
CAPN3	S479G	Disease	1	83	4.21737
CAPN3	S606L	Disease	1	66.3333	4.06585
CAPN3	S744G	Disease	1	83.3333	4.27193
CAPN3	S86F	Disease	1	91.3333	4.29918
CAPN3	T184M	Disease	1	100	4.20316
CAPN3	T232I	Disease	1	100	4.20316
CAPN3	V354G	Disease	1	75	4.08226
CAPN3	V4I	Disease	1	58.3333	3.79173
CAPN3	W360C	Disease	1	100	5.70256
CAPN3	Y336N	Disease	1	100	4.74501
CAPN9	A102V	Polymorphism	0	100	3.83255
CAPN9	A239T	Polymorphism	0	70	3.64674
CAPN9	D164N	Polymorphism	0	70	4.21822
CAPN9	E342K	Polymorphism	0	70	4.0218
CAPN9	H327Q	Polymorphism	0	80	5.29935
CAPN9	I234T	Polymorphism	0	90	4.42925
CAPN9	K322Q	Polymorphism	0	40	0.381832
CAPN9	M611I	Polymorphism	0	80	1.11824
CAPN9	R277W	Polymorphism	0	100	4.50577
CAPN9	R458W	Polymorphism	0	100	4.50577
CAPN9	R522W	Polymorphism	0	30	4.08497
CAPN9	S122R	Polymorphism	0	50	3.90853
CAPS	R39G	Polymorphism	0	100	4.50577
CASP8AP2	P1659S	Polymorphism	0	55	0.341332
CASR	A116T	Disease	1	100	3.83255
CASR	A843E	Disease	1	88	3.84348
CASR	A986S	Polymorphism	1	88	3.75188
CASR	A988G	Disease	1	88	3.77524
CASR	A988V	Disease	1	88	3.77524
CASR	C131W	Disease	1	100	5.46352
CASR	C562Y	Disease	1	100	5.46352
CASR	C582F	Disease	1	100	5.46352
CASR	C582Y	Disease	1	100	5.46352
CASR	C851S	Polymorphism	1	88	5.47446
CASR	E127A	Unclassified	1	100	4.22278
CASR	E191K	Disease	1	100	4.22278
CASR	E250K	Polymorphism	1	88	4.06981
CASR	E297K	Disease	1	100	4.22278
CASR	E297K	Disease	1	100	4.22278
CASR	E354A	Disease	1	100	4.22278
CASR	E604K	Disease	1	100	4.22278
CASR	E767K	Unclassified	1	100	4.22278
CASR	F128L	Disease	1	100	4.64585
CASR	F180C	Disease	1	77	4.54054
CASR	F612S	Disease	1	100	4.64585
CASR	F788C	Disease	1	100	4.64585
CASR	F788L	Disease	1	100	4.64585
CASR	F806S	Disease	1	100	4.64585
CASR	F881L	Disease	1	100	4.64585
CASR	G143E	Disease	1	100	3.89309
CASR	G21R	Disease	1	100	3.89309
CASR	G397R	Disease	1	100	3.89309
CASR	G509R	Disease	1	100	3.89309
CASR	G553R	Disease	1	100	3.89309
CASR	G557E	Disease	1	100	3.89309
CASR	G623D	Disease	1	100	3.89309
CASR	G670E	Disease	1	100	3.89309
CASR	G670R	Disease	1	100	3.89309
CASR	I555V	Disease	1	100	4.35046
CASR	I686V	Disease	1	100	4.35046
CASR	K225T	Disease	1	100	4.24085
CASR	K47N	Disease	1	100	4.24085
CASR	L11S	Disease	1	88	3.80602
CASR	L125P	Disease	1	100	3.89309
CASR	L13P	Disease	1	55	3.54185
CASR	L174R	Disease	1	100	3.89309
CASR	L616V	Disease	1	100	3.89309
CASR	L650P	Unclassified	1	100	3.89309
CASR	L727Q	Disease	1	100	3.89309
CASR	L773R	Unclassified	1	100	3.89309
CASR	N118K	Disease	1	100	4.46899
CASR	P221Q	Disease	1	100	4.44981
CASR	P339T	Unclassified	1	100	4.44981
CASR	P39A	Disease	1	100	4.44981
CASR	P951T	Polymorphism	1	55	4.11103
CASR	Q1011E	Polymorphism	1	77	4.53056
CASR	Q27R	Unclassified	1	100	4.7054
CASR	Q681H	Disease	1	100	4.7054
CASR	R185Q	Disease	1	100	4.50577
CASR	R227L	Disease	1	88	4.38384
CASR	R227Q	Disease	1	88	4.38384
CASR	R465Q	Disease	1	100	4.50577
CASR	R62M	Disease	1	100	4.50577
CASR	R62M	Disease	1	100	4.50577
CASR	R66C	Disease	1	100	4.50577
CASR	R795W	Disease	1	100	4.50577
CASR	R886W	Disease	1	88	4.38496
CASR	R898Q	Disease	1	100	4.50577
CASR	R990G	Polymorphism	1	88	4.44847
CASR	S171N	Disease	1	100	4.16509
CASR	S271F	Disease	1	88	4.01176
CASR	S820F	Disease	1	100	4.16509
CASR	T100I	Unclassified	1	100	4.20316
CASR	T138M	Disease	1	100	4.20316
CASR	T14A	Unclassified	1	77	0.411983
CASR	T151M	Disease	1	100	4.20316
CASR	V689M	Unclassified	1	100	4.0773
CASR	V697M	Disease	1	100	4.0773
CASR	V728F	Disease	1	100	4.0773
CASR	W742R	Disease	1	100	5.70256
CATSPER3	N204K	Polymorphism	0	14	0.116099
CATSPERD	M212T	Polymorphism	0	33	4.90517
CATSPERD	T504A	Polymorphism	0	66	0.51062
CATSPERD	T743S	Polymorphism	0	33	3.99634
CAV3	A46T	Disease	1	100	3.83255
CAV3	A46T	Disease	1	100	3.83255
CAV3	A46V	Disease	1	100	3.83255
CAV3	A85T	Disease	1	100	3.83255
CAV3	A93T	Disease	1	100	3.83255
CAV3	C72W	Polymorphism	1	100	5.46352
CAV3	D28E	Disease	1	100	4.2535
CAV3	D28E	Disease	1	100	4.2535
CAV3	F97C	Disease	1	100	4.64585
CAV3	G56S	Polymorphism	1	100	3.89309
CAV3	L79R	Disease	1	77	3.71447
CAV3	L79R	Disease	1	77	3.71447
CAV3	L87P	Disease	1	88	3.80253
CAV3	N33K	Disease	1	100	4.46899
CAV3	N33K	Disease	1	100	4.46899
CAV3	P105L	Disease	1	100	4.44981
CAV3	P105L	Disease	1	100	4.44981
CAV3	P29L	Disease	1	100	4.44981
CAV3	R126H	Polymorphism	1	77	0.801449
CAV3	R27Q	Disease	1	100	4.50577
CAV3	R27Q	Disease	1	100	4.50577
CAV3	R27Q	Disease	1	100	4.50577
CAV3	R27Q	Disease	1	100	4.50577
CAV3	S141R	Disease	1	100	4.16509
CAV3	S53G	Disease	1	100	4.16509
CAV3	S61R	Unclassified	1	100	4.16509
CAV3	T64P	Disease	1	100	4.20316
CAV3	T64S	Disease	1	100	4.20316
CAV3	T78M	Disease	1	77	4.00615
CAV3	T78M	Disease	1	77	4.00615
CAV3	V14L	Disease	1	55	0.179817
CAV3	V44E	Disease	1	100	4.0773
CAV3	V57M	Disease	1	100	4.0773
CBFB	P100A	Unclassified	0	80	4.29923
CBLB	N883D	Polymorphism	0	88	4.35795
CBLB	R584K	Polymorphism	0	100	4.50577
CBR3	C4Y	Polymorphism	0	66	0.77869
CBR3	L84V	Polymorphism	0	100	3.89309
CBR3	M235L	Polymorphism	0	88	1.72783
CBR3	P131S	Polymorphism	0	77	4.34909
CBR3	V244M	Polymorphism	0	77	3.92915
CBR3	V93I	Polymorphism	0	55	0.0436253
CBR4	L70M	Polymorphism	0	8	1.42499
CC2D1A	T339P	Polymorphism	0	16	0.334139
CC2D1A	T635S	Polymorphism	0	66	4.02219
CC2D1A	T801M	Polymorphism	0	100	4.20316
CCDC104	E6D	Polymorphism	0	63	4.01022
CCDC114	P468L	Polymorphism	1	71	4.44961
CCDC114	R329H	Polymorphism	1	57	0.596747
CCDC127	R60H	Polymorphism	0	55	0.704389
CCDC13	E375V	Polymorphism	0	88	4.29126
CCDC13	R25W	Polymorphism	0	100	4.50577
CCDC13	S547T	Polymorphism	0	11	0.26877
CCDC146	E263Q	Polymorphism	0	88	4.35034
CCDC146	I466T	Polymorphism	0	66	4.17313
CCDC146	N345S	Polymorphism	0	77	0.409708
CCDC155	L116P	Polymorphism	0	60	0.422017
CCDC155	R129Q	Polymorphism	0	40	0.233055
CCDC170	A269V	Polymorphism	0	63	3.68509
CCDC170	A331T	Polymorphism	0	63	0.0726873
CCDC170	E345K	Polymorphism	0	81	4.36964
CCDC170	F324S	Polymorphism	0	18	0.36733
CCDC170	N479K	Polymorphism	0	63	4.2387
CCDC170	R553Q	Polymorphism	0	63	0.315393
CCDC170	V604I	Polymorphism	0	81	4.18377
CCDC170	V683I	Polymorphism	0	9	0.673458
CCDC176	D230V	Polymorphism	0	11	1.339
CCDC176	K496E	Polymorphism	0	22	4.59382
CCDC176	R183K	Polymorphism	0	77	5.94704
CCDC176	R58Q	Polymorphism	0	77	5.98737
CCDC27	M267T	Polymorphism	0	28	1.09467
CCDC27	P390L	Polymorphism	0	42	4.22314
CCDC27	Q54E	Polymorphism	0	42	0.615948
CCDC27	T353M	Polymorphism	0	28	3.69113
CCDC38	M227V	Polymorphism	0	33	5.09055
CCDC38	V36F	Polymorphism	0	16	0.708187
CCDC42	A144T	Polymorphism	0	44	3.38244
CCDC42	R75C	Polymorphism	0	88	4.60585
CCDC42	T51P	Polymorphism	0	44	4.14881
CCDC60	I46V	Polymorphism	0	100	4.35046
CCDC60	T115A	Polymorphism	0	100	4.20316
CCDC60	V393I	Polymorphism	0	100	4.0773
CCDC64B	Q273R	Polymorphism	0	100	4.7054
CCDC64B	Q55E	Polymorphism	0	100	4.7054
CCDC67	E440G	Polymorphism	0	14	3.86524
CCDC67	E440Q	Polymorphism	0	14	0.45949
CCDC67	Q504K	Polymorphism	0	14	0.399596
CCDC67	S175F	Polymorphism	0	100	4.16509
CCDC82	K128R	Polymorphism	0	55	3.86457
CCDC82	Q149E	Polymorphism	0	22	4.55865
CCDC82	Q327R	Polymorphism	0	77	4.5676
CCDC90B	F10L	Polymorphism	0	11	0.61501
CCDC93	H315R	Unclassified	0	76	5.75374
CCDC93	P228L	Polymorphism	0	38	3.88275
CCDC93	R179C	Polymorphism	0	61.1429	4.40239
CCDC93	R213C	Polymorphism	0	68.2857	4.93309
CCDC93	Y465H	Polymorphism	0	53.4286	4.29055
CCIN	S75N	Polymorphism	0	42	0.305429
CCL17	K5N	Polymorphism	0	71	4.25878
CCL17	V67M	Polymorphism	0	85	4.07817
CCL22	D2A	Polymorphism	0	14	0.0969102
CCL26	L18R	Polymorphism	0	60	3.73701
CCL5	S24F	Polymorphism	0	100	4.16509
CCL8	A14V	Polymorphism	0	100	3.83255
CCL8	K69Q	Polymorphism	0	100	4.24085
CCM2	L198R	Disease	1	88	3.79488
CCNG1	F179L	Polymorphism	0	88	4.54417
CCNG1	N178H	Polymorphism	0	88	4.38518
CCNO	L161M	Polymorphism	0	90.5455	4.31612
CCNT1	H362R	Polymorphism	0	50	4.71058
CCNT1	R541C	Polymorphism	0	57	4.23947
CCPG1	A477V	Polymorphism	0	66	0.08355
CCPG1	A517D	Polymorphism	0	100	3.83255
CCPG1	E161V	Polymorphism	0	88	4.31932
CCPG1	G553D	Polymorphism	0	55	3.74167
CCPG1	G553S	Polymorphism	0	55	3.74167
CCPG1	H673R	Polymorphism	0	88	5.44482
CCPG1	K627E	Polymorphism	0	88	4.3687
CCPG1	N590K	Polymorphism	0	33	0.0934527
CCPG1	R436L	Polymorphism	0	44	4.20638
CCPG1	S44P	Polymorphism	0	55	0.115071
CCPG1	T646I	Polymorphism	0	33	3.76856
CCPG1	Y418H	Polymorphism	0	33	4.21036
CCR4	C178S	Polymorphism	0	77	1.32518
CCR4	L130V	Polymorphism	0	100	3.89309
CCSER1	G382S	Polymorphism	0	87	3.97888
CD244	N89D	Polymorphism	0	66	0.218157
CD244	S323F	Polymorphism	0	100	4.16509
CD248	H457R	Polymorphism	0	14	0.608116
CD248	L6F	Unclassified	0	100	3.89309
CD300C	T71I	Polymorphism	0	83	4.34407
CD300LD	S6A	Polymorphism	0	20	0.0168501
CD300LD	V89M	Polymorphism	0	20	1.1762
CD46	A353V	Polymorphism	1	28	0.465163
CD46	C228Y	Unclassified	1	100	5.46352
CD46	C35Y	Disease	1	85	5.59474
CD46	D266N	Polymorphism	1	42	0.151751
CD46	P165S	Disease	1	100	4.44981
CD46	P231R	Disease	1	100	4.44981
CD46	P324L	Polymorphism	1	85	4.67244
CD46	R59Q	Polymorphism	1	42	0.138896
CD46	S13F	Polymorphism	1	57	0.267811
CD46	S240P	Disease	1	85	4.29712
CD46	V355G	Polymorphism	1	85	4.29567
CD46	W216C	Disease	1	100	5.70256
CD48	E102Q	Polymorphism	0	100	4.22278
CD5	A471V	Polymorphism	0	100	3.83255
CD5	H461R	Polymorphism	0	37	0.777995
CD5	P224L	Polymorphism	0	87	4.63242
CD55	A227P	Polymorphism	1	40	3.59824
CD55	L82R	Polymorphism	1	60	3.95138
CD55	R240H	Polymorphism	1	40	4.30066
CD55	R52L	Polymorphism	1	20	0.341926
CD55	R52P	Polymorphism	1	20	4.21741
CD55	S199L	Polymorphism	1	20	3.74836
CD5L	D117E	Polymorphism	0	42	0.152105
CD72	P234L	Polymorphism	0	85	0.850992
CD96	A142P	Polymorphism	1	14	0.609381
CDC37	G360E	Polymorphism	0	43	0.124603
CDC6	D295N	Polymorphism	1	43	3.6917
CDC6	R378H	Polymorphism	1	87	4.8276
CDC6	T238A	Polymorphism	1	18	4.07137
CDC6	T299M	Polymorphism	1	62	3.98101
CDC6	T323R	Disease	1	87	4.49624
CDC6	V441I	Polymorphism	1	68	0.209885
CDC7	E209D	Polymorphism	0	75	4.10211
CDC7	F162L	Polymorphism	0	75	0.70583
CDC7	G112W	Polymorphism	0	91	4.18117
CDC7	I208M	Polymorphism	0	75	4.13054
CDC7	I99V	Polymorphism	0	33	0.153832
CDC7	K441R	Polymorphism	0	83	4.42339
CDC7	Q23P	Polymorphism	0	50	0.315485
CDC7	S498A	Polymorphism	0	33	0.324229
CDC7	T472I	Polymorphism	0	58	4.16559
CDH16	H257Y	Polymorphism	0	71	5.20757
CDH16	L191F	Polymorphism	0	100	3.89309
CDH23	A1222T	Polymorphism	1	88	0.171339
CDH23	A366T	Disease	1	100	3.83255
CDH23	A484P	Disease	1	100	3.83255
CDH23	D124G	Disease	1	100	4.2535
CDH23	D1341N	Disease	1	100	4.2535
CDH23	D990N	Disease	1	100	4.2535
CDH23	E247K	Disease	1	77	0.131366
CDH23	E960K	Polymorphism	1	88	4.15876
CDH23	G1186D	Disease	1	100	3.89309
CDH23	G490A	Polymorphism	1	100	3.89309
CDH23	H755Y	Disease	1	88	5.20415
CDH23	L480Q	Disease	1	100	3.89309
CDH23	N1098S	Disease	1	100	4.46899
CDH23	N1282S	Polymorphism	1	100	4.46899
CDH23	N1351D	Polymorphism	1	11	0.0303067
CDH23	N452S	Disease	1	100	4.46899
CDH23	P1206R	Disease	1	100	4.44981
CDH23	P240L	Disease	1	88	4.38571
CDH23	R1060W	Disease	1	100	4.50577
CDH23	R1236Q	Polymorphism	1	77	4.3219
CDH23	R1349C	Polymorphism	1	88	4.46728
CDH23	R301Q	Disease	1	100	4.50577
CDH23	R3C	Polymorphism	1	22	0.914091
CDH23	R582Q	Disease	1	88	4.53079
CDH23	S496N	Polymorphism	1	22	0.284506
CDH23	S944G	Polymorphism	1	88	4.07488
CDH23	T1209A	Disease	1	100	4.20316
CDH23	V1090I	Disease	1	100	4.0773
CDH23	V746I	Polymorphism	1	100	4.0773
CDK11A	C57R	Polymorphism	0	16.9565	0.806184
CDK11A	R93W	Polymorphism	0	64.8261	4.46422
CDK11A	S92P	Polymorphism	0	64.8261	4.05103
CDK11B	R109C	Polymorphism	0	68	4.42313
CDK11B	R201W	Polymorphism	0	56	4.2453
CDK11B	R57C	Polymorphism	0	56	4.22457
CDK11B	R93W	Polymorphism	0	56	4.21465
CDK17	T214I	Unclassified	0	100	4.20316
CDK20	A137T	Polymorphism	0	68.8462	3.84855
CDK20	K281R	Polymorphism	0	22.9231	3.9438
CDK20	S106N	Polymorphism	0	61	3.97636
CDK20	S86L	Polymorphism	0	61	4.00481
CDK4	N41S	Disease	1	85	4.30222
CDK4	R122H	Polymorphism	1	85	4.36465
CDK4	R24C	Disease	1	100	4.50577
CDK4	R24H	Disease	1	100	4.50577
CDK4	R82Q	Polymorphism	1	100	4.50577
CDK6	D110N	Polymorphism	0	75	4.11871
CDK6	P199L	Unclassified	0	75	4.22602
CDKN1C	D274N	Disease	1	100	4.2535
CDKN1C	F276S	Disease	1	100	4.64585
CDKN1C	F276V	Disease	1	100	4.64585
CDKN1C	K278E	Disease	1	100	4.24085
CDKN1C	R279P	Disease	1	100	4.50577
CDKN3	C79Y	Disease	0	100	5.46352
CDO1	E143Q	Unclassified	0	83	4.31989
CDO1	T45I	Polymorphism	0	25	3.64005
CDT1	A135V	Polymorphism	1	60	3.55191
CDT1	A537V	Polymorphism	1	60	3.69456
CDT1	A66T	Disease	1	60	0.299565
CDT1	C234R	Polymorphism	1	10	0.671437
CDT1	E456A	Polymorphism	1	90	0.818978
CDT1	E468K	Disease	1	100	4.22278
CDT1	Q117H	Disease	1	30	4.42758
CDT1	R172C	Polymorphism	1	100	4.50577
CDT1	R453W	Disease	1	100	4.50577
CDT1	R462Q	Disease	1	100	4.50577
CDT1	T262A	Polymorphism	1	20	0.464431
CDX1	P130R	Polymorphism	0	11	0.330643
CELSR3	A157P	Polymorphism	0	63.5455	0.485167
CELSR3	Q1758R	Polymorphism	0	17.7273	0.100379
CELSR3	S805T	Polymorphism	0	90.7273	0.268252
CENPQ	D266G	Polymorphism	0	75	4.39725
CENPQ	G63R	Polymorphism	0	12	3.57263
CENPT	P115L	Polymorphism	0	71	4.38363
CEP120	R947H	Polymorphism	0	100	4.50577
CEP128	H732R	Polymorphism	0	71	5.09115
CEP128	R16L	Polymorphism	0	57	4.27917
CEP72	P238L	Polymorphism	0	87	4.51142
CEP72	P412T	Polymorphism	0	87	4.50114
CEP72	T509A	Polymorphism	0	87	0.58241
CEP89	R194W	Polymorphism	0	44	4.17723
CEP89	V398A	Polymorphism	0	66	0.232866
CERS4	A353V	Polymorphism	0	11	3.69719
CERS4	A366T	Polymorphism	0	55	3.68883
CERS4	G301S	Polymorphism	0	100	3.89309
CERS4	R119Q	Polymorphism	0	100	4.50577
CERS4	R379Q	Polymorphism	0	77	0.0138808
CETP	A15G	Polymorphism	1	60	3.76359
CETP	A390P	Polymorphism	1	100	3.83255
CETP	D459G	Disease	1	60	4.19064
CETP	G331S	Polymorphism	1	80	0.0117976
CETP	L168P	Disease	1	60	3.70862
CETP	R154W	Polymorphism	1	60	4.34491
CETP	R299C	Disease	1	100	4.50577
CETP	R468Q	Polymorphism	1	80	0.0729485
CETP	V385M	Polymorphism	1	40	1.11334
CETP	V422I	Polymorphism	1	60	3.9626
CETP	V455M	Polymorphism	1	20	3.77654
CETP	V486M	Polymorphism	1	40	4.01479
CFD	C214R	Disease	1	80	5.47128
CFD	I248M	Polymorphism	1	100	4.35046
CFD	V213G	Disease	1	90	4.284
CFDP1	A60T	Polymorphism	0	50	3.71861
CGREF1	A212V	Polymorphism	0	100	3.83255
CGREF1	G243E	Polymorphism	0	25	3.74713
CGREF1	I116M	Polymorphism	0	87	4.36204
CGREF1	K232N	Polymorphism	0	25	4.09488
CHAF1A	A923V	Polymorphism	0	25	3.2225
CHAF1A	D167V	Polymorphism	0	41	3.74671
CHAF1A	K850R	Polymorphism	0	25	0.371727
CHAF1A	M239V	Polymorphism	0	33	1.12411
CHCHD6	A95S	Polymorphism	0	77	3.96469
CHGB	A353G	Polymorphism	0	75	0.182383
CHGB	D145N	Polymorphism	0	37	0.262778
CHGB	K117N	Polymorphism	0	62	4.05072
CHGB	N200H	Polymorphism	0	87	4.48546
CHGB	P413L	Polymorphism	0	25	4.02867
CHGB	R178Q	Polymorphism	0	37	0.0562277
CHGB	R232Q	Polymorphism	0	87	4.55951
CHGB	R417H	Polymorphism	0	62	4.35666
CHGB	S93T	Polymorphism	0	87	4.21005
CHGB	T243A	Polymorphism	0	62	0.568472
CHP2	R127P	Polymorphism	0	85	4.39873
CHRNA10	E355A	Polymorphism	0	100	4.22278
CHRNA3	R37H	Polymorphism	0	100	4.50577
CHRNB2	Q397H	Polymorphism	1	75	4.50097
CHRNB2	V287L	Disease	1	100	4.0773
CHRNB2	V287M	Disease	1	100	4.0773
CHRNB3	K451E	Polymorphism	0	66	4.10282
CHRNG	A149T	Polymorphism	1	33	3.65433
CHRNG	R239C	Disease	1	100	4.50577
CHRNG	R239C	Disease	1	100	4.50577
CHRNG	V107G	Disease	1	77	4.00689
CHRNG	V107G	Disease	1	77	4.00689
CHST10	D258N	Polymorphism	0	100	4.2535
CHST10	V20L	Polymorphism	0	88	3.98668
CIAPIN1	A34E	Polymorphism	0	41	0.0339499
CIAPIN1	Q52E	Polymorphism	0	50	4.25189
CKAP2	I323V	Polymorphism	0	11	0.237073
CKAP2	M236K	Polymorphism	0	44	4.89969
CLCA2	G534D	Polymorphism	0	87	3.84614
CLCA2	G754E	Unclassified	0	87	3.81534
CLCA2	Q306E	Polymorphism	0	100	4.7054
CLCA2	V80I	Polymorphism	0	87	4.05374
CLCNKA	A287V	Polymorphism	1	100	3.83255
CLCNKA	A447T	Polymorphism	1	100	3.83255
CLCNKA	H357Q	Polymorphism	1	80	5.20097
CLCNKA	M67I	Polymorphism	1	80	5.26045
CLCNKA	P683L	Polymorphism	1	100	4.44981
CLCNKA	R45H	Polymorphism	1	80	4.42437
CLCNKA	R534W	Polymorphism	1	60	1.15136
CLCNKA	R83G	Polymorphism	1	80	0.668827
CLCNKA	R8H	Polymorphism	1	80	4.46316
CLCNKA	W80C	Disease	1	100	5.70256
CLCNKA	Y315F	Polymorphism	1	20	0.00201346
CLDN16	A209T	Disease	1	100	3.83255
CLDN16	F232C	Disease	1	100	4.64585
CLDN16	G191R	Disease	1	100	3.89309
CLDN16	G198A	Disease	1	100	3.89309
CLDN16	G198D	Disease	1	100	3.89309
CLDN16	G233D	Disease	1	100	3.89309
CLDN16	G239R	Disease	1	100	3.89309
CLDN16	H141D	Disease	1	100	5.27772
CLDN16	L145P	Disease	1	100	3.89309
CLDN16	L151F	Disease	1	87	3.8074
CLDN16	L151P	Disease	1	87	3.8074
CLDN16	L151W	Disease	1	87	3.8074
CLDN16	L167P	Disease	1	87	3.75324
CLDN16	M71R	Disease	1	100	5.30306
CLDN16	R149L	Disease	1	100	4.50577
CLDN16	R216T	Disease	1	100	4.50577
CLDN16	S235F	Disease	1	100	4.16509
CLDN16	S235P	Disease	1	100	4.16509
CLDN17	A82T	Polymorphism	0	100	3.83255
CLDN8	S151P	Polymorphism	1	11	0.545806
CLDN8	T129A	Polymorphism	1	77	3.97091
CLDN8	T25A	Polymorphism	1	100	4.20316
CLEC12B	T6N	Polymorphism	0	100	4.20316
CLEC12B	V116L	Polymorphism	0	14	0.0211345
CLEC4A	H36L	Polymorphism	0	83	5.36553
CLIP2	D961E	Polymorphism	0	66.3333	0.127813
CLMP	R69H	Polymorphism	1	66	0.703192
CLN6	A12T	Disease	1	85	3.78285
CLN6	A34T	Polymorphism	1	71	0.286461
CLN6	E72Q	Disease	1	71	0.322925
CLN6	F186S	Disease	1	100	4.64585
CLN6	F234L	Disease	1	71	4.53161
CLN6	F238T	Disease	1	85	4.59777
CLN6	G123D	Disease	1	100	3.89309
CLN6	G17S	Disease	1	42	0.217162
CLN6	G259S	Disease	1	100	3.89309
CLN6	L169P	Disease	1	100	3.89309
CLN6	L47F	Disease	1	100	3.89309
CLN6	L67P	Disease	1	71	3.75806
CLN6	M241T	Disease	1	100	5.30306
CLN6	N77K	Disease	1	100	4.46899
CLN6	N90K	Disease	1	100	4.46899
CLN6	P159L	Disease	1	100	4.44981
CLN6	P297T	Disease	1	100	4.44981
CLN6	P299L	Disease	1	100	4.44981
CLN6	R103Q	Disease	1	100	4.50577
CLN6	R149C	Disease	1	100	4.50577
CLN6	R149H	Disease	1	100	4.50577
CLN6	R252H	Disease	1	71	4.34121
CLN6	R62H	Disease	1	100	4.50577
CLN6	R6T	Disease	1	85	4.47943
CLN6	S104F	Disease	1	85	4.16549
CLN6	S308T	Polymorphism	1	85	4.07403
CLN6	W300R	Disease	1	100	5.70256
CLN6	Y221C	Disease	1	100	4.74501
CLN6	Y221S	Disease	1	100	4.74501
CLNS1A	M218T	Polymorphism	0	100	5.30306
CLNS1A	Q20H	Polymorphism	0	88	4.65775
CLPX	I488T	Polymorphism	0	61	4.23485
CLSPN	H439R	Unclassified	0	30	5.00168
CLSPN	N525S	Polymorphism	0	90	4.61809
CLSPN	P892T	Polymorphism	0	30	3.95268
CLSTN1	A332T	Polymorphism	0	55	3.66182
CLSTN1	F870S	Polymorphism	0	100	4.64585
CLSTN1	P583R	Polymorphism	0	77	4.37323
CLSTN1	P857H	Polymorphism	0	100	4.44981
CLSTN1	S524C	Polymorphism	0	77	4.1183
CLSTN1	V474A	Polymorphism	0	100	4.0773
CLUH	A633V	Polymorphism	0	50	3.56524
CNGB3	C234W	Polymorphism	1	14.8571	0.683196
CNGB3	D494N	Disease	1	100	4.2535
CNGB3	D513Y	Disease	1	83.7143	4.35387
CNGB3	E199K	Disease	1	61.1429	0.0485919
CNGB3	E755G	Polymorphism	1	45.7143	0.646511
CNGB3	F525N	Disease	1	100	4.64585
CNGB3	G107R	Disease	1	53.4286	0.699555
CNGB3	G558C	Disease	1	100	3.89309
CNGB3	I307V	Polymorphism	1	38	0.0910078
CNGB3	K148E	Disease	1	45.7143	0.0998287
CNGB3	L595F	Disease	1	100	3.89309
CNGB3	M466T	Disease	1	100	5.30306
CNGB3	N27S	Polymorphism	1	30.2857	3.87516
CNGB3	P309L	Disease	1	100	4.44981
CNGB3	P750S	Polymorphism	1	52.8571	4.26682
CNGB3	R203Q	Disease	1	53.4286	4.00812
CNGB3	R25H	Polymorphism	1	22.5714	0.743724
CNGB3	R403Q	Polymorphism	1	76.5714	4.56249
CNGB3	S156F	Disease	1	68.8571	0.179736
CNGB3	S435F	Disease	1	83.7143	4.23872
CNGB3	T298P	Polymorphism	1	61.1429	3.83648
CNGB3	T672P	Disease	1	83.7143	4.17326
CNGB3	Y469D	Disease	1	76	4.69809
CNOT1	D603A	Polymorphism	0	71	4.0904
CNOT4	A7G	Polymorphism	0	88	3.64443
CNPPD1	I262T	Polymorphism	0	11	0.0493344
CNPPD1	L292P	Polymorphism	0	22	0.468797
CNPPD1	P366L	Polymorphism	0	88	4.4597
CNPPD1	R344T	Polymorphism	0	66	4.28221
CNPY3	M145I	Polymorphism	0	90	5.24107
CNPY3	S231I	Polymorphism	0	50	3.83224
CNR2	H316Y	Polymorphism	0	44	4.92865
CNR2	Q63R	Polymorphism	0	11	0.0672863
CNTN4	K420N	Unclassified	0	100	4.24085
CNTN4	T176P	Unclassified	0	88	4.24004
CNTN5	I530V	Polymorphism	0	84.6154	4.41569
CNTN5	L70R	Polymorphism	0	15.0769
CNTN5	M1094V	Polymorphism	0	74.2308
CNTN5	N81S	Polymorphism	0	53.8462
CNTN5	S1079T	Polymorphism	0	35.4615
CNTN5	S23A	Polymorphism	0	23.0769
CNTN5	Y1065F	Polymorphism	0	61.2308
CNTNAP3	A628S	Polymorphism	0	57	3.68909
CNTNAP3	R845H	Polymorphism	0	100	4.50577
COBL	A1015P	Polymorphism	0	62	3.67992
COBL	D577A	Polymorphism	0	25	0.450644
COBL	D927N	Polymorphism	0	37	3.9928
COBL	H919Q	Polymorphism	0	50	5.07752
COBL	P526L	Polymorphism	0	37	0.505523
COBL	V607I	Polymorphism	0	12	0.414383
COG3	N747S	Polymorphism	0	33	0.0927581
COG3	R620C	Unclassified	0	94	5.01447
COG6	A10T	Polymorphism	1	35	0.306474
COG6	C32S	Polymorphism	1	5	0.68751
COG6	G549V	Disease	1	88	4.43878
COG6	H300Y	Polymorphism	1	58	5.12734
COG6	M447T	Polymorphism	1	17	1.06939
COL10A1	C591R	Disease	1	100	5.46352
COL10A1	D648G	Disease	1	100	4.2535
COL10A1	G18E	Disease	1	100	3.89309
COL10A1	G18R	Disease	1	100	3.89309
COL10A1	G545R	Polymorphism	1	77	3.64317
COL10A1	G595E	Disease	1	100	3.89309
COL10A1	G595R	Disease	1	100	3.89309
COL10A1	G618V	Disease	1	100	3.89309
COL10A1	G98R	Polymorphism	1	100	3.89309
COL10A1	L614P	Disease	1	100	3.89309
COL10A1	L644R	Disease	1	100	3.89309
COL10A1	M27T	Polymorphism	1	11	0.95712
COL10A1	N617K	Disease	1	100	4.46899
COL10A1	Q653P	Disease	1	100	4.7054
COL10A1	R198H	Polymorphism	1	88	4.47248
[truncated: 9,789 more rows]

## Sheet: Humsavar Fold 2
Gene Name	SNP Loc	Humsavar Prediction	1=Published SNPs on gene, 0=no Published SNPs on gene	WPC (Weighted Protein Conservation, %)	Program PSIC
A4GALT	G187D	Polymorphism	1	100	3.89309
A4GALT	M183K	Unclassified	1	55	5.21336
A4GALT	M37V	Polymorphism	1	55	1.25018
A4GALT	P251L	Polymorphism	1	100	4.44981
A4GALT	Q163R	Polymorphism	1	77	0.372389
AAED1	R83K	Polymorphism	0	25	0.294635
AAMDC	V92M	Polymorphism	0	100	4.0773
ABCA8	A416V	Polymorphism	0	57	3.79043
ABCA8	C680G	Polymorphism	0	85	5.56712
ABCA8	G1430S	Polymorphism	0	100	3.89309
ABCA8	G331S	Polymorphism	0	100	3.89309
ABCA8	L619R	Polymorphism	0	100	3.89309
ABCA8	T256A	Polymorphism	0	42	3.95171
ABCA8	Y489F	Polymorphism	0	100	4.74501
ABCC3	G11D	Polymorphism	0	69	5.18453
ABCC3	S346F	Polymorphism	0	15	4.43906
ABCD2	Q244K	Unclassified	0	44	4.54283
ABCF3	P503L	Polymorphism	0	71.0476	4.81828
ABCF3	R510H	Polymorphism	0	37.3333	1.27674
ABCG2	A528T	Polymorphism	1	43	3.61142
ABCG2	D296H	Polymorphism	1	100	4.2535
ABCG2	F208S	Polymorphism	1	93	4.93717
ABCG2	F431L	Polymorphism	1	100	4.64585
ABCG2	F489L	Polymorphism	1	62	0.88491
ABCG2	G354R	Polymorphism	1	31	0.458797
ABCG2	I206L	Polymorphism	1	62	0.782613
ABCG2	Q141K	Polymorphism	1	43	4.38847
ABCG2	Q166E	Polymorphism	1	43	0.716274
ABCG2	R160Q	Polymorphism	1	93	4.8219
ABCG2	S13L	Polymorphism	1	43	3.62616
ABCG2	S248P	Polymorphism	1	62	4.32136
ABCG2	S441N	Polymorphism	1	56	4.07894
ABCG2	T316P	Polymorphism	1	25	3.68986
ABCG2	V12M	Polymorphism	1	6	1.28305
ABCG4	P352L	Polymorphism	0	60	4.08477
ABHD12	A349T	Polymorphism	1	81	3.72596
ABHD12B	F334L	Unclassified	0	100	4.64585
ABHD12B	I282V	Polymorphism	0	12	0.124018
ABHD17B	Q169K	Polymorphism	0	100	4.7054
ABHD17B	R154K	Polymorphism	0	100	4.50577
ABLIM2	G227R	Unclassified	0	100	3.89309
ABLIM2	K274M	Unclassified	0	100	4.24085
ACAA2	M217V	Polymorphism	0	72	5.2571
ACAD10	Q200R	Polymorphism	0	12	0.363672
ACAD10	T216P	Polymorphism	0	12	0.292047
ACADL	K333Q	Polymorphism	0	100	4.24085
ACADL	S303T	Polymorphism	0	55	4.10444
ACADM	C116Y	Disease	1	100	5.46352
ACADM	C244R	Disease	1	80	5.34907
ACADM	G195R	Disease	1	100	3.89309
ACADM	G267R	Disease	1	100	3.89309
ACADM	G310R	Disease	1	100	3.89309
ACADM	I375T	Disease	1	80	4.30284
ACADM	I78T	Disease	1	100	4.35046
ACADM	K329E	Disease	1	80	4.12765
ACADM	M149I	Disease	1	70	5.18301
ACADM	M326T	Disease	1	100	5.30306
ACADM	P132R	Unclassified	1	100	4.44981
ACADM	R206L	Disease	1	100	4.50577
ACADM	R281T	Disease	1	100	4.50577
ACADM	R53C	Disease	1	90	4.48027
ACADM	S245L	Disease	1	100	4.16509
ACADM	S336R	Disease	1	70	3.90802
ACADM	T121I	Disease	1	100	4.20316
ACADM	T193A	Disease	1	100	4.20316
ACADM	Y352C	Disease	1	100	4.74501
ACADM	Y67H	Disease	1	90	0.345746
ACAN	D102E	Polymorphism	1	87	0.386282
ACAN	R275Q	Polymorphism	1	75	4.33853
ACAN	S2005R	Polymorphism	1	75	0.181622
ACAT2	K211R	Polymorphism	0	100	4.24085
ACER2	A134V	Polymorphism	0	63	3.86178
ACSM1	I272M	Polymorphism	0	100	4.35046
ACSM1	I479V	Polymorphism	0	75	0.380937
ACSM1	I515T	Polymorphism	0	100	4.35046
ACTA1	A116T	Disease	1	85.7143	3.84974
ACTA1	A140P	Disease	1	100	3.83255
ACTA1	A172G	Disease	1	100	3.83255
ACTA1	A274E	Disease	1	78.5714	3.85331
ACTA1	D156N	Disease	1	100	4.2535
ACTA1	D181G	Disease	1	100	4.2535
ACTA1	D181H	Disease	1	100	4.2535
ACTA1	D181N	Disease	1	100	4.2535
ACTA1	D27N	Disease	1	92.8571	4.30643
ACTA1	D288G	Disease	1	100	4.2535
ACTA1	D294V	Disease	1	100	4.2535
ACTA1	D3Y	Disease	1	78.5714	4.23684
ACTA1	E226G	Disease	1	100	4.22278
ACTA1	E226Q	Disease	1	100	4.22278
ACTA1	E243K	Disease	1	92.8571	0.165308
ACTA1	E261V	Disease	1	100	4.22278
ACTA1	E336A	Disease	1	100	4.22278
ACTA1	E74K	Disease	1	92.8571	4.27571
ACTA1	E85K	Disease	1	92.8571	4.27571
ACTA1	G148D	Disease	1	100	3.89309
ACTA1	G17R	Disease	1	92.8571	3.94603
ACTA1	G184D	Disease	1	100	3.89309
ACTA1	G199S	Disease	1	100	3.89309
ACTA1	G253D	Disease	1	100	3.89309
ACTA1	G270C	Disease	1	100	3.89309
ACTA1	G270D	Disease	1	100	3.89309
ACTA1	G270R	Disease	1	100	3.89309
ACTA1	G44V	Disease	1	92.8571	3.94603
ACTA1	H42Y	Disease	1	92.8571	5.33065
ACTA1	H75L	Disease	1	92.8571	5.33065
ACTA1	H75R	Disease	1	92.8571	5.33065
ACTA1	I138M	Disease	1	100	4.35046
ACTA1	I359L	Disease	1	100	4.35046
ACTA1	I66N	Disease	1	92.8571	4.40339
ACTA1	I77L	Disease	1	92.8571	4.40339
ACTA1	K338E	Disease	1	100	4.24085
ACTA1	K338I	Disease	1	100	4.24085
ACTA1	K375E	Disease	1	100	4.24085
ACTA1	K375Q	Disease	1	100	4.24085
ACTA1	L142P	Disease	1	100	3.89309
ACTA1	L223P	Disease	1	100	3.89309
ACTA1	L96P	Disease	1	92.8571	3.94603
ACTA1	M134V	Disease	1	100	5.30306
ACTA1	M229I	Disease	1	92.8571	5.24308
ACTA1	M229T	Disease	1	92.8571	5.24308
ACTA1	M229V	Disease	1	92.8571	5.24308
ACTA1	M271R	Disease	1	100	5.30306
ACTA1	M285K	Disease	1	100	5.30306
ACTA1	N117S	Disease	1	85.7143	4.48618
ACTA1	N117T	Disease	1	85.7143	4.48618
ACTA1	N227V	Disease	1	71.4286	4.42899
ACTA1	N282K	Disease	1	100	4.46899
ACTA1	P334S	Disease	1	100	4.44981
ACTA1	P40L	Disease	1	92.8571	4.50274
ACTA1	Q248K	Disease	1	100	4.7054
ACTA1	Q248R	Disease	1	100	4.7054
ACTA1	Q265L	Disease	1	100	4.7054
ACTA1	Q43R	Disease	1	85.7143	4.62766
ACTA1	R118H	Disease	1	85.7143	4.52296
ACTA1	R185C	Disease	1	100	4.50577
ACTA1	R185D	Disease	1	100	4.50577
ACTA1	R185G	Disease	1	100	4.50577
ACTA1	R185S	Disease	1	100	4.50577
ACTA1	R198L	Disease	1	100	4.50577
ACTA1	R258H	Disease	1	100	4.50577
ACTA1	R258L	Disease	1	100	4.50577
ACTA1	R374S	Disease	1	100	4.50577
ACTA1	S350L	Disease	1	100	4.16509
ACTA1	T150N	Disease	1	100	4.20316
ACTA1	T68I	Disease	1	92.8571	4.25609
ACTA1	T79A	Disease	1	85.7143	4.12124
ACTA1	V136A	Disease	1	100	4.0773
ACTA1	V165L	Disease	1	100	4.0773
ACTA1	V165M	Disease	1	100	4.0773
ACTA1	V372F	Disease	1	100	4.0773
ACTA1	V37L	Disease	1	92.8571	4.13023
ACTA1	V45F	Disease	1	92.8571	4.13023
ACTA1	Y281H	Disease	1	78.5714	4.74338
ACTL9	A332T	Unclassified	0	37	0.274372
ACTL9	A42D	Unclassified	0	37	3.61358
ACTN1	N707T	Polymorphism	1	74.4375	4.57056
ACTN1	T868S	Polymorphism	1	24.8125	0.164844
ADA	A179D	Disease	1	76	3.74833
ADA	A215T	Disease	1	100	3.83255
ADA	A329V	Disease	1	92	4.15752
ADA	A83D	Disease	1	100	3.83255
ADA	D8N	Polymorphism	1	38	0.345826
ADA	G140E	Disease	1	76	3.97345
ADA	G20R	Disease	1	100	3.89309
ADA	G216R	Disease	1	100	3.89309
ADA	G74C	Disease	1	76	3.88649
ADA	H15D	Disease	1	100	5.27772
ADA	K80R	Polymorphism	1	61	0.0806047
ADA	L107P	Disease	1	76	4.04763
ADA	L152M	Polymorphism	1	76	1.25739
ADA	L304R	Disease	1	53	3.59889
ADA	P274L	Disease	1	61	0.721735
ADA	P297Q	Disease	1	100	4.44981
ADA	Q199P	Disease	1	15	4.26568
ADA	R101L	Disease	1	76	4.64138
ADA	R101Q	Disease	1	76	4.64138
ADA	R101W	Disease	1	76	4.64138
ADA	R142Q	Unclassified	1	53	0.131284
ADA	R149Q	Disease	1	76	4.5414
ADA	R149W	Disease	1	76	4.5414
ADA	R156C	Disease	1	100	4.50577
ADA	R156H	Disease	1	100	4.50577
ADA	R211C	Disease	1	84	4.78108
ADA	R211H	Disease	1	84	4.78108
ADA	R76W	Disease	1	69	4.24547
ADA	S291L	Disease	1	100	4.16509
ADA	T233I	Polymorphism	1	61	4.17969
ADA	V129M	Disease	1	100	4.0773
ADA	V177M	Disease	1	76	4.01602
ADAM17	K162E	Polymorphism	0	66	0.268075
ADAM17	R202G	Polymorphism	0	50	4.01521
ADAM8	F657L	Polymorphism	0	25	0.765362
ADAM8	G101R	Polymorphism	0	25	0.534591
ADAM8	I775T	Polymorphism	0	37	4.12019
ADAM8	R189W	Polymorphism	0	12	4.18843
ADAM8	R433C	Polymorphism	0	25	4.51799
ADAM8	W35R	Polymorphism	0	12	0.589275
ADAMTS1	A227P	Polymorphism	0	33	3.3257
ADAMTS13	A1033T	Polymorphism	1	85	3.95446
ADAMTS13	A250V	Disease	1	28	0.128341
ADAMTS13	A596V	Disease	1	100	3.83255
ADAMTS13	A606P	Disease	1	85	3.89264
ADAMTS13	A732V	Polymorphism	1	71	3.7178
ADAMTS13	A900V	Polymorphism	1	28	3.51189
ADAMTS13	C1024G	Disease	1	100	5.46352
ADAMTS13	C1213Y	Disease	1	100	5.46352
ADAMTS13	C311Y	Disease	1	100	5.46352
ADAMTS13	C347S	Disease	1	100	5.46352
ADAMTS13	C508Y	Disease	1	100	5.46352
ADAMTS13	C758R	Disease	1	85	5.67324
ADAMTS13	C908S	Disease	1	100	5.46352
ADAMTS13	C908Y	Disease	1	100	5.46352
ADAMTS13	C951G	Disease	1	85	5.6569
ADAMTS13	D235H	Disease	1	85	4.46581
ADAMTS13	E740K	Polymorphism	1	42	3.89215
ADAMTS13	G1239V	Disease	1	85	3.95861
ADAMTS13	G525D	Disease	1	100	3.89309
ADAMTS13	G982R	Polymorphism	1	57	0.658732
ADAMTS13	H234Q	Disease	1	85	5.49003
ADAMTS13	H96D	Disease	1	100	5.27772
ADAMTS13	I178T	Disease	1	85	4.46883
ADAMTS13	I673F	Disease	1	100	4.35046
ADAMTS13	I79M	Disease	1	42	4.23754
ADAMTS13	L232Q	Disease	1	57	3.83473
ADAMTS13	P353L	Disease	1	100	4.44981
ADAMTS13	P457L	Polymorphism	1	100	4.44981
ADAMTS13	P475S	Polymorphism	1	28	0.27312
ADAMTS13	P618A	Polymorphism	1	100	4.44981
ADAMTS13	P671L	Disease	1	100	4.44981
ADAMTS13	Q448E	Polymorphism	1	14	0.188673
ADAMTS13	Q456H	Polymorphism	1	57	4.71074
ADAMTS13	R102C	Disease	1	100	4.50577
ADAMTS13	R1060W	Disease	1	57	4.3575
ADAMTS13	R1095W	Unclassified	1	85	4.63732
ADAMTS13	R1123C	Disease	1	85	4.63732
ADAMTS13	R1219W	Disease	1	100	4.50577
ADAMTS13	R1336W	Disease	1	85	4.67621
ADAMTS13	R193W	Disease	1	100	4.50577
ADAMTS13	R268P	Disease	1	42	4.24828
ADAMTS13	R349C	Disease	1	100	4.50577
ADAMTS13	R398H	Disease	1	100	4.50577
ADAMTS13	R507Q	Disease	1	100	4.50577
ADAMTS13	R528G	Disease	1	71	4.48537
ADAMTS13	R625H	Polymorphism	1	71	4.38147
ADAMTS13	R692C	Disease	1	57	4.29255
ADAMTS13	R7W	Polymorphism	1	28	4.21938
ADAMTS13	S119F	Disease	1	85	4.22951
ADAMTS13	S1314L	Polymorphism	1	71	4.04437
ADAMTS13	S203P	Disease	1	100	4.16509
ADAMTS13	S263C	Disease	1	85	4.3774
ADAMTS13	S903L	Polymorphism	1	28	0.256622
ADAMTS13	T1226I	Polymorphism	1	85	4.29372
ADAMTS13	T196I	Disease	1	100	4.20316
ADAMTS13	T339R	Polymorphism	1	71	4.07351
ADAMTS13	V88M	Disease	1	85	4.17407
ADAMTS13	W390C	Disease	1	100	5.70256
ADAMTS13	Y304C	Disease	1	71	4.69686
ADAMTS13	Y658C	Disease	1	100	4.74501
ADAMTS3	R138K	Polymorphism	0	33	0.195957
ADAMTS3	S1074P	Polymorphism	0	33	3.95899
ADAMTS5	G138A	Polymorphism	0	77	3.68287
ADAMTS5	L692P	Polymorphism	0	11	0.64697
ADAMTS5	R614H	Polymorphism	0	100	4.50577
ADAMTSL4	A193P	Polymorphism	1	14	0.576953
ADAMTSL4	R1028H	Polymorphism	1	100	4.50577
ADAT1	H167N	Polymorphism	0	7	0.605674
ADAT1	I226V	Polymorphism	0	30	0.177417
ADAT1	T203N	Polymorphism	0	30	3.74978
ADAT1	T242P	Polymorphism	0	23	3.78966
ADCK2	P622L	Polymorphism	0	33	0.311328
ADCK2	P626L	Polymorphism	0	11	0.343772
ADCK2	S307P	Polymorphism	0	5	0.459238
ADCK2	S66G	Polymorphism	0	11	0.220034
ADCK2	V418L	Polymorphism	0	27	0.231636
ADCK2	V418M	Polymorphism	0	27	0.798794
ADCY2	V147L	Polymorphism	0	90	4.17894
ADCY2	V163I	Polymorphism	0	80	0.0451163
ADH6	C102G	Polymorphism	0	100	5.46352
ADH6	I114V	Polymorphism	0	62	4.11172
ADH6	T151P	Polymorphism	0	100	4.20316
ADIPOQ	G84R	Unclassified	1	100	3.89309
ADIPOQ	G90S	Polymorphism	1	100	3.89309
ADIPOQ	H241P	Polymorphism	1	77	0.734593
ADIPOQ	I164T	Polymorphism	1	77	4.21915
ADIPOQ	R112C	Disease	1	77	4.49762
ADIPOQ	R221S	Polymorphism	1	33	0.331179
ADIPOQ	V117M	Polymorphism	1	100	4.0773
ADIPOQ	Y111H	Polymorphism	1	88	0.315223
ADO	G25W	Polymorphism	0	63	4.14588
ADO	P266S	Polymorphism	0	81	0.665287
ADO	P39A	Polymorphism	0	45	4.32019
ADPRHL2	E209K	Polymorphism	0	70	0.208546
ADRB1	A26V	Polymorphism	1	75	3.6161
ADRB1	A29T	Polymorphism	1	87	4.02695
ADRB1	H405Y	Polymorphism	1	50	4.94197
ADRB1	R31Q	Polymorphism	1	75	4.24578
ADRB1	R399H	Polymorphism	1	50	0.533697
ADRB1	S49G	Polymorphism	1	12	0.178107
AES	A168E	Polymorphism	0	87	3.7073
AFAP1	S403C	Polymorphism	0	75	1.07713
AFAP1L2	E726K	Polymorphism	0	66	0.208921
AFAP1L2	G138R	Polymorphism	0	74.25	3.74675
AFAP1L2	S366R	Polymorphism	0	91	4.31101
AFAP1L2	T522S	Polymorphism	0	49.5	3.83516
AGAP1	D148G	Polymorphism	0	77	4.14902
AGAP1	E829K	Polymorphism	0	77	3.98138
AGAP1	P522L	Polymorphism	0	66	4.24698
AGAP1	P854T	Unclassified	0	66	4.2005
AGAP1	R798G	Unclassified	0	77	4.27252
AGAP1	S82G	Unclassified	0	88	4.30469
AGAP1	V671I	Polymorphism	0	11	0.271086
AGAP2	A651V	Unclassified	0	100	3.83255
AGAP2	D816Y	Unclassified	0	85	4.0902
AGAP2	E767V	Unclassified	0	100	4.22278
AGAP2	G1124V	Polymorphism	0	100	3.89309
AGAP2	G507S	Polymorphism	0	85	3.73187
AGAP2	N939D	Unclassified	0	100	4.46899
AGAP2	R518G	Unclassified	0	85	4.34825
AGAP2	S1022P	Unclassified	0	14	4.05048
AGAP2	T339A	Unclassified	0	85	4.10914
AGAP2	T568I	Unclassified	0	85	4.01336
AGAP2	V455A	Unclassified	0	85	3.89214
AGAP2	V947M	Unclassified	0	100	4.0773
AGL	A1207T	Polymorphism	1	85	4.01561
AGL	A701S	Polymorphism	1	57	3.57405
AGL	E1343K	Polymorphism	1	71	0.269001
AGL	G1115R	Polymorphism	1	100	3.89309
AGL	G1448R	Disease	1	100	3.89309
AGL	I1144N	Polymorphism	1	21	0.12374
AGL	P1067S	Polymorphism	1	64	4.4189
AGL	Q229R	Polymorphism	1	35	0.00206512
AGL	R1253H	Polymorphism	1	71	4.5121
AGL	R1487G	Polymorphism	1	64	0.619784
AGL	R387Q	Polymorphism	1	42	0.114728
AGL	S962C	Polymorphism	1	57	3.79693
AGL	T38A	Polymorphism	1	64	4.10276
AGPAT5	Y77C	Polymorphism	0	100	4.74501
AGTR1	A163T	Polymorphism	1	62	0.339681
AGTR1	A244S	Polymorphism	1	100	3.83255
AGTR1	C289W	Polymorphism	1	100	5.46352
AGTR1	L48V	Polymorphism	1	100	3.89309
AGTR1	T282M	Disease	1	100	4.20316
AGTR1	T336P	Polymorphism	1	87	4.04654
AHCY	A89V	Disease	1	94	3.8872
AHCY	D86G	Disease	1	94	0.570285
AHCY	D86N	Polymorphism	1	94	4.26019
AHCY	R38W	Polymorphism	1	10	3.83643
AHCY	R49C	Disease	1	94	4.55991
AHCY	Y143C	Disease	1	73	4.73693
AHSG	D276N	Polymorphism	1	33	3.82148
AHSG	R317C	Polymorphism	1	77	4.452
AHSG	V142L	Polymorphism	1	77	0.405353
AICDA	F151S	Disease	1	100	4.64585
AICDA	L106P	Disease	1	100	3.89309
AICDA	M139V	Disease	1	100	5.30306
AICDA	R24W	Disease	1	100	4.50577
AICDA	R25C	Polymorphism	1	33	4.38248
AICDA	W80R	Disease	1	100	5.70256
AIF1	G14R	Polymorphism	0	85	0.481541
AIFM2	D288N	Polymorphism	0	61	0.0121006
AIFM2	M135T	Polymorphism	0	61	4.90808
AIM2	C304Y	Polymorphism	0	100	5.46352
AIM2	E32K	Polymorphism	0	100	4.22278
AIP	K241E	Unclassified	1	83	4.28509
AIP	Q228K	Polymorphism	1	58	4.53734
AIP	Q307R	Polymorphism	1	8	0.0382213
AIP	R16H	Polymorphism	1	66	4.43179
AIP	R271W	Unclassified	1	100	4.50577
AIP	R304Q	Unclassified	1	66	4.59899
AK1	E123Q	Polymorphism	1	90	4.23493
AK1	G40R	Disease	1	100	3.89309
AK1	G64R	Disease	1	100	3.89309
AK1	R128W	Disease	1	100	4.50577
AK1	Y164C	Disease	1	100	4.74501
AKAP1	A18V	Polymorphism	0	100	3.83255
AKAP1	C102Y	Polymorphism	0	44	5.26877
AKAP1	R124C	Polymorphism	0	44	0.857591
AKAP1	V60M	Polymorphism	0	33	0.979673
AKR1B1	G204S	Polymorphism	0	87	4.1284
AKR1B1	H42L	Polymorphism	0	75	1.40199
AKR1B1	I15F	Polymorphism	0	43	3.88043
AKR1B1	K90E	Polymorphism	0	62	0.0645454
AKR1B1	L73V	Polymorphism	0	93	4.15673
AKR1B1	T288I	Polymorphism	0	68	0.198256
AKT1	E17K	Disease	1	87.3125	4.41113
AKT1	E17K	Disease	1	87.3125	4.41113
AKT1	V167A	Polymorphism	1	93.25	4.1773
AKT1S1	A47P	Polymorphism	0	100	3.83255
ALB	A215T	Polymorphism	1	37	0.320404
ALB	A215V	Polymorphism	1	37	0.237341
ALB	A344T	Unclassified	1	62	3.67448
ALB	C201F	Unclassified	1	100	5.46352
ALB	D25V	Unclassified	1	50	4.00999
ALB	D293G	Unclassified	1	75	4.3037
ALB	D338G	Unclassified	1	37	4.13702
ALB	D338V	Unclassified	1	37	4.13702
ALB	D389H	Unclassified	1	75	4.22402
ALB	D389V	Unclassified	1	75	4.22402
ALB	D399N	Unclassified	1	62	4.03758
ALB	D518N	Unclassified	1	100	4.2535
ALB	D574A	Unclassified	1	62	4.08242
ALB	D574G	Unclassified	1	62	0.485145
ALB	D587N	Unclassified	1	87	0.110667
ALB	D87N	Unclassified	1	75	4.09713
ALB	E106K	Unclassified	1	62	4.16405
ALB	E121G	Polymorphism	1	87	4.33076
ALB	E143K	Unclassified	1	75	4.04007
ALB	E345K	Unclassified	1	87	4.171
ALB	E357K	Unclassified	1	100	4.22278
ALB	E378K	Unclassified	1	100	4.22278
ALB	E382K	Unclassified	1	100	4.22278
ALB	E400K	Unclassified	1	75	0.138157
ALB	E400Q	Unclassified	1	75	0.304329
ALB	E406K	Unclassified	1	62	0.111141
ALB	E420K	Polymorphism	1	87	4.24339
ALB	E503K	Unclassified	1	62	4.03949
ALB	E525K	Unclassified	1	62	4.04461
ALB	E529K	Unclassified	1	75	0.138157
ALB	E589K	Unclassified	1	62	4.05585
ALB	E594K	Unclassified	1	62	4.15922
ALB	E84K	Unclassified	1	50	4.00417
ALB	F73Y	Polymorphism	1	87	4.60143
ALB	H152R	Unclassified	1	37	5.01773
ALB	H27Q	Unclassified	1	87	5.41157
ALB	H27Y	Unclassified	1	87	0.832448
ALB	K249Q	Unclassified	1	75	4.33498
ALB	K264E	Unclassified	1	87	4.19458
ALB	K300N	Unclassified	1	75	4.34564
ALB	K337N	Unclassified	1	87	4.37624
ALB	K383N	Unclassified	1	87	4.34472
ALB	K396E	Unclassified	1	50	4.02553
ALB	K490E	Polymorphism	1	87	4.21793
ALB	K560E	Unclassified	1	100	4.24085
ALB	K565E	Unclassified	1	37	0.25208
ALB	K584E	Unclassified	1	75	4.29704
ALB	K597E	Unclassified	1	25	3.91827
ALB	K598N	Unclassified	1	62	0.357199
ALB	L90P	Disease	1	87	4.01003
ALB	N342K	Unclassified	1	87	4.44442
ALB	Q220L	Polymorphism	1	87	4.813
ALB	Q292R	Unclassified	1	100	4.7054
ALB	R138G	Unclassified	1	25	4.21338
ALB	R23C	Unclassified	1	100	4.50577
ALB	R23H	Unclassified	1	100	4.50577
ALB	R242H	Disease	1	87	4.51087
ALB	R242P	Disease	1	87	4.51087
ALB	R24L	Unclassified	1	87	4.48694
ALB	R24P	Unclassified	1	87	4.48694
ALB	R24Q	Unclassified	1	87	4.48694
ALB	R434C	Unclassified	1	100	4.50577
ALB	V146E	Unclassified	1	50	3.96848
ALB	V557M	Polymorphism	1	62	3.87652
ALCAM	G229D	Polymorphism	0	100	3.89309
ALCAM	L315M	Polymorphism	0	100	3.89309
ALCAM	M367I	Polymorphism	0	87	0.967747
ALCAM	N258S	Polymorphism	0	62	0.322798
ALCAM	T301M	Polymorphism	0	100	4.20316
ALCAM	V352M	Polymorphism	0	100	4.0773
ALDH1A1	G125R	Polymorphism	0	35	3.48791
ALDH1A1	I177F	Polymorphism	0	35	0.180411
ALDH1A1	N121S	Polymorphism	0	11	0.279906
ALDH1A2	E50G	Polymorphism	0	79.6	4.33704
ALDH1B1	A86V	Polymorphism	0	100	3.83255
ALDH1B1	T202I	Polymorphism	0	70	4.23265
ALDH1B1	V253M	Polymorphism	0	10	1.4216
ALDOA	C339Y	Disease	1	70	5.04948
ALDOA	D129G	Disease	1	100	4.2535
ALDOA	E207K	Disease	1	100	4.22278
ALDOA	E82Q	Polymorphism	1	100	4.22278
ALDOA	G142V	Polymorphism	1	100	3.89309
ALDOA	G347S	Disease	1	80	3.61472
ALG11	E398K	Disease	1	100	4.22278
ALG11	L381S	Disease	1	66	3.91123
ALG11	L86S	Disease	1	33	3.68524
ALG11	N108S	Polymorphism	1	16	0.249751
ALG11	Q318P	Disease	1	66	4.77326
ALG11	Y279S	Disease	1	94	5.05105
ALG14	V14M	Polymorphism	0	38	3.95654
ALG6	A333V	Disease	1	55	3.84385
ALG6	G227E	Disease	1	55	3.80412
ALG6	K226N	Polymorphism	1	44	0.0935057
ALG6	S170I	Disease	1	66	4.37188
ALG6	S308R	Disease	1	44	4.03595
ALG6	S478P	Disease	1	72	4.35716
ALG6	Y131H	Disease	1	61	4.70994
ALG8	G275D	Disease	1	100	3.89309
ALG8	I439T	Polymorphism	1	50	0.522344
ALG8	N222S	Polymorphism	1	33	0.303505
ALG8	T47P	Disease	1	100	4.20316
ALKBH7	R191Q	Polymorphism	0	70	4.26083
ALPI	H298L	Polymorphism	0	49.6	4.95733
ALPI	R144H	Polymorphism	0	59.4	4.42761
ALPK3	A1137G	Polymorphism	0	83	3.79533
ALPK3	A1557D	Polymorphism	0	100	3.83255
ALPK3	A1873V	Polymorphism	0	83	3.78707
ALPK3	E1013K	Polymorphism	0	83	4.1559
ALPK3	E929D	Polymorphism	0	33	3.64778
ALPK3	G1364E	Unclassified	0	83	3.93052
ALPK3	G579E	Polymorphism	0	100	3.89309
ALPK3	G663D	Polymorphism	0	33	3.49811
ALPK3	L1622P	Polymorphism	0	100	3.89309
ALPK3	P1299L	Polymorphism	0	33	0.601313
ALPK3	Q433E	Unclassified	0	33	0.30912
ALPK3	Q602R	Polymorphism	0	100	4.7054
ALPK3	R1412W	Polymorphism	0	83	4.5432
ALPK3	R336H	Polymorphism	0	100	4.50577
ALPK3	R836L	Polymorphism	0	16	4.23979
ALPK3	T338I	Polymorphism	0	100	4.20316
ALPK3	T414S	Polymorphism	0	83	4.1243
ALPK3	T761M	Polymorphism	0	33	1.0508
ALS2CR11	H376Q	Polymorphism	0	14	0.428997
ALS2CR11	K123M	Unclassified	0	57	4.11608
ALS2CR12	V43L	Polymorphism	0	14	0.150281
ALX3	L168V	Disease	1	100	3.89309
ALX3	N203S	Disease	1	100	4.46899
ALX3	P234A	Polymorphism	1	100	4.44981
ALX3	R183W	Disease	1	100	4.50577
ALX3	R196W	Disease	1	100	4.50577
AMBN	A255V	Polymorphism	0	71	3.72549
AMBN	H439R	Unclassified	0	85	5.29977
AMBN	L354P	Polymorphism	0	100	3.89309
AMBN	M11T	Unclassified	0	100	5.30306
AMELX	P56T	Disease	1	100	4.44981
AMELX	T37I	Disease	1	100	4.20316
AMELX	W4S	Disease	1	100	5.70256
AMFR	D605V	Unclassified	0	55	3.86739
AMOTL1	P847L	Polymorphism	0	85	4.43237
AMPD1	E55K	Polymorphism	1	93.2	4.32912
AMPD1	P666H	Unclassified	1	100	4.44981
AMPD1	P81L	Polymorphism	1	93.2	4.55616
AMPD1	R421W	Disease	1	100	4.50577
AMPD1	R458H	Disease	1	100	4.50577
AMPD2	I522V	Polymorphism	0	49.6667	0.445014
AMPH	K218E	Polymorphism	0	80	4.08699
AMPH	K496T	Polymorphism	0	70	0.127556
AMPH	M376I	Polymorphism	0	80	5.1005
ANGEL1	F515C	Polymorphism	0	72	4.29125
ANGEL1	G141W	Polymorphism	0	27	3.60919
ANGEL1	V383L	Polymorphism	0	72	3.84821
ANGPTL4	E167K	Polymorphism	1	25	0.0912795
ANGPTL4	E40K	Polymorphism	1	75	4.22322
ANGPTL4	G77R	Polymorphism	1	62	3.67338
ANGPTL4	M41I	Polymorphism	1	37	5.03247
ANGPTL4	P174S	Polymorphism	1	50	0.37618
ANGPTL4	P5L	Polymorphism	1	50	0.636688
ANGPTL4	R72L	Polymorphism	1	75	4.52946
ANGPTL4	S67R	Polymorphism	1	12	0.322307
ANKLE2	H122Y	Polymorphism	0	11	0.517596
ANKLE2	Q148E	Polymorphism	0	66	4.93822
ANKLE2	R720H	Polymorphism	0	22	4.02805
ANKRD10	P320L	Polymorphism	0	77	4.43303
ANKRD17	H2560Y	Polymorphism	0	66	5.58163
ANXA11	I457V	Polymorphism	0	100	4.35046
ANXA11	R191Q	Polymorphism	0	81	4.46193
ANXA11	R230C	Polymorphism	0	100	4.50577
ANXA13	V108I	Polymorphism	0	72	4.00504
ANXA2	V98L	Polymorphism	0	100	4.0773
AP3S1	P158L	Polymorphism	0	53	0.521481
APBA2	L311P	Polymorphism	0	12	0.552378
APBB3	G165R	Polymorphism	0	90	3.96465
APEH	T541M	Polymorphism	0	63	4.0185
APOA1	A119D	Unclassified	1	37	3.46282
APOA1	A61T	Polymorphism	1	75	0.0976662
APOA1	D113E	Polymorphism	1	100	4.2535
APOA1	D126H	Polymorphism	1	87	4.32605
APOA1	D127N	Unclassified	1	50	4.02348
APOA1	E134K	Unclassified	1	87	0.293964
APOA1	E160K	Unclassified	1	75	4.09759
APOA1	E163G	Polymorphism	1	50	0.367883
APOA1	E171V	Polymorphism	1	87	4.32713
APOA1	E222K	Unclassified	1	75	0.22902
APOA1	G50R	Disease	1	87	3.96312
APOA1	K131M	Polymorphism	1	87	4.31333
APOA1	L168R	Unclassified	1	75	4.07255
APOA1	L84R	Disease	1	75	3.86457
APOA1	P167R	Unclassified	1	100	4.44981
APOA1	P189R	Polymorphism	1	100	4.44981
APOA1	P27H	Polymorphism	1	100	4.44981
APOA1	P27R	Polymorphism	1	100	4.44981
APOA1	P28R	Unclassified	1	37	4.31038
APOA1	R184P	Polymorphism	1	87	4.61031
APOA1	R197C	Polymorphism	1	62	4.28574
APOA1	R34L	Polymorphism	1	75	4.48901
APOA1	T92I	Polymorphism	1	75	4.07387
APOA1	V180E	Unclassified	1	87	4.18683
APOA1	W132R	Unclassified	1	87	5.78468
APOBEC3B	K62E	Polymorphism	0	16	3.93062
APOBEC3B	P98L	Polymorphism	0	33	4.11275
APOBEC3B	S109A	Polymorphism	0	16	0.0345125
APOC3	K78E	Disease	1	83	4.23903
APOC3	T94A	Unclassified	1	83	4.18815
APOD	F15S	Polymorphism	0	63	4.57461
APOD	S115L	Polymorphism	0	54	3.92919
APOD	T178K	Polymorphism	0	72	4.19168
APTX	A212V	Disease	1	100	3.83255
APTX	D281G	Disease	1	100	4.2535
APTX	H215R	Disease	1	100	5.27772
APTX	K211Q	Disease	1	100	4.24085
APTX	L237P	Disease	1	100	3.89309
APTX	P220L	Disease	1	100	4.44981
APTX	R213H	Disease	1	100	4.50577
APTX	V277G	Disease	1	100	4.0773
APTX	W293R	Disease	1	100	5.70256
AQP1	G165D	Polymorphism	1	72	3.80325
AQP2	A147T	Disease	1	100	3.83255
AQP2	A190T	Disease	1	70	3.58262
AQP2	A47V	Disease	1	90	4.00402
AQP2	A70D	Disease	1	100	3.83255
AQP2	C181W	Disease	1	80	5.35582
AQP2	E258K	Disease	1	80	4.20649
AQP2	G100R	Disease	1	80	3.77879
AQP2	G100V	Disease	1	80	3.77879
AQP2	G175R	Disease	1	100	3.89309
AQP2	G180S	Disease	1	100	3.89309
AQP2	G64R	Disease	1	100	3.89309
AQP2	L121F	Polymorphism	1	100	3.89309
AQP2	L22V	Disease	1	70	0.0945028
AQP2	L28P	Disease	1	80	3.72537
AQP2	N68S	Disease	1	100	4.46899
AQP2	P185A	Disease	1	90	4.66974
AQP2	P262L	Disease	1	80	4.43353
AQP2	Q57P	Disease	1	80	4.48581
AQP2	R187C	Disease	1	70	4.25124
AQP2	R187H	Disease	1	70	4.25124
AQP2	R254L	Disease	1	80	4.48948
AQP2	R254Q	Disease	1	80	4.48948
AQP2	S216P	Disease	1	80	4.05278
AQP2	T125M	Disease	1	50	3.85213
AQP2	T126M	Disease	1	90	4.35572
AQP2	V168M	Disease	1	100	4.0773
AQP2	V194I	Polymorphism	1	80	0.122017
AQP2	V71M	Disease	1	100	4.0773
AQP2	W202C	Disease	1	90	5.9026
AQP6	V234I	Polymorphism	0	25	0.587966
AQP9	T279A	Polymorphism	0	18	0.0214974
AQPEP	L689F	Polymorphism	0	100	3.89309
AQPEP	V640F	Polymorphism	0	62	3.97648
AQPEP	V936I	Polymorphism	0	62	0.0824496
ARFGAP2	P143R	Polymorphism	0	50	4.06641
ARFGEF2	A527V	Polymorphism	1	90	3.73013
ARFGEF2	E209K	Disease	1	80	3.94935
ARFGEF2	K794E	Unclassified	1	100	4.24085
ARFGEF2	R802Q	Polymorphism	1	100	4.50577
ARFRP1	L108V	Unclassified	0	72	3.9785
ARG1	G138V	Disease	1	92	4.06402
ARG1	G235R	Disease	1	57	3.92509
ARG1	I11T	Disease	1	64	4.4557
ARG1	T290S	Polymorphism	1	42	0.112353
ARHGAP5	I17V	Polymorphism	0	18.0909	0.272354
ARHGAP8	G333R	Polymorphism	0	16	0.734538
ARHGAP8	P415L	Polymorphism	0	50	4.27688
ARHGAP8	P418R	Polymorphism	0	83	0.11223
ARHGAP8	Y172C	Polymorphism	0	50	4.59766
ARHGEF1	M165V	Unclassified	0	100	5.30306
ARHGEF1	P375L	Polymorphism	0	100	4.44981
ARL14	D83N	Polymorphism	0	71	4.02814
ARL14	P117T	Polymorphism	0	100	4.44981
ARL3	L34M	Polymorphism	0	100	3.89309
ARMC2	M166T	Polymorphism	0	36	0.80257
ARMC2	N433D	Polymorphism	0	45	0.239183
ARNT2	G679S	Polymorphism	0	83.3333	0.153452
ARR3	L44F	Polymorphism	0	100	3.89309
ART1	L257P	Polymorphism	0	16	0.623934
ART1	P105L	Polymorphism	0	83	4.31228
ART1	P126R	Polymorphism	0	100	4.44981
ART4	D135E	Polymorphism	1	77	4.404
ART4	G108V	Polymorphism	1	33	0.146699
ART4	L300V	Polymorphism	1	77	3.91387
ART4	T117I	Polymorphism	1	33	0.251761
ART4	T189M	Polymorphism	1	44	0.876954
ARTN	Q19R	Polymorphism	0	14	0.0788355
ARV1	G101E	Polymorphism	0	88	3.90026
ARVCF	P220L	Polymorphism	0	75	4.3246
ARVCF	R539Q	Polymorphism	0	100	4.50577
ARVCF	R906Q	Polymorphism	0	75	0.147884
ARVCF	R909Q	Polymorphism	0	75	4.35595
ARVCF	R909W	Polymorphism	0	75	4.35595
ARVCF	R912W	Polymorphism	0	50	4.20192
ARVCF	V175A	Polymorphism	0	12	0.182891
ARX	A521T	Disease	1	83	3.69031
ARX	G286S	Disease	1	83	3.82231
ARX	L33P	Disease	1	100	3.89309
ARX	L343Q	Disease	1	100	3.89309
ARX	P353L	Disease	1	100	4.44981
ARX	P353R	Disease	1	100	4.44981
ARX	R332H	Disease	1	100	4.50577
ARX	R332P	Disease	1	100	4.50577
ARX	T333N	Disease	1	100	4.20316
ASB17	S2N	Polymorphism	0	71	0.116593
ASB17	V101A	Polymorphism	0	100	4.0773
ASCC3	E344K	Polymorphism	0	42	5.34942
ASCC3	L146F	Polymorphism	0	36	5.10596
ASCC3	N478S	Polymorphism	0	94	6.48609
ASIC3	N228S	Polymorphism	0	42	4.20848
ASNA1	N332S	Polymorphism	0	38	3.84936
ASPA	A287T	Disease	1	100	3.83255
ASPA	A305E	Disease	1	88	3.89948
ASPA	A57T	Disease	1	100	3.83255
ASPA	C152R	Disease	1	88	5.44616
ASPA	C152W	Disease	1	88	5.44616
ASPA	C152Y	Disease	1	88	5.44616
ASPA	C310G	Polymorphism	1	33	5.1457
ASPA	D114E	Disease	1	88	4.24859
ASPA	D114Y	Disease	1	88	4.24859
ASPA	D249V	Disease	1	100	4.2535
ASPA	D68A	Disease	1	100	4.2535
ASPA	E24G	Disease	1	100	4.22278
ASPA	E285A	Disease	1	100	4.22278
ASPA	F295S	Disease	1	88	4.71279
ASPA	G123E	Disease	1	100	3.89309
ASPA	G274R	Disease	1	100	3.89309
ASPA	G27R	Disease	1	100	3.89309
ASPA	H21P	Disease	1	100	5.27772
ASPA	H244R	Disease	1	100	5.27772
ASPA	I143T	Disease	1	100	4.35046
ASPA	I16T	Disease	1	100	4.35046
ASPA	M195R	Disease	1	100	5.30306
ASPA	P181T	Disease	1	100	4.44981
ASPA	P183H	Disease	1	77	0.614165
ASPA	P280L	Disease	1	100	4.44981
ASPA	P280S	Disease	1	100	4.44981
ASPA	R168C	Disease	1	100	4.50577
ASPA	R168H	Disease	1	100	4.50577
ASPA	V186F	Disease	1	100	4.0773
ASPA	Y231C	Disease	1	100	4.74501
ASPM	I313V	Polymorphism	1	33	0.352396
ASPM	R430G	Polymorphism	1	55	4.27786
ASPM	S1090F	Polymorphism	1	77	4.09487
ASPM	T869S	Polymorphism	1	66	0.176579
ASPRV1	T49A	Polymorphism	0	20	0.214793
ASPSCR1	D487E	Polymorphism	0	16	4.08862
ASPSCR1	L252Q	Polymorphism	0	83	4.20694
ASPSCR1	V318M	Polymorphism	0	75	4.10254
ASTL	K277Q	Polymorphism	0	57	4.17848
ASTL	Q222R	Polymorphism	0	14	0.0188643
ASTL	R204H	Polymorphism	0	85	4.52987
ASXL2	A796V	Polymorphism	0	100	3.83255
ASXL2	L731P	Polymorphism	0	100	3.89309
ASXL2	T1210P	Polymorphism	0	37	3.85725
ASXL2	T1242P	Polymorphism	0	62	0.111689
ATAD3A	G15D	Polymorphism	0	53.2	3.52243
ATAD5	E135G	Polymorphism	0	77	4.25787
ATAD5	N699H	Polymorphism	0	77	4.54714
ATAD5	P87S	Polymorphism	0	22	0.297036
ATAD5	R249K	Polymorphism	0	77	4.46178
ATAD5	T35S	Polymorphism	0	11	0.456381
ATAD5	Y1419H	Polymorphism	0	33	0.443222
ATF1	P191A	Polymorphism	0	100	4.44981
ATG16L2	R220W	Polymorphism	0	75	4.30343
ATG5	K58M	Unclassified	0	66	4.02846
ATN1	M339I	Polymorphism	0	75	5.17942
ATP10B	C217R	Polymorphism	0	9	0.804688
ATP11C	Q931P	Unclassified	0	100	4.7054
ATP11C	T157I	Unclassified	0	100	4.20316
ATP11C	V972M	Polymorphism	0	87	3.94362
ATP11C	Y522C	Polymorphism	0	37	4.46979
ATP5B	E274Q	Polymorphism	0	94	4.28091
ATP5F1	T152M	Polymorphism	0	27	1.0653
ATP5F1	T152N	Polymorphism	0	27	0.185518
ATP6V1B1	E161K	Polymorphism	1	100	4.22278
ATP6V1B1	G123V	Disease	1	100	3.89309
ATP6V1B1	G316E	Disease	1	100	3.89309
ATP6V1B1	G364S	Disease	1	100	3.89309
ATP6V1B1	L81P	Disease	1	100	3.89309
ATP6V1B1	M174R	Disease	1	100	5.30306
ATP6V1B1	P346R	Disease	1	100	4.44981
ATP6V1B1	R124W	Disease	1	100	4.50577
ATP6V1B1	R157C	Disease	1	100	4.50577
ATP6V1B1	R465H	Disease	1	100	4.50577
ATP6V1B1	T275P	Disease	1	100	4.20316
ATP6V1B1	T30I	Polymorphism	1	70	3.88476
ATRAID	A209S	Polymorphism	0	33	0.123225
ATXN1	H209Q	Polymorphism	0	22	5.11485
ATXN1	P753S	Polymorphism	0	77	4.36129
ATXN7L2	P495S	Polymorphism	0	87	0.340515
AUH	A240V	Disease	1	73	3.88249
AURKAIP1	Q107H	Polymorphism	0	55	4.40937
B2M	A11P	Disease	1	44	3.60016
B3GALT5	M85T	Polymorphism	0	18	0.912003
B3GALT5	R144H	Polymorphism	0	36	0.659354
B3GALT5	S27R	Polymorphism	0	54	4.02301
B3GNT7	V233I	Polymorphism	0	77	0.135821
B4GALNT1	L35V	Polymorphism	0	12	0.170462
B4GALNT3	G59S	Polymorphism	0	66	0.142964
B4GALNT3	K411R	Polymorphism	0	88	4.25599
B4GALNT3	R265Q	Polymorphism	0	77	4.38641
B4GALNT3	R768Q	Polymorphism	0	55	0.127267
B4GALNT3	R992H	Polymorphism	0	100	4.50577
BACH2	A418T	Polymorphism	0	55	0.391122
BAG3	A155T	Polymorphism	1	44	0.285539
BAG3	A405V	Polymorphism	1	66	3.57772
BAG3	C151R	Polymorphism	1	77	5.35523
BAG3	D300N	Polymorphism	1	88	4.27445
BAG3	E455K	Disease	1	100	4.22278
BAG3	E553D	Polymorphism	1	88	0.375902
BAG3	I94F	Polymorphism	1	100	4.35046
BAG3	L462P	Disease	1	100	3.89309
BAG3	P115S	Polymorphism	1	55	0.385573
BAG3	P209L	Disease	1	100	4.44981
BAG3	P380S	Polymorphism	1	77	4.41717
BAG3	P407L	Polymorphism	1	55	4.03071
BAG3	P77L	Polymorphism	1	33	0.31502
BAG3	R218W	Disease	1	77	4.41336
BAG3	R258W	Polymorphism	1	77	4.39019
BAG3	R477H	Disease	1	100	4.50577
BAG3	R71Q	Polymorphism	1	66	0.272112
BAG3	R71W	Disease	1	66	4.3303
BAG3	V468M	Disease	1	100	4.0773
BAIAP2	Q519R	Polymorphism	0	44	0.242807
BAIAP2L1	S460T	Polymorphism	0	88	0.225771
BAK1	A28V	Polymorphism	0	100	3.83255
BAK1	R42H	Polymorphism	0	75	4.45855
BAK1	S69R	Polymorphism	0	100	4.16509
BAX	G108V	Unclassified	0	100	3.89309
BAX	G11E	Unclassified	0	87	3.79222
BAX	G39R	Polymorphism	0	62	0.281142
BAX	G67R	Unclassified	0	100	3.89309
BBS9	A455T	Polymorphism	1	45	3.68008
BBS9	A455V	Polymorphism	1	45	0.0788043
BBS9	G141R	Disease	1	90	4.19104
BBS9	L779Q	Polymorphism	1	81	3.85056
BBS9	T12A	Polymorphism	1	72	0.757301
BCAS2	N139S	Unclassified	0	83	4.7365
BCAS3	I106V	Polymorphism	0	72	0.274891
BCAS3	N87S	Polymorphism	0	81	4.23368
BCAT1	T59M	Polymorphism	0	61	0.761753
BCKDK	R224P	Disease	1	69	4.4794
BCL2A1	C19Y	Polymorphism	0	12	0.410844
BCL2A1	E117D	Polymorphism	0	37	0.0280297
BCL2A1	G82D	Polymorphism	0	100	3.89309
BCL2A1	N39K	Polymorphism	0	37	0.480089
BCL6	A493T	Polymorphism	0	77	3.65957
BCL6	H676Y	Polymorphism	0	100	5.27772
BCL6	N252S	Polymorphism	0	44	0.342398
BCOR	P85L	Disease	1	77	4.41966
BDH2	N70S	Polymorphism	0	38	0.0166046
BDNF	Q75H	Polymorphism	1	81.0909	0.517809
BDNF	R125M	Polymorphism	1	90.9091	4.44231
BDNF	R127L	Polymorphism	1	90.9091	0.681222
BDNF	T2I	Disease	1	90.9091	4.18004
BDNF	V66M	Polymorphism	1	90.9091	4.05418
BEST4	Q331E	Polymorphism	0	88	4.70564
BEST4	R402L	Polymorphism	0	66	4.52941
BEST4	Y217S	Polymorphism	0	77	4.62136
BEST4	Y62C	Polymorphism	0	77	4.68142
BHLHE22	S28A	Polymorphism	0	20	0.242766
BLM	A1043D	Polymorphism	1	72	3.66901
BLM	C1036F	Disease	1	90	5.67872
BLM	C1055S	Disease	1	72	5.3615
BLM	C878R	Disease	1	81	5.43365
BLM	C901Y	Disease	1	100	5.46352
BLM	E1213K	Polymorphism	1	72	4.26686
BLM	G891E	Disease	1	100	3.89309
BLM	I841T	Disease	1	90	4.47441
BLM	K137R	Polymorphism	1	63	4.07614
BLM	P868L	Polymorphism	1	81	4.30602
BLM	Q672R	Disease	1	100	4.7054
BLM	R591Q	Polymorphism	1	45	0.136466
BLM	S1209T	Polymorphism	1	72	4.20917
BLM	T298M	Polymorphism	1	27	3.79751
BLM	T843I	Disease	1	63	3.88938
BLM	V1205I	Polymorphism	1	63	4.02671
BLM	V1321I	Polymorphism	1	54	0.10832
BLVRA	A3T	Polymorphism	1	33	0.347249
BLVRA	L37V	Polymorphism	1	77	3.85122
BLVRA	Q56R	Polymorphism	1	88	4.81915
BLVRB	R46Q	Polymorphism	0	10	0.260021
BMP3	L205F	Polymorphism	0	50	0.628534
BMP3	Q176K	Polymorphism	0	87	4.67781
BMP3	Q176L	Polymorphism	0	87	4.67781
BMP3	R192Q	Polymorphism	0	75	4.34992
BMP3	T222M	Polymorphism	0	75	4.01283
BMP4	A346V	Disease	1	100	3.83255
BMP4	E93G	Disease	1	100	4.22278
BMP4	G168A	Polymorphism	1	75	0.0652887
BMP4	N150K	Unclassified	1	87	4.29525
BMP4	R162Q	Disease	1	100	4.50577
BMP4	R226W	Polymorphism	1	87	4.35453
BMP4	R287H	Disease	1	100	4.50577
BMP4	S367T	Polymorphism	1	87	4.00237
BMP4	S91C	Disease	1	100	4.16509
BMP4	T102A	Polymorphism	1	50	0.351715
BMP4	T116S	Unclassified	1	100	4.20316
BMP4	T225A	Polymorphism	1	100	4.20316
BMP4	V152A	Polymorphism	1	87	3.87525
BMPR1B	D297N	Unclassified	1	100	4.2535
BMPR1B	I200K	Disease	1	100	4.35046
BMPR1B	R149W	Polymorphism	1	90	4.39409
BMPR1B	R224H	Polymorphism	1	100	4.50577
BMPR1B	R31H	Unclassified	1	70	4.1715
BMPR1B	R371Q	Polymorphism	1	100	4.50577
BMPR1B	R486Q	Disease	1	100	4.50577
BMPR1B	R486W	Disease	1	100	4.50577
BNC2	L550V	Polymorphism	0	100	3.89309
BNC2	T782A	Polymorphism	0	100	4.20316
BOD1L1	A1369G	Polymorphism	0	14	0.20497
BOD1L1	G2361S	Polymorphism	0	71	3.89032
BOD1L1	L650I	Polymorphism	0	14	0.571991
BOD1L1	P2396L	Polymorphism	0	42	4.10305
BOD1L1	S246I	Unclassified	0	85	4.27345
BOD1L1	T1448A	Polymorphism	0	71	4.10753
BOD1L1	T1515A	Polymorphism	0	57	0.292669
BOD1L1	T429M	Polymorphism	0	14	1.20794
BOD1L1	V1645I	Polymorphism	0	28	0.362181
BOD1L1	V2944M	Polymorphism	0	85	0.856592
BPIFB3	H334Q	Polymorphism	0	42	4.94574
BPIFB3	P449S	Polymorphism	0	100	4.44981
BPIFB3	T290M	Polymorphism	0	14	1.0802
BPIFB3	V228M	Polymorphism	0	85	3.98024
BPIFB3	Y369C	Polymorphism	0	71	4.64005
BPIFB4	D199G	Polymorphism	0	85	4.12587
BPIFB4	F527L	Polymorphism	0	14	0.50938
BPIFB4	G167W	Polymorphism	0	100	3.89309
BPIFB4	G206W	Polymorphism	0	100	3.89309
BPIFB4	I229V	Polymorphism	0	100	4.35046
BPIFB4	I268V	Polymorphism	0	100	4.35046
BPIFB4	N320T	Polymorphism	0	85	4.31377
BPIFB4	T533I	Polymorphism	0	14	0.138931
BPIFC	E479A	Polymorphism	0	75	4.31114
BPIFC	S451P	Polymorphism	0	12	0.681902
BPIFC	V269A	Polymorphism	0	50	0.0401023
BPIFC	V302L	Polymorphism	0	50	3.7575
BRAT1	R20G	Polymorphism	0	87	4.59181
BRAT1	R737W	Polymorphism	0	50	4.21489
BRD1	A321S	Polymorphism	0	100	3.83255
BRD1	A730T	Polymorphism	0	82.75	3.88117
BRD1	R38G	Polymorphism	0	100	4.50577
BRICD5	H122Y	Polymorphism	0	83	5.26471
BRICD5	S31G	Polymorphism	0	16	0.155972
BRICD5	V46I	Polymorphism	0	16	0.256664
BST1	A77V	Polymorphism	0	28	0.352165
BST1	I101V	Polymorphism	0	100	4.35046
BST1	R125H	Polymorphism	0	100	4.50577
BST1	R145Q	Polymorphism	0	85	4.45288
BTG1	N139S	Polymorphism	0	87	4.30785
BTG1	Q141E	Polymorphism	0	87	4.51687
BTN1A1	A213T	Polymorphism	0	22	3.27905
BTN1A1	D503E	Polymorphism	0	55	4.08597
BTN1A1	P521S	Polymorphism	0	77	4.46397
BTN1A1	V303A	Polymorphism	0	88	0.635321
BZRAP1	A1140P	Polymorphism	0	14	0.607843
BZRAP1	A586T	Polymorphism	0	85	0.077119
BZRAP1	H1118L	Polymorphism	0	71	5.10401
BZRAP1	Q514R	Polymorphism	0	57	0.353871
BZRAP1	Q817R	Polymorphism	0	14	0.0708375
BZRAP1	R1253C	Polymorphism	0	100	4.50577
BZRAP1	W851R	Polymorphism	0	14	1.0439
C1D	S127P	Polymorphism	0	11	0.372802
C5AR2	P233L	Polymorphism	0	100	4.44981
C5AR2	S323I	Polymorphism	0	66	3.93674
CA1	A143V	Polymorphism	1	88	3.97835
CA1	G254R	Unclassified	1	100	3.89309
CA1	H68R	Unclassified	1	77	5.12418
CA6	G70A	Polymorphism	0	70.25	4.00848
CA6	M68L	Polymorphism	0	29	1.17263
CA6	Q37L	Polymorphism	0	37.25	0.596666
CA6	R58W	Polymorphism	0	53.75	4.39141
CA6	S90G	Polymorphism	0	53.75	3.96399
CA6	T55M	Polymorphism	0	37.25	3.87044
CACNA1C	A39V	Disease	1	88	3.7131
CACNA1C	A752T	Polymorphism	1	100	3.83255
CACNA1C	G402S	Disease	1	100	3.89309
CACNA1C	G406R	Disease	1	100	3.89309
CACNA1C	G490R	Disease	1	88	3.80393
CACNA1C	I391L	Polymorphism	1	77	4.2324
CACNA1C	Q84R	Polymorphism	1	88	4.6574
CACNA1C	S878R	Unclassified	1	88	4.03103
CACNB3	R423H	Polymorphism	0	87	4.39329
CALML5	K74R	Polymorphism	0	42	3.84268
CALML5	S58G	Polymorphism	0	42	4.00724
CAMK1	E361K	Polymorphism	0	47	0.287615
CAMK1	P217S	Unclassified	0	100	4.44981
CAMKK2	A182T	Unclassified	0	100	3.83255
CAMKK2	C123Y	Polymorphism	0	40	0.453272
CAMKK2	P127L	Unclassified	0	70	4.46474
CAMKK2	R363C	Polymorphism	0	70	4.28295
CAMKK2	R492H	Polymorphism	0	80	4.45155
CAMKK2	S10N	Polymorphism	0	40	3.69441
CAMKK2	T85S	Polymorphism	0	20	3.66348
CANT1	A323T	Polymorphism	1	70	3.81187
CANT1	A360D	Disease	1	100	3.83255
CANT1	D112E	Disease	1	100	4.2535
CANT1	G391E	Polymorphism	1	80	0.161062
CANT1	I374N	Disease	1	80	4.43659
CANT1	L224P	Disease	1	100	3.89309
CANT1	M165T	Disease	1	100	5.30306
CANT1	P299L	Disease	1	100	4.44981
CANT1	R300C	Disease	1	100	4.50577
CANT1	R300H	Disease	1	100	4.50577
CANT1	S303R	Disease	1	100	4.16509
CANT1	V226M	Disease	1	100	4.0773
CANT1	W125C	Disease	1	100	5.70256
CAPN13	A280T	Polymorphism	0	12	0.574325
CAPN13	H249Y	Polymorphism	0	100	5.27772
CAPN13	I596T	Polymorphism	0	62	4.32702
CAPNS1	M224V	Polymorphism	0	100	5.30306
CARD6	A575D	Polymorphism	0	85	3.88606
CARD6	D426V	Polymorphism	0	100	4.2535
CARD6	I576V	Polymorphism	0	85	4.40226
CARD6	M395K	Polymorphism	0	100	5.30306
CARD6	R93K	Polymorphism	0	42	0.195676
CARD6	S86L	Polymorphism	0	100	4.16509
CARNS1	P14T	Polymorphism	0	71	4.24053
CARS2	E440K	Polymorphism	0	63	4.00822
CARS2	Q555P	Polymorphism	0	27	0.176905
CASD1	R386S	Polymorphism	0	100	4.50577
CASP6	A109T	Polymorphism	0	25	3.43248
CASP6	E35K	Polymorphism	0	87	4.19056
CASP6	T182S	Polymorphism	0	75	4.14619
CATSPER2	E8G	Polymorphism	0	14	0.137968
CATSPER2	V57I	Polymorphism	0	28	3.92429
CATSPERB	F318Y	Polymorphism	0	100	4.64585
CBFA2T3	A534V	Unclassified	0	81	3.74192
CBFA2T3	E429G	Polymorphism	0	81	4.22979
CBFA2T3	E518K	Unclassified	0	100	4.22278
CBFA2T3	R306H	Unclassified	0	81	4.43127
CBX2	P98L	Disease	1	77	4.42749
CBX2	R443P	Disease	1	33	0.0651611
CBX8	G317V	Polymorphism	0	25	0.0997328
CC2D1B	M35T	Polymorphism	0	58	4.90399
CC2D2A	D1556V	Disease	1	70	3.99691
CC2D2A	E1126K	Disease	1	100	4.22278
CC2D2A	E1447A	Disease	1	10	0.362122
CC2D2A	E376A	Polymorphism	1	60	0.488118
CC2D2A	K800E	Polymorphism	1	80	4.23263
CC2D2A	L1551P	Disease	1	60	3.57911
CC2D2A	N1520S	Disease	1	100	4.46899
CC2D2A	P1122S	Disease	1	100	4.44981
CC2D2A	P721S	Disease	1	80	4.41882
CC2D2A	Q1096H	Disease	1	80	4.63166
CC2D2A	R1528C	Disease	1	90	4.92658
CC2D2A	R1528C	Disease	1	90	4.92658
CC2D2A	T1114M	Disease	1	90	4.57742
CC2D2A	T1114M	Disease	1	90	4.57742
CC2D2A	T1116M	Disease	1	100	4.20316
CC2D2A	V660I	Polymorphism	1	60	0.332801
CC2D2A	Y1568H	Disease	1	80	5.19578
CCBE1	C102S	Disease	1	100	5.46352
CCBE1	C174R	Disease	1	100	5.46352
CCBE1	C75S	Disease	1	100	5.46352
CCBE1	G327R	Disease	1	100	3.89309
CCBE1	R158C	Disease	1	77	4.51818
CCBE1	V193G	Polymorphism	1	77	3.87959
CCBL2	S206P	Polymorphism	0	55	0.0922318
CCDC122	I269T	Polymorphism	0	75	4.27109
CCDC125	V13M	Polymorphism	0	22	3.76687
CCDC135	C186S	Polymorphism	0	81	1.31372
CCDC135	C766R	Polymorphism	0	9	0.453433
CCDC135	D51N	Polymorphism	0	72	4.15859
CCDC135	L120M	Polymorphism	0	63	3.72297
CCDC135	N581K	Polymorphism	0	81	4.66634
CCDC135	P433L	Polymorphism	0	90	4.78109
CCDC135	P521H	Polymorphism	0	100	4.44981
CCDC135	V241E	Polymorphism	0	54	3.97851
CCDC175	G164R	Polymorphism	0	100	3.89309
CCDC175	G507E	Polymorphism	0	16	0.493678
CCDC175	S689N	Polymorphism	0	50	4.07261
CCDC175	S689R	Polymorphism	0	50	4.07261
CCDC30	H772N	Polymorphism	0	55	1.01838
CCDC36	D440E	Polymorphism	0	57	4.14454
CCDC51	F360S	Polymorphism	0	10	0.362947
CCDC57	E237Q	Polymorphism	0	80	4.23993
CCDC57	Q321R	Polymorphism	0	100	4.7054
CCDC57	V480M	Polymorphism	0	80	4.09357
CCDC7	K148Q	Polymorphism	0	100	4.24085
CCDC7	K449T	Polymorphism	0	57	4.24815
CCDC71	Q317L	Polymorphism	0	14	4.5156
CCDC71	W339R	Polymorphism	0	14	1.1644
CCDC88B	D193E	Polymorphism	0	14	0.109278
CCDC88B	D886A	Polymorphism	0	42	0.398491
CCDC88B	W639R	Polymorphism	0	14	0.868568
CCDC88C	A1028V	Polymorphism	1	37	0.216541
CCDC88C	A811E	Polymorphism	1	37	3.52995
CCDC88C	L1992P	Polymorphism	1	12	0.530149
CCDC88C	L637V	Polymorphism	1	87	0.0128991
CCDC9	A456V	Polymorphism	0	42	3.50739
CCDC9	E215D	Polymorphism	0	14	0.0312892
CCDC9	L478P	Polymorphism	0	14	0.561127
CCL24	A102T	Polymorphism	0	100	3.83255
CCL24	I29L	Polymorphism	0	85	0.703352
CCL24	Q110E	Polymorphism	0	85	4.82603
CCL24	S31F	Polymorphism	0	100	4.16509
CCNB2	I395T	Polymorphism	0	22	4.04118
CCNB2	M100T	Polymorphism	0	100	5.30306
CCNB2	V135I	Polymorphism	0	100	4.0773
CCNI2	A91P	Polymorphism	0	25	0.60286
CCP110	F347I	Polymorphism	0	87	0.467921
CCP110	M375I	Polymorphism	0	100	5.30306
CCP110	P171L	Polymorphism	0	37	0.416324
CCP110	R69S	Polymorphism	0	87	4.5421
CCR2	G355E	Polymorphism	0	12	0.432569
CCR2	L45V	Polymorphism	0	100	3.89309
CCR2	V64I	Polymorphism	0	62	0.304068
CCR5	A29S	Polymorphism	1	77	0.188999
CCR5	A335V	Polymorphism	1	55	0.335438
CCR5	A73V	Polymorphism	1	100	3.83255
CCR5	C178R	Polymorphism	1	100	5.46352
CCR5	C20S	Polymorphism	1	88	5.62076
CCR5	D95N	Unclassified	1	33	3.84578
CCR5	E302G	Unclassified	1	100	4.22278
CCR5	E333G	Unclassified	1	55	4.08497
CCR5	E345G	Unclassified	1	88	4.18939
CCR5	F158S	Unclassified	1	77	4.59501
CCR5	G301V	Polymorphism	1	100	3.89309
CCR5	G97E	Unclassified	1	100	3.89309
CCR5	I12L	Polymorphism	1	77	4.23356
CCR5	I42F	Polymorphism	1	88	4.50769
CCR5	K303E	Unclassified	1	100	4.24085
CCR5	K322R	Unclassified	1	88	4.20757
CCR5	K62R	Unclassified	1	77	4.11976
CCR5	L122P	Unclassified	1	88	3.93213
CCR5	L246P	Unclassified	1	77	3.73476
CCR5	L55Q	Polymorphism	1	88	4.05033
CCR5	M210V	Unclassified	1	100	5.30306
CCR5	N306S	Unclassified	1	55	0.373166
CCR5	P34L	Unclassified	1	88	4.60705
CCR5	R223Q	Polymorphism	1	77	0.0723536
CCR5	R31H	Polymorphism	1	55	4.27888
CCR5	R60S	Polymorphism	1	33	4.22936
CCR5	S185N	Unclassified	1	55	3.75921
CCR5	S215L	Polymorphism	1	88	4.25519
CCR5	T177A	Unclassified	1	88	4.19595
CCR5	T239S	Unclassified	1	33	3.76171
CCR5	T288M	Unclassified	1	77	4.01958
CCR5	Y10D	Unclassified	1	88	4.90225
CCR5	Y176C	Unclassified	1	66	4.60991
CCR5	Y214C	Unclassified	1	100	4.74501
CCR5	Y339F	Polymorphism	1	88	4.71932
CCR5	Y68H	Unclassified	1	88	4.7884
CCT5	E146V	Polymorphism	1	45	3.81146
CCT5	H147R	Disease	1	70	5.082
CD180	D259N	Polymorphism	0	87	4.23303
CD180	F648L	Polymorphism	0	87	4.67593
CD180	N53K	Polymorphism	0	87	4.43949
CD180	S99R	Polymorphism	0	75	4.12638
CD180	T430A	Polymorphism	0	100	4.20316
CD180	V20L	Polymorphism	0	37	3.86014
CD180	V356M	Polymorphism	0	37	1.22801
CD2	C217Y	Unclassified	0	62	5.26828
CD2	H266Q	Polymorphism	0	62	0.784926
CD2	H339N	Polymorphism	0	37	5.12041
CD22	A34T	Polymorphism	0	66	0.602925
CD22	E203K	Polymorphism	0	33	0.51152
CD22	Q152E	Unclassified	0	50	4.55549
CD3EAP	D394N	Polymorphism	0	32.8889	0.0524242
CD3EAP	K259T	Polymorphism	0	22	0.158375
CD3EAP	K373E	Polymorphism	0	22	0.0127011
CD3EAP	K503Q	Polymorphism	0	55.4444	4.09125
CD3EAP	Q504K	Polymorphism	0	22	0.237425
CD3EAP	T282A	Polymorphism	0	77.4444	4.56599
CD40	C26Q	Unclassified	1	87	5.66738
CD40	C83R	Disease	1	87	5.66738
CD40	P227A	Polymorphism	1	37	4.06659
CD40	S124L	Polymorphism	1	25	0.166429
CD40	S35G	Unclassified	1	50	0.132645
CD40	S39T	Unclassified	1	25	3.88475
CD93	A220V	Unclassified	0	37	0.364727
CD93	P541S	Polymorphism	0	62	0.380281
CD93	V318A	Polymorphism	0	25	3.78994
CDAN1	D1043V	Disease	1	60	4.05468
CDAN1	E698K	Disease	1	80	4.28627
CDAN1	F868I	Disease	1	80	4.84821
CDAN1	N599S	Disease	1	70	4.63934
CDAN1	P1130L	Disease	1	70	4.42905
CDAN1	P672L	Disease	1	100	4.44981
CDAN1	Q107L	Polymorphism	1	10	4.15137
CDAN1	Q596R	Polymorphism	1	10	0.131682
CDAN1	R1042W	Disease	1	70	4.50578
CDAN1	R714W	Disease	1	80	4.44676
CDAN1	R891C	Polymorphism	1	40	4.25923
CDAN1	V869M	Disease	1	80	4.30947
CDC42BPA	A1699V	Polymorphism	0	18	0.180052
CDC42BPA	E50K	Unclassified	0	100	4.22278
CDC42BPA	I537T	Polymorphism	0	63	4.14802
CDC42BPA	T231M	Polymorphism	0	90	4.29112
CDC42BPA	T780M	Polymorphism	0	54	3.83975
CDC42BPA	Y790C	Polymorphism	0	45	0.677869
CDC5L	Y459C	Polymorphism	0	52	4.23728
CDH12	E86K	Polymorphism	0	61	3.92424
CDH12	I284V	Polymorphism	0	45.8462	0.122574
CDH12	I475T	Polymorphism	0	61	4.15317
CDH12	V68M	Polymorphism	0	15.3077	1.49459
CDH7	D370E	Polymorphism	0	90.1818	4.23061
CDH7	N576S	Polymorphism	0	90.9091	4.37652
CDHR1	A212T	Polymorphism	0	100	3.83255
CDHR1	A243V	Polymorphism	0	55	3.6182
CDHR1	H53Q	Polymorphism	0	88	0.750588
CDHR1	P532A	Polymorphism	0	100	4.44981
CDHR5	D389N	Polymorphism	0	71	4.54184
CDHR5	Q165P	Polymorphism	0	71	4.61592
CDHR5	R357S	Polymorphism	0	28	0.489477
CDKL2	A411V	Polymorphism	0	87	0.0977573
CDKL2	I132T	Polymorphism	0	87	4.32446
CDKL2	L98I	Unclassified	0	100	3.89309
CDKL2	M197T	Polymorphism	0	87	1.18667
CDKL2	R149Q	Unclassified	0	87	4.45699
CDKL2	Y77S	Polymorphism	0	100	4.74501
CDKN2B	A50V	Unclassified	0	37	3.66786
CDKN2B	G47E	Unclassified	0	100	3.89309
CDPF1	L70R	Polymorphism	0	71	3.72137
CDPF1	V5A	Polymorphism	0	14	0.16384
CEBPZ	K303R	Polymorphism	0	78	0.213345
CEBPZ	N639S	Polymorphism	0	21	4.31378
CEBPZ	P15S	Polymorphism	0	36	0.342686
CEBPZ	V102I	Polymorphism	0	21	0.0864006
CECR1	H335R	Polymorphism	0	27	4.79554
CELA3B	R79W	Polymorphism	0	50	4.36184
CENPE	E1925D	Polymorphism	0	44	4.28942
CENPE	F1535L	Polymorphism	0	11	0.5802
CENPE	S1581R	Polymorphism	0	77	4.29392
CENPE	S1911T	Polymorphism	0	55	3.97174
CENPE	T2090M	Polymorphism	0	55	3.89115
CENPF	A1515T	Polymorphism	0	11	0.729099
CENPF	D272G	Polymorphism	0	66	0.51726
CENPF	E2011A	Polymorphism	0	33	3.82324
CENPF	G1033R	Polymorphism	0	55	3.59926
CENPF	H494Q	Polymorphism	0	11	0.0712531
CENPF	K1539R	Polymorphism	0	66	0.0794088
CENPF	L1412S	Polymorphism	0	22	0.339698
CENPF	M701V	Polymorphism	0	11	1.08547
CENPF	Q250L	Polymorphism	0	55	4.45628
CENPF	Q754E	Polymorphism	0	77	4.61763
CENPF	R300C	Polymorphism	0	77	4.67269
CENPF	R815H	Polymorphism	0	11	0.864425
CENPF	T1105I	Polymorphism	0	55	0.0140336
CENPF	Y1018D	Polymorphism	0	77	4.68967
CENPJ	D63H	Polymorphism	1	44	4.10858
CENPJ	E1235V	Disease	1	100	4.22278
CENPJ	E151G	Polymorphism	1	77	4.31365
CENPJ	M21V	Polymorphism	1	88	1.47751
CENPJ	P55A	Polymorphism	1	77	0.754952
CENPJ	P85T	Polymorphism	1	77	4.31832
CENPJ	S879A	Polymorphism	1	44	0.417478
CEP152	K667R	Disease	1	100	4.24085
CEP152	L914V	Polymorphism	1	77	0.215569
CEP152	Q265P	Disease	1	88	4.83421
CEP152	S54L	Polymorphism	1	88	4.29073
CEP152	S793I	Polymorphism	1	88	4.3231
CEP152	V1106A	Polymorphism	1	22	3.56534
CEP290	A1566P	Polymorphism	1	100	3.83255
CEP290	D664G	Unclassified	1	77	4.16973
CEP290	E277Q	Polymorphism	1	77	4.13968
CEP290	E534K	Disease	1	88	4.3117
CEP290	I1836V	Polymorphism	1	55	0.314988
CEP290	K838E	Polymorphism	1	33	0.119472
CEP290	L1694P	Polymorphism	1	100	3.89309
CEP290	L906W	Polymorphism	1	44	3.77363
CEP290	N2228K	Polymorphism	1	66	0.283501
CEP290	R1237H	Polymorphism	1	88	0.549075
CEP290	R2210C	Polymorphism	1	100	4.50577
CEP290	S2263G	Polymorphism	1	77	4.1298
CEP290	W7C	Disease	1	88	5.79148
CEP290	W7C	Disease	1	88	5.79148
CEP44	G147S	Polymorphism	0	11	0.387102
CEP57L1	D194E	Polymorphism	0	85	0.182112
CEP95	A811V	Polymorphism	0	100	3.83255
CEP95	M165I	Polymorphism	0	25	4.92808
CERS2	E115A	Polymorphism	0	72	3.95404
CFB	A736S	Polymorphism	1	37	0.568867
CFB	D651E	Polymorphism	1	75	0.157259
CFB	F286L	Disease	1	100	4.64585
CFB	G252S	Polymorphism	1	25	0.360213
CFB	I242L	Disease	1	87	0.560947
CFB	K323E	Disease	1	37	3.97389
CFB	K323Q	Disease	1	37	3.97389
CFB	K533R	Disease	1	37	3.89184
CFB	K565E	Polymorphism	1	87	4.15316
CFB	L9H	Polymorphism	1	87	3.89556
CFB	M458I	Disease	1	87	5.21898
CFB	R203Q	Disease	1	100	4.50577
CFB	R32Q	Polymorphism	1	50	0.114684
CFB	R32W	Polymorphism	1	50	4.22329
CFB	S166P	Disease	1	37	0.569175
CFB	W28Q	Polymorphism	1	25	5.28382
CFB	W28R	Polymorphism	1	25	5.28382
CFC1	R78W	Polymorphism	1	16	4.31167
CFHR1	A296V	Polymorphism	0	33.3333	0.382476
CFHR1	E175Q	Polymorphism	0	33.3333	0.770861
CFHR1	H157Y	Polymorphism	0	50	0.532018
CFHR1	L159V	Polymorphism	0	50	0.15604
CFL2	A35T	Disease	1	87	3.62796
CHD6	H2161Q	Polymorphism	0	16.5	0.374229
CHD6	Q780H	Polymorphism	0	83.25	4.75849
CHEK2	A17S	Unclassified	1	28	0.486561
CHEK2	E64K	Disease	1	35	3.93416
CHEK2	P85L	Unclassified	1	57	4.24796
CHEK2	R137Q	Unclassified	1	14	4.34823
CHEK2	R180C	Disease	1	50	3.97367
CHEK2	R180H	Disease	1	50	3.97367
CHEK2	T59K	Unclassified	1	64	4.17725
CHFR	A497V	Polymorphism	0	88	3.80768
CHFR	F536S	Unclassified	0	100	4.64585
CHFR	G270R	Polymorphism	0	22	3.53593
CHFR	P166L	Unclassified	0	88	4.45706
CHFR	R202P	Unclassified	0	22	0.0267986
CHFR	V580M	Polymorphism	0	44	3.72295
CHI3L1	I311T	Polymorphism	0	33	3.72698
CHI3L1	R145G	Polymorphism	0	50	4.2569
CHID1	A338V	Polymorphism	0	46	3.40485
CHID1	R331Q	Polymorphism	0	38	0.142609
CHKA	L422Q	Polymorphism	0	100	3.89309
CHKA	S220G	Polymorphism	0	75	4.06534
CHMP4C	A232T	Polymorphism	0	90	3.85618
CHN1	I126M	Disease	1	81.8182	0.941809
CHN1	L20F	Disease	1	90.7273	4.099
CHN1	Y143H	Disease	1	100	4.74501
CHPT1	F162S	Polymorphism	0	100	4.64585
CHPT1	Y323S	Unclassified	0	85	4.65245
CHRAC1	C55Y	Polymorphism	0	25	0.417623
CHRAC1	H126R	Polymorphism	0	25	4.84294
CHRNA2	I279N	Disease	1	100	4.35046
CHRNA2	T125A	Polymorphism	1	9	0.0949259
CHRNA2	T22I	Polymorphism	1	27	0.127159
CHRNA5	D398N	Polymorphism	1	81.1818	4.51352
CHRNA5	V134I	Polymorphism	1	90.9091	3.99308
CHRNB1	E32G	Polymorphism	1	62	4.08524
CHRNB1	L285M	Disease	1	87	3.96984
CHRNB1	V289M	Disease	1	87	4.15405
CHRND	D398E	Unclassified	1	66	0.0157051
CHRND	E80K	Disease	1	77	4.19916
CHRND	F95L	Disease	1	88	4.62864
CHRND	P271Q	Disease	1	100	4.44981
CHRND	Q288E	Disease	1	100	4.7054
CHRND	S289F	Disease	1	100	4.16509
CHST13	A271V	Polymorphism	0	100	3.83255
CHST13	P146S	Polymorphism	0	100	4.44981
CHST13	R317Q	Polymorphism	0	100	4.50577
CHST4	H361Q	Polymorphism	0	37	0.542073
CHST6	A128V	Disease	1	100	3.83255
CHST6	A206T	Disease	1	100	3.83255
CHST6	A206V	Disease	1	100	3.83255
CHST6	A217T	Disease	1	100	3.83255
CHST6	C102G	Disease	1	100	5.46352
CHST6	C102Y	Disease	1	100	5.46352
CHST6	D203E	Disease	1	100	4.2535
CHST6	D221E	Disease	1	100	4.2535
CHST6	D221Y	Disease	1	100	4.2535
CHST6	E274K	Disease	1	100	4.22278
CHST6	F107S	Disease	1	88	4.66318
CHST6	F121L	Disease	1	100	4.64585
CHST6	G52D	Disease	1	100	3.89309
CHST6	H249P	Disease	1	100	5.27772
CHST6	H42Y	Disease	1	100	5.27772
CHST6	K174R	Disease	1	100	4.24085
CHST6	L152P	Disease	1	88	3.90883
CHST6	L15P	Disease	1	88	3.89903
CHST6	L200R	Disease	1	100	3.89309
CHST6	L22R	Disease	1	88	3.85526
CHST6	L276P	Disease	1	100	3.89309
CHST6	L59P	Disease	1	88	3.85526
CHST6	M104V	Disease	1	100	5.30306
CHST6	M70L	Disease	1	100	5.30306
CHST6	N369D	Polymorphism	1	33	0.045099
CHST6	N61T	Disease	1	22	4.26263
CHST6	P204Q	Disease	1	100	4.44981
CHST6	P31S	Disease	1	66	0.349636
CHST6	P72S	Disease	1	100	4.44981
CHST6	Q122P	Disease	1	88	4.72278
CHST6	R127C	Disease	1	100	4.50577
CHST6	R162G	Disease	1	22	4.22356
CHST6	R166P	Disease	1	55	4.19176
CHST6	R177H	Disease	1	100	4.50577
CHST6	R202S	Disease	1	100	4.50577
CHST6	R205L	Disease	1	100	4.50577
CHST6	R205Q	Disease	1	100	4.50577
CHST6	R211Q	Disease	1	100	4.50577
CHST6	R211W	Disease	1	100	4.50577
CHST6	R50C	Disease	1	100	4.50577
CHST6	R93H	Disease	1	100	4.50577
CHST6	R97P	Disease	1	100	4.50577
CHST6	S131P	Disease	1	100	4.16509
CHST6	S210F	Disease	1	100	4.16509
CHST6	S51L	Disease	1	100	4.16509
CHST6	S53L	Disease	1	100	4.16509
CHST6	S98W	Disease	1	100	4.16509
CHST6	V198E	Disease	1	77	3.97003
CHST6	V66L	Disease	1	100	4.0773
CHST6	V76M	Disease	1	100	4.0773
CHST6	Y110C	Disease	1	100	4.74501
CHST6	Y268C	Disease	1	100	4.74501
CHST6	Y358D	Disease	1	100	4.74501
CHST6	Y68H	Disease	1	100	4.74501
CILP	A895V	Polymorphism	1	100	3.83255
CILP	D1101N	Polymorphism	1	100	4.2535
CILP	G1166S	Polymorphism	1	11	0.25248
CILP	I395T	Polymorphism	1	100	4.35046
CILP	Q979R	Polymorphism	1	33	0.0217568
CILP	R495H	Polymorphism	1	100	4.50577
CILP	S1032T	Polymorphism	1	100	4.16509
CILP	S327F	Polymorphism	1	88	4.09757
CILP	V1168A	Polymorphism	1	22	0.227238
CILP	W59L	Polymorphism	1	88	5.74555
CIRH1A	R438H	Polymorphism	1	41	3.81449
CIRH1A	R565W	Disease	1	52	4.28304
CIT	G7E	Polymorphism	0	70	3.64908
CIT	L183F	Polymorphism	0	90	4.23112
CIT	R9Q	Polymorphism	0	90	4.8441
CIZ1	A219T	Polymorphism	1	57	0.310498
CIZ1	E370G	Polymorphism	1	42	3.89229
CIZ1	P47S	Disease	1	100	4.44981
CIZ1	P50L	Polymorphism	1	71	4.35338
CIZ1	S264G	Disease	1	100	4.16509
CIZ1	S578F	Polymorphism	1	100	4.16509
CKAP2L	E706D	Polymorphism	0	100	4.22278
CKAP2L	I375V	Polymorphism	0	62	0.491555
CKAP2L	K26R	Polymorphism	0	100	4.24085
CKAP2L	L19F	Polymorphism	0	100	3.89309
CKAP2L	L614S	Polymorphism	0	50	0.584784
CKAP2L	N62S	Polymorphism	0	87	4.57072
CKAP2L	P379A	Polymorphism	0	100	4.44981
CKAP2L	R263S	Polymorphism	0	62	4.28183
CKAP2L	S519G	Polymorphism	0	37	3.76279
CKAP2L	T104I	Polymorphism	0	87	4.48865
CKB	K177R	Polymorphism	0	88	0.182237
CKB	L360F	Polymorphism	0	100	3.89309
CKB	S309L	Polymorphism	0	55	3.76315
CLCC1	S368R	Polymorphism	0	11	0.485796
CLCN1	A313T	Disease	1	100	3.83255
CLCN1	A313T	Disease	1	100	3.83255
CLCN1	A415V	Disease	1	100	3.83255
CLCN1	A437T	Polymorphism	1	28.3571
CLCN1	D136G	Disease	1	85.1429
CLCN1	E291K	Disease	1	100	4.22278
CLCN1	E548K	Unclassified	1	100	4.22278
CLCN1	F161V	Disease	1	28.3571	4.53898
CLCN1	F161V	Disease	1	28.3571	4.53898
CLCN1	F167L	Disease	1	49.5714
CLCN1	F307S	Disease	1	100	4.64585
CLCN1	F413C	Disease	1	100	4.64585
CLCN1	F708L	Disease	1	71.4286
CLCN1	G200R	Disease	1	92.2857	4.07096
CLCN1	G200R	Disease	1	92.2857	4.07096
CLCN1	G230E	Disease	1	92.2857	4.07096
CLCN1	G230E	Disease	1	92.2857	4.07096
CLCN1	G285E	Disease	1	100	3.89309
CLCN1	G482R	Disease	1	100	3.89309
CLCN1	I290M	Disease	1	100	4.35046
CLCN1	I329T	Disease	1	100	4.35046
CLCN1	I556N	Disease	1	100	4.35046
CLCN1	I556N	Disease	1	100	4.35046
CLCN1	M485V	Disease	1	100	5.30306
CLCN1	P480L	Disease	1	100	4.44981
CLCN1	P727L	Polymorphism	1	71.0714	0.809629
CLCN1	Q552R	Disease	1	100	4.7054
CLCN1	Q552R	Disease	1	100	4.7054
CLCN1	R105C	Disease	1	78.0714
CLCN1	R300Q	Polymorphism	1	100	4.50577
CLCN1	R317Q	Disease	1	100	4.50577
CLCN1	R338Q	Disease	1	100	4.50577
CLCN1	R338Q	Disease	1	100	4.50577
CLCN1	R496S	Disease	1	92.8571	4.69416
CLCN1	V165G	Disease	1	92.2857	4.25517
CLCN1	V236L	Disease	1	92.2857	4.25517
CLCN1	V286A	Disease	1	100	4.0773
CLCN1	V327I	Disease	1	71.4286
CLCN1	V563I	Disease	1	100	4.0773
CLCN1	Y150C	Disease	1	63.7143
CLCN1	Y261C	Disease	1	63.7143
CLCN5	C219R	Disease	1	60	5.21597
CLCN5	C221R	Disease	1	80	5.55841
CLCN5	E267A	Disease	1	100	4.22278
CLCN5	E527D	Disease	1	100	4.22278
CLCN5	F273L	Disease	1	93	1.14153
CLCN5	G179D	Disease	1	100	3.89309
CLCN5	G212A	Disease	1	100	3.89309
CLCN5	G260V	Disease	1	100	3.89309
CLCN5	G462D	Disease	1	100	3.89309
CLCN5	G506E	Disease	1	100	3.89309
CLCN5	G512R	Disease	1	60	3.74559
CLCN5	G513E	Disease	1	100	3.89309
CLCN5	G513R	Disease	1	100	3.89309
CLCN5	G57V	Disease	1	73	3.74543
CLCN5	I524K	Disease	1	100	4.35046
CLCN5	K546E	Disease	1	73	4.26625
CLCN5	L200R	Disease	1	100	3.89309
CLCN5	L225P	Disease	1	66	4.01999
CLCN5	L278F	Disease	1	86	4.04755
CLCN5	L469P	Disease	1	60	3.63898
CLCN5	M142I	Polymorphism	1	60	0.613023
CLCN5	N340K	Disease	1	93	4.70803
CLCN5	R280P	Disease	1	73	4.54783
CLCN5	R516W	Disease	1	60	4.32284
CLCN5	S203L	Disease	1	80	4.1869
CLCN5	S244L	Disease	1	73	4.14045
CLCN5	S270G	Disease	1	86	4.23968
CLCN5	S270R	Disease	1	86	4.23968
CLCN5	S520P	Disease	1	73	4.24921
CLCN5	S545N	Disease	1	60	3.8105
CLCN5	T657S	Disease	1	60	4.01581
CLCN5	W547G	Disease	1	60	5.31456
CLCN5	Y272C	Disease	1	73	4.65698
CLCN7	G240R	Disease	1	100	3.89309
CLCN7	G521R	Disease	1	61	Infinity
CLCN7	L614P	Disease	1	69	3.73098
CLCN7	L651P	Disease	1	92	4.10899
CLCN7	R767P	Disease	1	69	4.52807
CLCN7	R767Q	Disease	1	69	4.52807
CLCN7	R767W	Disease	1	69	4.52807
CLCN7	R767W	Disease	1	69	4.52807
CLDN19	G20D	Disease	1	87	3.7944
CLDN19	L13F	Polymorphism	1	87	3.7944
CLDN19	L90P	Disease	1	87	3.87739
CLDN19	Q57E	Disease	1	100	4.7054
CLDN25	H219Y	Polymorphism	0	71	0.71324
CLEC3B	A55S	Polymorphism	0	66	0.21119
CLEC3B	G106S	Polymorphism	0	83	0.0946048
CLEC3B	V58M	Polymorphism	0	83	4.0111
CLGN	A160S	Polymorphism	0	63	0.519172
CLGN	R352W	Polymorphism	0	45	4.05836
CLGN	V290I	Polymorphism	0	81	4.0366
CLN5	R63H	Disease	1	37	4.04492
CLN5	R63P	Disease	1	37	4.04492
CLRN3	F75I	Polymorphism	0	88	4.77676
CLRN3	I22N	Polymorphism	0	55	4.1397
CMA1	G46R	Polymorphism	0	57	3.80708
CMA1	H66R	Polymorphism	0	100	5.27772
CMA1	R98H	Polymorphism	0	42	4.1146
CMSS1	V166I	Polymorphism	0	100	4.0773
CMTM1	S10T	Polymorphism	0	66	4.18895
CMYA5	A1295V	Polymorphism	0	11	0.360258
CMYA5	A1333V	Polymorphism	0	66	0.0615613
CMYA5	A1567E	Polymorphism	0	44	0.269751
CMYA5	A1875V	Polymorphism	0	22	0.206614
CMYA5	D190G	Polymorphism	0	88	4.49413
CMYA5	D1917G	Polymorphism	0	44	4.12228
CMYA5	G2935R	Polymorphism	0	77	3.74337
CMYA5	G349D	Polymorphism	0	11	0.715577
CMYA5	G591D	Polymorphism	0	11	0.520816
CMYA5	H3358Q	Polymorphism	0	11	0.370469
CMYA5	I1309V	Polymorphism	0	66	0.42106
CMYA5	I1380V	Polymorphism	0	11	0.23834
CMYA5	I1713N	Polymorphism	0	33	3.96348
CMYA5	I1721V	Polymorphism	0	11	0.107938
CMYA5	K2383E	Polymorphism	0	55	0.13533
CMYA5	K2906N	Polymorphism	0	44	4.07951
CMYA5	K3583E	Polymorphism	0	88	4.41786
CMYA5	L1669S	Polymorphism	0	77	3.83854
CMYA5	P4063L	Polymorphism	0	100	4.44981
CMYA5	Q175H	Polymorphism	0	55	0.437421
CMYA5	R3927Q	Polymorphism	0	77	4.41236
CMYA5	S1599A	Polymorphism	0	66	3.98791
CMYA5	S1920G	Polymorphism	0	11	0.161864
CMYA5	S651R	Polymorphism	0	11	0.405088
CMYA5	T2693I	Polymorphism	0	11	0.138931
CMYA5	V1006A	Polymorphism	0	66	0.0558701
CMYA5	V2262L	Polymorphism	0	33	0.19148
CMYA5	Y64C	Polymorphism	0	22	0.811662
CNBD2	P375S	Polymorphism	0	100	4.44981
CNBD2	R37H	Polymorphism	0	100	4.50577
CNBD2	T208A	Polymorphism	0	100	4.20316
CNGA1	D118N	Polymorphism	1	62.1429	3.77901
CNGA1	N122D	Polymorphism	1	54.2857	4.09173
CNGA1	R32Q	Polymorphism	1	54.2857	3.95818
CNGA1	S320F	Disease	1	78.5714	4.08344
CNGA3	G516E	Disease	1	100	3.89309
CNGA3	L186F	Disease	1	76.3077	3.77705
CNGA3	M406T	Disease	1	100	5.30306
CNGA3	P48L	Polymorphism	1	30.5385	3.93407
CNGA3	S341P	Disease	1	100	4.16509
CNGA3	S401P	Disease	1	76.2308	3.94798
CNGA3	Y181C	Disease	1	45.8462	4.62543
CNGA3	Y573C	Disease	1	100	4.74501
CNNM1	R819Q	Polymorphism	0	87	4.54852
CNNM2	R38Q	Polymorphism	1	75	4.45293
CNNM2	T568I	Disease	1	83.3333	3.97821
CNNM4	G126R	Polymorphism	1	50.6154	0.544845
CNNM4	L324P	Disease	1	100	3.89309
CNNM4	R236Q	Disease	1	100	4.50577
CNNM4	S196P	Disease	1	100	4.16509
CNNM4	S200Y	Disease	1	100	4.16509
CNNM4	V134L	Unclassified	1	67.9231	3.95526
CNOT2	A460T	Polymorphism	0	82	0.0251335
CNTN2	A145T	Polymorphism	0	11	0.414375
CNTN2	P366L	Polymorphism	0	88	4.35786
CNTN2	R657W	Polymorphism	0	100	4.50577
CNTN2	V1024I	Polymorphism	0	22	0.356785
CNTN3	N708S	Polymorphism	0	30.5385	0.20972
CNTN3	S630N	Polymorphism	0	53.3846	3.68116
COA5	A53P	Disease	1	37	3.64432
COASY	S55Y	Polymorphism	0	50	3.98644
COCH	A119T	Disease	1	87	3.81055
COCH	D281N	Polymorphism	1	87	0.108897
COCH	E518G	Polymorphism	1	100	4.22278
COCH	G135R	Polymorphism	1	87	3.76154
COCH	G88E	Disease	1	100	3.89309
COCH	I109N	Disease	1	87	4.24191
COCH	I402V	Polymorphism	1	100	4.35046
COCH	P51S	Disease	1	100	4.44981
COCH	P532S	Polymorphism	1	75	4.30715
COCH	T352S	Polymorphism	1	62	0.13733
COCH	V66G	Disease	1	87	4.06825
COCH	W117R	Disease	1	100	5.70256
COG7	T605M	Polymorphism	0	66	4.24444
COG8	L517R	Polymorphism	1	64	0.385955
COL16A1	G745S	Polymorphism	0	100	3.89309
COL16A1	P909L	Polymorphism	0	100	4.44981
COL16A1	Q27H	Polymorphism	0	44	0.500709
COL16A1	R418Q	Polymorphism	0	100	4.50577
COL16A1	T62K	Polymorphism	0	55	3.9273
COL1A2	A1119T	Unclassified	1	100	3.83255
COL1A2	A276T	Polymorphism	1	77	0.290909
COL1A2	A483V	Polymorphism	1	88	3.72153
COL1A2	A564T	Polymorphism	1	66	0.29602
COL1A2	A743G	Polymorphism	1	33	3.53777
COL1A2	C1195Y	Disease	1	100	5.46352
COL1A2	D1189E	Polymorphism	1	100	4.2535
COL1A2	G1003D	Disease	1	100	3.89309
COL1A2	G1012S	Disease	1	100	3.89309
COL1A2	G1012S	Disease	1	100	3.89309
COL1A2	G1027E	Disease	1	100	3.89309
COL1A2	G1066D	Disease	1	100	3.89309
COL1A2	G1078C	Disease	1	100	3.89309
COL1A2	G1087D	Disease	1	100	3.89309
COL1A2	G1096A	Disease	1	100	3.89309
COL1A2	G1102R	Disease	1	100	3.89309
COL1A2	G193S	Disease	1	100	3.89309
COL1A2	G202R	Disease	1	100	3.89309
COL1A2	G211D	Disease	1	100	3.89309
COL1A2	G247R	Disease	1	100	3.89309
COL1A2	G253D	Disease	1	100	3.89309
COL1A2	G256V	Disease	1	100	3.89309
COL1A2	G283R	Disease	1	100	3.89309
COL1A2	G319R	Disease	1	100	3.89309
COL1A2	G325E	Disease	1	100	3.89309
COL1A2	G328S	Disease	1	100	3.89309
COL1A2	G331D	Disease	1	100	3.89309
COL1A2	G334C	Disease	1	100	3.89309
COL1A2	G337C	Disease	1	100	3.89309
COL1A2	G337S	Disease	1	100	3.89309
COL1A2	G349C	Disease	1	100	3.89309
COL1A2	G358S	Disease	1	100	3.89309
COL1A2	G397E	Disease	1	100	3.89309
COL1A2	G409V	Disease	1	100	3.89309
COL1A2	G433E	Disease	1	100	3.89309
COL1A2	G454C	Disease	1	100	3.89309
COL1A2	G457L	Disease	1	100	3.89309
COL1A2	G460S	Disease	1	100	3.89309
COL1A2	G511D	Disease	1	100	3.89309
COL1A2	G517R	Disease	1	100	3.89309
COL1A2	G526E	Disease	1	100	3.89309
COL1A2	G547R	Disease	1	100	3.89309
COL1A2	G562C	Disease	1	100	3.89309
COL1A2	G562V	Disease	1	100	3.89309
COL1A2	G586R	Disease	1	100	3.89309
COL1A2	G592S	Disease	1	100	3.89309
COL1A2	G601S	Unclassified	1	100	3.89309
COL1A2	G625D	Disease	1	100	3.89309
COL1A2	G634V	Disease	1	100	3.89309
COL1A2	G637D	Disease	1	100	3.89309
COL1A2	G640S	Disease	1	100	3.89309
COL1A2	G670D	Disease	1	100	3.89309
COL1A2	G676D	Disease	1	100	3.89309
COL1A2	G676V	Disease	1	100	3.89309
COL1A2	G676V	Disease	1	100	3.89309
COL1A2	G715D	Disease	1	100	3.89309
COL1A2	G730C	Disease	1	100	3.89309
COL1A2	G733C	Disease	1	100	3.89309
COL1A2	G736C	Disease	1	100	3.89309
COL1A2	G739R	Disease	1	100	3.89309
COL1A2	G748V	Disease	1	100	3.89309
COL1A2	G751S	Disease	1	100	3.89309
COL1A2	G754C	Disease	1	100	3.89309
COL1A2	G754R	Disease	1	100	3.89309
COL1A2	G766V	Disease	1	100	3.89309
COL1A2	G778S	Disease	1	100	3.89309
COL1A2	G784R	Disease	1	100	3.89309
COL1A2	G787C	Disease	1	100	3.89309
COL1A2	G790D	Disease	1	100	3.89309
COL1A2	G796S	Disease	1	100	3.89309
COL1A2	G820S	Disease	1	100	3.89309
COL1A2	G835C	Disease	1	100	3.89309
COL1A2	G835S	Disease	1	100	3.89309
COL1A2	G856R	Disease	1	100	3.89309
COL1A2	G856V	Disease	1	100	3.89309
COL1A2	G877C	Disease	1	100	3.89309
COL1A2	G892D	Disease	1	100	3.89309
COL1A2	G892D	Disease	1	100	3.89309
COL1A2	G895D	Disease	1	100	3.89309
COL1A2	G949S	Disease	1	100	3.89309
COL1A2	G955D	Disease	1	100	3.89309
COL1A2	G955S	Disease	1	100	3.89309
COL1A2	G973V	Disease	1	100	3.89309
COL1A2	G982D	Disease	1	100	3.89309
COL1A2	G991V	Disease	1	100	3.89309
COL1A2	G997D	Disease	1	100	3.89309
COL1A2	I249N	Polymorphism	1	88	4.21871
COL1A2	L1022F	Polymorphism	1	100	3.89309
COL1A2	L344V	Polymorphism	1	88	3.84451
COL1A2	N528S	Polymorphism	1	100	4.46899
COL1A2	P1101L	Polymorphism	1	100	4.44981
COL1A2	P549A	Polymorphism	1	11	0.491199
COL1A2	P678H	Polymorphism	1	100	4.44981
COL1A2	Q1354H	Polymorphism	1	100	4.7054
COL1A2	R1067H	Polymorphism	1	88	4.39526
COL1A2	R234C	Disease	1	100	4.50577
COL1A2	R708Q	Unclassified	1	100	4.50577
COL1A2	R822H	Polymorphism	1	100	4.50577
COL1A2	S1198P	Polymorphism	1	88	4.07087
COL1A2	T1148P	Disease	1	88	4.10932
COL1A2	T59P	Polymorphism	1	33	0.360598
COL1A2	V270I	Polymorphism	1	77	3.9006
COL23A1	T287A	Polymorphism	0	57	3.80485
COL27A1	A265T	Polymorphism	0	75	3.66243
COL27A1	A422T	Polymorphism	0	37	0.277435
COL27A1	I537T	Polymorphism	0	12	0.0525882
COL27A1	I611F	Polymorphism	0	25	0.254555
COL27A1	M1808V	Polymorphism	0	75	5.07189
COL27A1	P1116Q	Polymorphism	0	62	0.31252
COL27A1	P720R	Polymorphism	0	100	4.44981
COL27A1	Q120R	Polymorphism	0	12	0.0939352
COL27A1	R1348Q	Polymorphism	0	87	4.48576
COL27A1	R1354Q	Polymorphism	0	100	4.50577
COL27A1	R349C	Polymorphism	0	37	4.31978
COL27A1	V89I	Polymorphism	0	87	0.0377533
COL4A5	A1498D	Disease	1	83	3.7906
COL4A5	A430D	Polymorphism	1	58	3.47755
COL4A5	C1564S	Disease	1	100	5.46352
COL4A5	C1567R	Disease	1	100	5.46352
COL4A5	C1678W	Disease	1	100	5.46352
COL4A5	E633K	Disease	1	75	4.03495
COL4A5	G1006A	Disease	1	100	3.89309
COL4A5	G1006V	Disease	1	100	3.89309
COL4A5	G1015E	Disease	1	100	3.89309
COL4A5	G1015V	Disease	1	100	3.89309
COL4A5	G1030S	Disease	1	100	3.89309
COL4A5	G1036V	Disease	1	100	3.89309
COL4A5	G1039S	Disease	1	100	3.89309
COL4A5	G1045E	Disease	1	100	3.89309
COL4A5	G1066R	Disease	1	100	3.89309
COL4A5	G1066S	Disease	1	100	3.89309
COL4A5	G1086D	Disease	1	100	3.89309
COL4A5	G1104V	Disease	1	83	3.98477
COL4A5	G1107R	Disease	1	83	3.98477
COL4A5	G1143D	Disease	1	100	3.89309
COL4A5	G1143S	Disease	1	100	3.89309
COL4A5	G114S	Disease	1	91	4.03512
COL4A5	G1158R	Disease	1	100	3.89309
COL4A5	G1161R	Disease	1	100	3.89309
COL4A5	G1167S	Disease	1	100	3.89309
COL4A5	G1170S	Disease	1	100	3.89309
COL4A5	G1182R	Disease	1	100	3.89309
COL4A5	G1196R	Disease	1	75	3.61397
COL4A5	G1205C	Disease	1	100	3.89309
COL4A5	G1211E	Disease	1	100	3.89309
COL4A5	G1211R	Disease	1	100	3.89309
COL4A5	G1220D	Disease	1	100	3.89309
COL4A5	G1229D	Disease	1	100	3.89309
COL4A5	G1241C	Disease	1	100	3.89309
COL4A5	G1244D	Disease	1	100	3.89309
COL4A5	G1252S	Disease	1	100	3.89309
COL4A5	G1261E	Disease	1	91	4.04358
COL4A5	G1270S	Disease	1	91	4.04358
COL4A5	G129E	Disease	1	91	4.03512
COL4A5	G129V	Disease	1	91	4.03512
COL4A5	G1333S	Disease	1	100	3.89309
COL4A5	G1357S	Disease	1	100	3.89309
COL4A5	G1379V	Disease	1	100	3.89309
COL4A5	G1421W	Disease	1	100	3.89309
COL4A5	G1427V	Disease	1	100	3.89309
COL4A5	G1442D	Disease	1	100	3.89309
COL4A5	G1451S	Disease	1	100	3.89309
COL4A5	G1486A	Disease	1	100	3.89309
COL4A5	G1596D	Disease	1	100	3.89309
COL4A5	G174R	Disease	1	91	4.03512
COL4A5	G177C	Disease	1	91	4.03512
COL4A5	G177R	Disease	1	91	4.03512
COL4A5	G192R	Disease	1	91	4.03512
COL4A5	G204V	Disease	1	91	4.03512
COL4A5	G216R	Disease	1	91	4.03512
COL4A5	G219S	Disease	1	91	4.03512
COL4A5	G230R	Disease	1	83	3.85929
COL4A5	G239E	Disease	1	83	0.067835
COL4A5	G264R	Disease	1	91	4.03512
COL4A5	G289V	Disease	1	91	4.03512
COL4A5	G292R	Disease	1	91	4.03512
COL4A5	G292V	Disease	1	91	4.03512
COL4A5	G295D	Disease	1	91	4.03512
COL4A5	G298S	Disease	1	91	4.03512
COL4A5	G319R	Disease	1	91	4.03512
COL4A5	G325E	Disease	1	91	4.03512
COL4A5	G325R	Disease	1	91	4.03512
COL4A5	G331V	Disease	1	91	4.03512
COL4A5	G365E	Disease	1	91	4.03512
COL4A5	G371E	Disease	1	91	4.03512
COL4A5	G374A	Disease	1	91	4.03512
COL4A5	G383D	Disease	1	91	4.03512
COL4A5	G400E	Disease	1	91	4.03512
COL4A5	G406V	Disease	1	91	4.03512
COL4A5	G409D	Disease	1	91	4.03512
COL4A5	G412V	Disease	1	91	4.03512
COL4A5	G415R	Disease	1	91	4.03512
COL4A5	G420E	Disease	1	91	4.03512
COL4A5	G420V	Disease	1	91	4.03512
COL4A5	G423E	Disease	1	91	4.03512
COL4A5	G466E	Disease	1	91	4.03512
COL4A5	G472R	Disease	1	91	4.03512
COL4A5	G491E	Disease	1	83	3.91302
COL4A5	G494D	Disease	1	91	4.03512
COL4A5	G497C	Disease	1	91	4.03512
COL4A5	G521C	Disease	1	91	4.03512
COL4A5	G521S	Disease	1	91	4.03512
COL4A5	G524D	Disease	1	91	4.03512
COL4A5	G545R	Disease	1	91	4.03512
COL4A5	G545V	Disease	1	91	4.03512
COL4A5	G54D	Disease	1	91	4.03512
COL4A5	G558R	Disease	1	83	3.98477
COL4A5	G561R	Disease	1	91	4.03512
COL4A5	G567A	Disease	1	91	4.03512
COL4A5	G573D	Disease	1	91	4.03512
COL4A5	G579E	Disease	1	91	4.03512
COL4A5	G579R	Disease	1	91	4.03512
COL4A5	G603V	Disease	1	91	4.03512
COL4A5	G609R	Disease	1	91	4.03512
COL4A5	G609V	Disease	1	91	4.03512
COL4A5	G621C	Disease	1	91	4.03512
COL4A5	G624D	Disease	1	83	3.93895
COL4A5	G629D	Disease	1	91	4.03512
COL4A5	G632D	Disease	1	91	4.03512
COL4A5	G635D	Disease	1	91	4.03512
COL4A5	G638A	Disease	1	91	4.03512
COL4A5	G638S	Disease	1	91	4.03512
COL4A5	G638V	Disease	1	91	4.03512
COL4A5	G653R	Disease	1	91	4.03512
COL4A5	G669A	Disease	1	100	3.89309
COL4A5	G681D	Disease	1	100	3.89309
COL4A5	G684V	Disease	1	100	3.89309
COL4A5	G687E	Disease	1	100	3.89309
COL4A5	G722E	Disease	1	100	3.89309
COL4A5	G740E	Disease	1	100	3.89309
COL4A5	G743D	Disease	1	100	3.89309
COL4A5	G772D	Disease	1	100	3.89309
COL4A5	G796R	Disease	1	100	3.89309
COL4A5	G802R	Disease	1	100	3.89309
COL4A5	G808E	Disease	1	100	3.89309
COL4A5	G811V	Disease	1	100	3.89309
COL4A5	G822R	Disease	1	100	3.89309
COL4A5	G852E	Disease	1	100	3.89309
COL4A5	G852R	Disease	1	100	3.89309
COL4A5	G866E	Disease	1	100	3.89309
COL4A5	G869R	Disease	1	100	3.89309
COL4A5	G872R	Disease	1	100	3.89309
COL4A5	G878R	Disease	1	100	3.89309
COL4A5	G902V	Disease	1	100	3.89309
COL4A5	G911E	Disease	1	100	3.89309
COL4A5	G941C	Disease	1	100	3.89309
COL4A5	G947D	Disease	1	100	3.89309
COL4A5	G953V	Disease	1	100	3.89309
COL4A5	I444S	Polymorphism	1	41	3.94109
COL4A5	K664N	Polymorphism	1	58	3.69429
COL4A5	L1428M	Polymorphism	1	66	1.25575
COL4A5	L1649R	Disease	1	91	4.00995
COL4A5	M898V	Disease	1	66	4.96065
COL4A5	P1517T	Disease	1	100	4.44981
COL4A5	P1559A	Polymorphism	1	91	4.54947
COL4A5	P619S	Polymorphism	1	58	4.08872
COL4A5	P739A	Polymorphism	1	83	4.5333
COL4A5	P739S	Disease	1	83	0.542543
COL4A5	R1410C	Disease	1	66	4.23646
COL4A5	R1422C	Disease	1	83	4.52968
COL4A5	R1511H	Disease	1	83	4.49482
COL4A5	R1563Q	Disease	1	100	4.50577
COL4A5	R1677P	Disease	1	100	4.50577
COL4A5	R1677Q	Disease	1	100	4.50577
COL4A5	S1488F	Disease	1	100	4.16509
COL4A5	W1538S	Disease	1	100	5.70256
COL6A1	G272D	Disease	1	90.9091	3.74727
COL6A1	G275R	Disease	1	90.9091	3.76866
COL6A1	G281R	Disease	1	90.9091	3.78588
COL6A1	G284R	Disease	1	90.9091	3.79942
COL6A1	G290R	Disease	1	90.9091	3.77124
COL6A1	G290R	Disease	1	90.9091	3.77124
COL6A1	G305V	Disease	1	90.9091	3.77124
COL6A1	G332S	Polymorphism	1	90.9091	3.7737
COL6A1	G341D	Disease	1	90.9091	3.8241
COL6A1	G341V	Disease	1	90.9091	3.8241
COL6A1	K121R	Disease	1	90.9091	4.09734
COL6A1	K571T	Disease	1	90.9091	4.13593
COL6A1	P274L	Disease	1	90.9091	4.37733
COL6A1	R439Q	Polymorphism	1	90.9091	4.38779
COL6A1	R850H	Polymorphism	1	67.1818	4.30012
COL6A1	S116N	Disease	1	67.1818	3.8686
COL6A1	S890L	Polymorphism	1	55.7273	3.93016
COL6A1	T881M	Polymorphism	1	55.7273	3.88537
COMT	A102T	Polymorphism	1	50	3.43438
COMT	A146V	Polymorphism	1	100	3.83255
COMT	A72S	Polymorphism	1	25	3.64461
COMT	C34S	Polymorphism	1	25	4.93947
COMT	V158M	Polymorphism	1	25	1.02502
COPA	I164V	Unclassified	0	100	4.35046
COPG2	I547L	Polymorphism	0	75	0.783668
COPG2	P626L	Polymorphism	0	60	4.28047
COQ4	R20Q	Polymorphism	0	27	3.90534
COX4I1	A3T	Polymorphism	0	88	3.83747
COX4I1	Y38F	Polymorphism	0	100	4.74501
CPB2	A169T	Polymorphism	0	10	0.364111
CPB2	I347T	Polymorphism	0	80	4.55697
CPM	R24H	Polymorphism	0	10	0.933367
CPM	V133I	Polymorphism	0	60	3.85097
CPNE5	N33S	Polymorphism	0	100	4.46899
CPNE5	R582H	Polymorphism	0	50	0.741502
CPQ	S138N	Polymorphism	0	100	4.16509
CPSF3	D578N	Unclassified	0	94	4.57018
CPSF3	E142G	Polymorphism	0	57	4.08778
CPVL	A435V	Polymorphism	0	30	0.167057
CPVL	R25H	Polymorphism	0	20	0.829998
CPVL	R398H	Polymorphism	0	80	4.74956
CPVL	S11L	Polymorphism	0	30	0.0781718
CPXCR1	R131H	Polymorphism	0	75	4.38677
CPXM2	Q750R	Polymorphism	0	27.1818	0.299189
CRISPLD2	S105G	Polymorphism	0	54.0909	0.27957
CRISPLD2	T322S	Polymorphism	0	72.0909	0.206583
CROCC	A439V	Polymorphism	0	50	3.5696
CROCC	D586H	Polymorphism	0	60	4.0029
CROCC	R1097P	Polymorphism	0	90	4.78508
CROCC	R372Q	Polymorphism	0	30	0.150078
CROCC	R7G	Polymorphism	0	10	0.511238
CRTAM	A368G	Polymorphism	0	100	3.83255
CRTAM	A78D	Polymorphism	0	62	3.55411
CRTAM	D173G	Polymorphism	0	87	4.46349
CRTAM	E16A	Polymorphism	0	62	0.460869
CRTAM	K321R	Polymorphism	0	75	0.341016
CRYAB	D109H	Disease	1	100	4.2535
CRYAB	P51L	Polymorphism	1	63	4.16543
CRYAB	R120G	Disease	1	100	4.50577
CRYAB	S41Y	Polymorphism	1	54	3.81482
CRYGC	F6L	Polymorphism	1	83	0.786368
CRYGC	G129C	Disease	1	100	3.89309
CRYGC	R169W	Disease	1	100	4.50577
CRYGC	R48H	Polymorphism	1	100	4.50577
CRYGC	T5P	Disease	1	100	4.20316
CRYGD	E107A	Disease	1	100	4.22278
CRYGD	M102V	Polymorphism	1	100	5.30306
CRYGD	P24S	Disease	1	42	0.221478
CRYGD	P24T	Disease	1	42	4.26969
CRYGD	R15C	Disease	1	85	4.43265
CRYGD	R37S	Disease	1	100	4.50577
CRYGD	R59H	Disease	1	100	4.50577
CRYGD	W43R	Disease	1	100	5.70256
CSF3R	D320N	Polymorphism	0	33	0.108121
CSF3R	D510H	Polymorphism	0	55	4.04539
CSF3R	E405K	Polymorphism	0	55	0.129127
CSF3R	M231T	Polymorphism	0	55	0.902604
CSF3R	P229H	Unclassified	0	88	Infinity
CSF3R	Q346R	Polymorphism	0	66	4.64198
CSF3R	R440Q	Polymorphism	0	44	0.512517
CSF3R	R583C	Polymorphism	0	33	4.24848
CSF3R	T640N	Disease	0	22	3.78212
CSF3R	Y562H	Polymorphism	0	88	5.0507
CSRP2BP	A738S	Polymorphism	0	100	3.83255
CSRP2BP	P214L	Polymorphism	0	100	4.44981
CSRP2BP	P600R	Polymorphism	0	100	4.44981
CSRP2BP	R442T	Polymorphism	0	100	4.50577
CST8	A142P	Polymorphism	0	57	3.64894
CST8	A52V	Polymorphism	0	100	3.83255
CSTB	G4R	Disease	1	100	3.89309
CTBP2	E47D	Polymorphism	0	85	4.47567
CTDSP1	A56T	Polymorphism	0	63	0.3273
CTDSPL	N127S	Polymorphism	0	57	0.377567
CTDSPL	S121P	Polymorphism	0	100	4.16509
CTDSPL	V132G	Polymorphism	0	64	3.97454
CTRB1	D222H	Polymorphism	0	80	4.13823
CTRB1	T250A	Polymorphism	0	100	4.20316
CTRB2	A250T	Polymorphism	0	12	0.580028
CTSC	W39S	Disease	1	100	5.70256
CTSZ	A129R	Unclassified	0	100	3.83255
CTSZ	A286T	Polymorphism	0	71	3.669
CTSZ	P36S	Polymorphism	0	71	4.37307
CTXN3	E17V	Polymorphism	0	11	0.0710697
CTXN3	M23I	Polymorphism	0	100	5.30306
CUBN	A2252V	Unclassified	1	45	3.8473
CUBN	A2914V	Unclassified	1	81	0.23998
CUBN	A335T	Polymorphism	1	27	3.31435
CUBN	C2162Y	Polymorphism	1	9	0.638984
CUBN	E2968Q	Polymorphism	1	72	4.17
CUBN	E3002G	Polymorphism	1	63	4.3174
CUBN	F124I	Polymorphism	1	45	0.434616
CUBN	F2263C	Polymorphism	1	90	4.99091
CUBN	F253S	Polymorphism	1	9	0.202653
CUBN	G1840S	Polymorphism	1	72	3.98648
CUBN	G2691R	Polymorphism	1	100	3.89309
CUBN	G66R	Polymorphism	1	63	0.333332
CUBN	H730Y	Polymorphism	1	63	5.14691
CUBN	H786Q	Unclassified	1	36	4.97186
CUBN	I2984V	Polymorphism	1	72	0.227422
CUBN	I3189V	Unclassified	1	81	4.66775
CUBN	I504M	Polymorphism	1	81	4.72129
CUBN	L2153F	Polymorphism	1	72	3.98167
CUBN	L2879I	Polymorphism	1	90	4.17953
CUBN	L969V	Polymorphism	1	72	3.83004
CUBN	N1545Y	Polymorphism	1	27	0.202312
CUBN	N3552K	Polymorphism	1	27	4.02987
CUBN	P1297L	Disease	1	100	4.44981
CUBN	P1559S	Polymorphism	1	36	0.363766
CUBN	P1971T	Polymorphism	1	63	4.33678
CUBN	P2575R	Polymorphism	1	36	3.96842
CUBN	P389T	Polymorphism	1	72	4.62815
CUBN	R1775W	Polymorphism	1	45	4.15256
CUBN	R2444Q	Polymorphism	1	45	0.0350066
CUBN	S1935G	Polymorphism	1	54	3.75658
[truncated: 7,717 more rows]

## Sheet: Humsavar Fold 3
Gene Name	SNP Loc	Humsavar Prediction	1=Published SNPs on gene, 0=no Published SNPs on gene	WPC (Weighted Protein Conservation, %)	Program PSIC
A2M	C972Y	Polymorphism	1	100	5.46352
A2M	I1000V	Polymorphism	1	66	0.405418
A2M	L815Q	Polymorphism	1	77	3.85971
A2M	R704H	Polymorphism	1	33	4.00228
AADAC	V281I	Polymorphism	0	88	0.0655997
AADACL2	A186S	Polymorphism	0	22	0.611807
AADACL2	L343I	Polymorphism	0	88.3333	3.95275
AAK1	G835D	Polymorphism	0	100	3.89309
AAK1	I59V	Polymorphism	0	80	4.16916
AAK1	P725T	Polymorphism	0	100	4.44981
AAK1	P771R	Polymorphism	0	100	4.44981
AAK1	Q533H	Polymorphism	0	80	0.522699
AAK1	T694M	Polymorphism	0	100	4.20316
AAK1	V603A	Polymorphism	0	100	4.0773
AAMP	I250V	Polymorphism	0	53	4.07675
AARD	G96R	Polymorphism	0	20	0.848301
AARS2	A484D	Polymorphism	1	77	3.63571
AARS2	L155R	Disease	1	100	3.89309
AARS2	M850V	Polymorphism	1	55	1.24859
AARS2	R592W	Disease	1	66	4.22022
ABCA9	G1356S	Polymorphism	0	57	0.292787
ABCA9	K1306T	Polymorphism	0	100	4.24085
ABCA9	N785S	Polymorphism	0	100	4.46899
ABCA9	R353H	Polymorphism	0	28	0.785964
ABCC1	A861T	Polymorphism	0	52	3.52975
ABCC1	C1047S	Polymorphism	0	11	4.79196
ABCC1	C43S	Polymorphism	0	47	5.31111
ABCC1	G671V	Polymorphism	0	94	4.15486
ABCC1	M117T	Polymorphism	0	41	1.18707
ABCC1	R1058Q	Polymorphism	0	94	4.77301
ABCC1	R433S	Polymorphism	0	88	4.75807
ABCC1	R633Q	Polymorphism	0	29	3.79994
ABCC1	R723Q	Polymorphism	0	52	0.141941
ABCC1	S1512L	Polymorphism	0	41	3.66109
ABCC1	T73I	Polymorphism	0	23	0.184173
ABCC1	V1146I	Polymorphism	0	88	0.210574
ABCC2	A1450T	Polymorphism	1	100	3.83255
ABCC2	C1515Y	Polymorphism	1	11	0.580179
ABCC2	D333G	Polymorphism	1	100	4.2535
ABCC2	F562L	Polymorphism	1	100	4.64585
ABCC2	I1036T	Polymorphism	1	44	3.93255
ABCC2	I1173F	Disease	1	100	4.35046
ABCC2	I670T	Polymorphism	1	11	4.10448
ABCC2	I982V	Polymorphism	1	66	0.390165
ABCC2	K495E	Polymorphism	1	88	4.27805
ABCC2	L849R	Polymorphism	1	66	0.380298
ABCC2	M246L	Polymorphism	1	88	5.3924
ABCC2	N1063S	Polymorphism	1	88	0.529718
ABCC2	P1291L	Polymorphism	1	100	4.44981
ABCC2	Q1382R	Disease	1	100	4.7054
ABCC2	R1150H	Disease	1	100	4.50577
ABCC2	R1181L	Polymorphism	1	100	4.50577
ABCC2	R353H	Polymorphism	1	33	3.97759
ABCC2	R768W	Disease	1	100	4.50577
ABCC2	S281N	Polymorphism	1	77	4.11233
ABCC2	S789F	Polymorphism	1	100	4.16509
ABCC2	T1273A	Polymorphism	1	33	3.73464
ABCC2	V1188E	Polymorphism	1	33	3.65687
ABCC2	V417I	Polymorphism	1	33	0.232224
ABCC6	G61D	Polymorphism	0	62	4.32756
ABCC6	R64W	Polymorphism	0	75	4.9201
ABCF1	N198D	Polymorphism	0	28	0.0827991
ABHD16B	L10Q	Polymorphism	0	85	3.77964
ABI3	R44Q	Polymorphism	0	100	4.50577
ABI3	S203F	Polymorphism	0	100	4.16509
ACADS	A192V	Disease	1	100	3.83255
ACADS	G209S	Polymorphism	1	100	3.89309
ACADS	G90S	Disease	1	100	3.89309
ACADS	G92C	Disease	1	100	3.89309
ACADS	R107C	Disease	1	100	4.50577
ACADS	R171W	Polymorphism	1	63	4.32379
ACADS	R325W	Disease	1	90	4.59515
ACADS	R380W	Disease	1	90	4.59515
ACADS	R383C	Disease	1	90	4.59515
ACADS	R383H	Polymorphism	1	90	4.59515
ACADS	R46W	Disease	1	100	4.50577
ACADS	S353L	Disease	1	90	4.25447
ACADS	W177R	Disease	1	90	5.74832
ACAT1	A301P	Disease	1	93	3.97841
ACAT1	A333P	Disease	1	12	3.43907
ACAT1	A380T	Disease	1	100	3.83255
ACAT1	A5P	Polymorphism	1	37	3.42142
ACAT1	G152A	Disease	1	100	3.89309
ACAT1	G183R	Disease	1	100	3.89309
ACAT1	G379V	Disease	1	100	3.89309
ACAT1	I312T	Disease	1	93	4.52082
ACAT1	N158D	Disease	1	75	4.51273
ACAT1	N93S	Disease	1	93	4.65227
ACAT1	T297M	Disease	1	62	4.08363
ACBD3	E187D	Polymorphism	0	75	4.04411
ACBD4	P118L	Polymorphism	0	100	4.44981
ACCS	D134E	Polymorphism	0	100	4.2535
ACCS	D59N	Polymorphism	0	45	0.13909
ACCS	G221E	Unclassified	0	81	3.98607
ACCS	P421L	Polymorphism	0	45	4.17684
ACCS	S393L	Unclassified	0	54	3.91778
ACD	T301M	Polymorphism	0	85	4.20369
ACD	V518A	Polymorphism	0	28	0.0741421
ACHE	H353N	Polymorphism	1	50	4.81339
ACHE	P135A	Polymorphism	1	90	4.7331
ACHE	R34Q	Polymorphism	1	50	0.207276
ACHE	V333E	Polymorphism	1	100	4.0773
ACIN1	I311M	Polymorphism	0	18	0.944911
ACIN1	R257K	Polymorphism	0	72	0.691527
ACIN1	S467P	Polymorphism	0	63	3.97347
ACIN1	S478F	Polymorphism	0	63	3.99709
ACLY	E175D	Polymorphism	1	35	0.00977422
ACOT2	H475R	Polymorphism	0	28	4.91521
ACOT2	R16S	Polymorphism	0	28	4.3762
ACOT4	A187D	Polymorphism	0	100	3.83255
ACOT4	R57C	Polymorphism	0	50	4.23626
ACOT9	N305H	Unclassified	0	100	4.46899
ACP1	K7N	Polymorphism	1	100	4.24085
ACRBP	T336A	Polymorphism	0	83	4.20423
ACSL5	G466D	Unclassified	0	94.7368	4.30636
ACSM2A	A561T	Polymorphism	0	66	3.62302
ACSM2A	S513L	Polymorphism	0	33	3.98435
ACSM2A	T336A	Polymorphism	0	33	4.00572
ACSM2A	V335L	Polymorphism	0	33	3.82512
ACSM2A	V337G	Polymorphism	0	33	0.038018
ACSM3	D270H	Polymorphism	0	100	4.2535
ACSM3	K367N	Polymorphism	0	55	3.95504
ACSM3	L100P	Polymorphism	0	100	3.89309
ACSM3	P308T	Polymorphism	0	66	0.400502
ACSM5	E182K	Polymorphism	0	37	4.04145
ACSM5	H360R	Polymorphism	0	12	0.73001
ACSM5	M217V	Polymorphism	0	12	0.978173
ACSM5	P352R	Polymorphism	0	87	4.45533
ACSM5	Q159H	Polymorphism	0	100	4.7054
ACSM5	R65Q	Polymorphism	0	37	0.269778
ACSM5	T533M	Polymorphism	0	100	4.20316
ACTN2	M604V	Polymorphism	1	46	1.17276
ACTN2	Q9R	Disease	1	59.2	4.598
ACTR1B	A143V	Polymorphism	0	92	3.93585
ACTR1B	V93A	Polymorphism	0	92	4.17624
ACTR3B	R250Q	Polymorphism	0	80	4.23767
ACTRT3	E234K	Polymorphism	0	100	4.22278
ACY1	E233D	Disease	1	76	4.39787
ACY1	E381D	Unclassified	1	76	0.196636
ACY1	N179S	Polymorphism	1	69	0.465049
ACY1	R197W	Disease	1	46	4.0442
ACY1	R353C	Disease	1	100	4.50577
ACY1	R378Q	Disease	1	53	4.40803
ACY1	R378W	Disease	1	53	4.40803
ACY1	R386C	Disease	1	76	4.56621
ACY1	R393H	Disease	1	61	0.4617
ADAM18	P170S	Unclassified	0	42	4.25815
ADAM19	A298T	Unclassified	0	100	3.83255
ADAM19	G4S	Polymorphism	0	50	3.67898
ADAM19	H609Q	Unclassified	0	90	5.33666
ADAM19	R133Q	Unclassified	0	70	0.10222
ADAM22	H119Y	Polymorphism	0	77	5.27098
ADAM22	P81R	Polymorphism	0	22	0.092041
ADAM22	V207I	Polymorphism	0	66	0.213876
ADAM28	E226D	Polymorphism	0	71	4.09701
ADAM28	G134E	Unclassified	0	71	3.73563
ADAM28	G450E	Unclassified	0	100	3.89309
ADAM28	G502D	Unclassified	0	100	3.89309
ADAM28	G65E	Unclassified	0	100	3.89309
ADAM28	M684I	Polymorphism	0	14	0.794185
ADAM28	N493S	Polymorphism	0	100	4.46899
ADAM28	R219M	Polymorphism	0	28	4.39178
ADAM28	S482F	Unclassified	0	100	4.16509
ADAM28	T593K	Polymorphism	0	42	3.88904
ADAM28	T604P	Polymorphism	0	100	4.20316
ADAM28	V765M	Polymorphism	0	14	3.68321
ADAM32	D778E	Polymorphism	0	14	0.0289117
ADAM32	K658N	Polymorphism	0	42	4.02418
ADAM32	L327V	Polymorphism	0	100	3.89309
ADAM32	Q98R	Polymorphism	0	85	0.450746
ADAM32	S160G	Polymorphism	0	28	3.88621
ADAMTS14	E1049G	Polymorphism	0	17.7273	0.0163999
ADAMTS14	L590P	Polymorphism	0	35.9091	0.481182
ADAMTS14	L937M	Polymorphism	0	72.2727	4.0022
ADAMTS14	R179C	Polymorphism	0	100	4.50577
ADAMTS14	S1017N	Polymorphism	0	72.2727	4.23284
ADAMTS15	C878G	Unclassified	0	90.9091	5.51516
ADAMTS15	N623S	Polymorphism	0	90.9091	4.48024
ADAMTS15	Q770R	Unclassified	0	90.9091	4.68928
ADAMTS16	A486T	Polymorphism	0	87	3.89963
ADAMTS16	E863K	Polymorphism	0	50	0.0263313
ADAMTS16	M110V	Polymorphism	0	50	5.08998
ADAMTS16	R789C	Polymorphism	0	87	4.52496
ADAMTS16	R859L	Polymorphism	0	100	4.50577
ADAMTS4	A77T	Polymorphism	0	71	3.69886
ADAMTS4	D304N	Polymorphism	0	85	0.140134
ADAMTS4	M369V	Polymorphism	0	100	5.30306
ADAMTS4	P552T	Polymorphism	0	100	4.44981
ADAMTS4	Q626R	Polymorphism	0	14	0.0945445
ADAMTS4	R836K	Polymorphism	0	100	4.50577
ADAMTS4	T4I	Polymorphism	0	57	4.1137
ADAMTS4	T564A	Polymorphism	0	100	4.20316
ADAMTSL2	A165T	Disease	1	100	3.83255
ADAMTSL2	A239T	Disease	1	88	3.75235
ADAMTSL2	C171R	Disease	1	100	5.46352
ADAMTSL2	E114K	Disease	1	100	4.22278
ADAMTSL2	G811R	Disease	1	100	3.89309
ADAMTSL2	P147L	Disease	1	100	4.44981
ADAMTSL2	P906L	Disease	1	100	4.44981
ADAMTSL2	R113H	Disease	1	100	4.50577
ADAMTSL2	R159W	Disease	1	100	4.50577
ADAMTSL2	R221C	Disease	1	100	4.50577
ADAMTSL2	R593C	Disease	1	100	4.50577
ADAMTSL2	R72Q	Disease	1	100	4.50577
ADAMTSL2	S635L	Disease	1	100	4.16509
ADAMTSL2	V364I	Polymorphism	1	33	0.245315
ADAMTSL2	W50C	Disease	1	100	5.70256
ADARB2	A44T	Polymorphism	0	85	0.167711
ADARB2	A626T	Polymorphism	0	100	3.83255
ADARB2	T210M	Unclassified	0	71	4.16383
ADARB2	V512I	Unclassified	0	85	4.02256
ADCY3	S107P	Polymorphism	0	18	0.268978
ADCY8	A80T	Polymorphism	0	63	3.55511
ADCY8	F881L	Unclassified	0	81	4.66976
ADCY9	I772M	Polymorphism	0	40	1.02496
ADH1B	N57K	Polymorphism	1	71.4286	0.181939
ADH1B	R370C	Polymorphism	1	100	4.50577
ADH1B	T60S	Polymorphism	1	57.1429	0.0554173
ADH1C	I350V	Polymorphism	1	19.6	0.132338
ADH1C	P166S	Polymorphism	1	100	4.44981
ADH1C	P352T	Polymorphism	1	100	4.44981
ADH1C	R272Q	Polymorphism	1	100	4.50577
ADH1C	R48H	Polymorphism	1	90	0.582486
ADH4	I309V	Polymorphism	0	85	0.405206
ADH4	R318H	Polymorphism	0	100	4.50577
ADH4	V374I	Polymorphism	0	28	0.413312
ADORA1	A43S	Polymorphism	0	88	3.72751
ADORA1	E170K	Unclassified	0	66	4.07705
ADORA1	P261Q	Polymorphism	0	100	4.44981
ADORA1	R105H	Polymorphism	0	100	4.50577
ADORA1	S50P	Polymorphism	0	100	4.16509
ADRA2B	G211A	Polymorphism	0	55	3.66482
ADRA2B	V376I	Polymorphism	0	100	4.0773
ADRA2B	V379G	Polymorphism	0	100	4.0773
ADRA2B	V379I	Polymorphism	0	100	4.0773
ADSL	A2V	Disease	1	25	3.54696
ADSL	A3V	Disease	1	25	3.42478
ADSL	D268N	Disease	1	100	4.2535
ADSL	D422Y	Disease	1	100	4.2535
ADSL	D430N	Disease	1	81	4.17483
ADSL	I72V	Disease	1	62	4.05241
ADSL	K147M	Polymorphism	1	37	1.15246
ADSL	K246E	Disease	1	100	4.24085
ADSL	L311V	Disease	1	93	4.00231
ADSL	L423V	Disease	1	93	4.03259
ADSL	M26L	Disease	1	100	5.30306
ADSL	P100A	Disease	1	93	4.59332
ADSL	P318L	Disease	1	50	4.24384
ADSL	R141W	Disease	1	81	4.49457
ADSL	R190Q	Disease	1	81	0.120175
ADSL	R194C	Disease	1	62	4.28554
ADSL	R303C	Disease	1	100	4.50577
ADSL	R374W	Disease	1	50	4.06344
ADSL	R396C	Disease	1	100	4.50577
ADSL	R396H	Disease	1	100	4.50577
ADSL	R426H	Disease	1	100	4.50577
ADSL	R452P	Disease	1	81	4.51951
ADSL	S31N	Polymorphism	1	100	4.16509
ADSL	S395R	Disease	1	62	4.1652
ADSL	S438P	Disease	1	37	3.5537
ADSL	S447P	Disease	1	68	4.04031
ADSL	T450S	Disease	1	62	4.13791
ADSL	V364M	Disease	1	87	4.05493
ADSL	Y114H	Disease	1	62	4.69865
ADTRP	V202I	Polymorphism	0	75	0.0570372
AFF4	S757T	Unclassified	0	77	3.90979
AFF4	T136P	Polymorphism	0	44	3.8801
AFG3L2	A694E	Disease	1	85	3.95249
AFG3L2	E691K	Disease	1	85	4.26678
AFG3L2	E700K	Disease	1	100	4.22278
AFG3L2	G671E	Disease	1	100	3.89309
AFG3L2	G671R	Disease	1	100	3.89309
AFG3L2	M666R	Disease	1	90	5.45637
AFG3L2	M666T	Disease	1	90	5.45637
AFG3L2	M666V	Disease	1	90	5.45637
AFG3L2	N432T	Disease	1	100	4.46899
AFG3L2	R702Q	Disease	1	85	4.67384
AFG3L2	T654I	Disease	1	100	4.20316
AFG3L2	Y616C	Disease	1	50	4.62649
AFP	A570G	Polymorphism	1	75	3.6974
AFP	K187Q	Polymorphism	1	87	4.24337
AGPAT1	P30S	Polymorphism	0	45	0.0714432
AGRN	A1514T	Polymorphism	1	40	3.69751
AGRN	A375S	Polymorphism	1	80	3.74295
AGRN	D58N	Polymorphism	1	70	4.2194
AGRN	E728V	Polymorphism	1	80	4.08784
AGRN	G1341R	Polymorphism	1	90	4.01018
AGRN	G1709R	Disease	1	90	4.25437
AGRN	L1088F	Polymorphism	1	20	0.560917
AGRN	N105I	Polymorphism	1	70	4.50201
AGRN	P1240L	Polymorphism	1	90	4.47245
AGRN	P1451L	Polymorphism	1	90	4.50401
AGRN	Q1135R	Polymorphism	1	80	4.59416
AGRN	Q1565H	Polymorphism	1	80	0.32059
AGRN	Q852R	Polymorphism	1	30	0.135965
AGRN	R1671Q	Polymorphism	1	60	4.2444
AGRN	R1698P	Polymorphism	1	50	4.21441
AGRN	R1734H	Polymorphism	1	90	4.55936
AGRN	T1118K	Polymorphism	1	80	4.15278
AGRN	T267M	Polymorphism	1	80	4.06172
AGRN	V1666I	Polymorphism	1	50	0.548075
AGRN	V1727F	Disease	1	100	4.0773
AGRN	V23L	Polymorphism	1	30	0.204542
AGRN	V984M	Polymorphism	1	30	1.15056
AGTPBP1	E423K	Unclassified	0	88	4.10427
AGTR2	C268W	Polymorphism	1	100	5.46352
AGTR2	G21V	Disease	1	55	3.47205
AGTR2	I337V	Disease	1	77	0.299233
AGTR2	R248K	Polymorphism	1	77	0.293725
AGTR2	R324Q	Disease	1	77	0.148761
AGTR2	Y231H	Polymorphism	1	100	4.74501
AHR	M786V	Polymorphism	0	87	5.31875
AHR	P517S	Polymorphism	0	37	0.139546
AHR	R554K	Polymorphism	0	37	0.203397
AHR	V570I	Polymorphism	0	62	4.01025
AIG1	Q151E	Polymorphism	0	55	4.37396
AIM1	C1395Y	Polymorphism	0	88	5.57993
AIM1	C491R	Polymorphism	0	55	1.04932
AIM1	G267D	Polymorphism	0	88	3.99167
AIM1	L1096V	Polymorphism	0	77	3.78786
AIM1	Q293P	Polymorphism	0	11	0.244659
AIM1	T1445S	Polymorphism	0	77	4.08151
AK7	N389K	Polymorphism	0	11	0.0463801
AK7	R102Q	Polymorphism	0	77	0.0330828
AK8	D130G	Polymorphism	0	81	4.41172
AK8	I5T	Polymorphism	0	9	0.0188173
AKAP17A	P194S	Polymorphism	0	100	4.44981
AKAP6	A1492V	Polymorphism	0	55	0.119303
AKAP6	A337V	Polymorphism	0	33	0.190614
AKAP6	D2209H	Polymorphism	0	77	4.08487
AKAP6	E1702Q	Unclassified	0	100	4.22278
AKAP6	E2267D	Polymorphism	0	77	4.04535
AKAP6	E892K	Polymorphism	0	88	4.23317
AKAP6	F2171Y	Polymorphism	0	44	0.0487016
AKAP6	K910M	Unclassified	0	100	4.24085
AKAP6	M1192I	Unclassified	0	77	5.17994
AKAP6	N2035D	Polymorphism	0	11	0.145803
AKAP6	N408S	Polymorphism	0	44	0.157419
AKAP6	N558D	Polymorphism	0	55	4.34013
AKAP6	P1839T	Unclassified	0	77	4.37474
AKAP6	T1516A	Polymorphism	0	55	3.82939
AKAP6	V1522I	Polymorphism	0	44	3.97644
AKNA	P624L	Polymorphism	0	50	4.36419
AKNA	Q1097R	Polymorphism	0	33	0.100616
AKNA	R1119Q	Polymorphism	0	66	4.44676
AKNA	S1303P	Polymorphism	0	16	0.474486
AKNA	Y1327C	Polymorphism	0	100	4.74501
AKR1E2	C52G	Polymorphism	0	28	5.09817
AKR1E2	K86R	Polymorphism	0	14	0.385378
ALAD	A274T	Disease	1	75	3.80397
ALAD	F12L	Unclassified	1	62	4.38863
ALAD	G133R	Disease	1	100	3.89309
ALAD	K59N	Polymorphism	1	6	0.545955
ALAD	R240W	Disease	1	100	4.50577
ALAD	V153M	Disease	1	87	4.17171
ALAD	V275M	Disease	1	62	3.84549
ALDH16A1	E110K	Polymorphism	0	12	0.138794
ALDH16A1	L227V	Polymorphism	0	25	0.12665
ALDH1A3	A145V	Disease	1	90.9091	3.85368
ALDH1A3	A493P	Disease	1	90.9091	3.85368
ALDH1A3	I369F	Disease	1	90.1818	4.42389
ALDH1A3	M386V	Polymorphism	1	72.0909	1.23857
ALDH1A3	R89C	Disease	1	90.9091	4.52691
ALDH5A1	A237S	Polymorphism	1	89	0.0809303
ALDH5A1	C223Y	Disease	1	100	5.46352
ALDH5A1	C93F	Disease	1	47	0.835618
ALDH5A1	G176R	Disease	1	100	3.89309
ALDH5A1	G268E	Disease	1	63	3.98654
ALDH5A1	G36R	Polymorphism	1	15	3.52592
ALDH5A1	G409D	Disease	1	100	3.89309
ALDH5A1	G533R	Disease	1	84	3.93361
ALDH5A1	H180Y	Polymorphism	1	5	0.416554
ALDH5A1	N255S	Disease	1	100	4.46899
ALDH5A1	N335K	Disease	1	63	4.4306
ALDH5A1	N372S	Polymorphism	1	47	0.397658
ALDH5A1	P182L	Polymorphism	1	36	0.804675
ALDH5A1	P382L	Disease	1	84	4.606
ALDH5A1	P382Q	Disease	1	84	4.606
ALDH5A1	T233M	Disease	1	100	4.20316
ALDH5A1	V406I	Polymorphism	1	63	0.1519
ALDH5A1	V487E	Disease	1	68	4.11333
ALK	A1234T	Disease	1	100	3.83255
ALK	A1274T	Polymorphism	1	92.8571	4.15644
ALK	A704T	Polymorphism	1	92.8571	4.16293
ALK	A877S	Unclassified	1	100	3.83255
ALK	D1091N	Disease	1	64.2857
ALK	D1529E	Polymorphism	1	28.5714
ALK	E1419K	Polymorphism	1	78.5714	4.40269
ALK	E296Q	Polymorphism	1	50
ALK	F1174C	Disease	1	100	4.64585
ALK	F1174I	Disease	1	100	4.64585
ALK	F1174L	Disease	1	100	4.64585
ALK	F1174V	Disease	1	100	4.64585
ALK	F1245C	Disease	1	100	4.64585
ALK	F1245V	Disease	1	100	4.64585
ALK	F1376S	Polymorphism	1	100	4.64585
ALK	G1121D	Polymorphism	1	57.1429	3.92866
ALK	G1128A	Disease	1	92.8571	4.24323
ALK	I1171N	Disease	1	78.5714
ALK	I1250T	Disease	1	100	4.35046
ALK	I1461V	Polymorphism	1	14.2857	3.63922
ALK	K1416N	Polymorphism	1	28.5714
ALK	K1491R	Polymorphism	1	42.8571	3.99722
ALK	L560F	Unclassified	1	57.1429
ALK	L868Q	Polymorphism	1	50	3.76053
ALK	M1166R	Disease	1	92.8571	5.63655
ALK	M1328L	Polymorphism	1	85.7143	1.88627
ALK	P1599H	Polymorphism	1	57.1429	4.35885
ALK	Q1429R	Polymorphism	1	28.5714
ALK	R1192P	Disease	1	92.8571	4.86233
ALK	R1275L	Unclassified	1	100	4.50577
ALK	R1275Q	Disease	1	100	4.50577
ALK	S90L	Polymorphism	1	42.8571	4.17846
ALK	T1012M	Polymorphism	1	57.1429
ALK	T1151M	Disease	1	100	4.20316
ALK	T680I	Polymorphism	1	57.1429	4.26602
ALK	V163L	Polymorphism	1	35.7143	4.00766
ALK	V476A	Polymorphism	1	21.4286	0.21877
ALK	Y1278S	Disease	1	100	4.74501
ALKBH1	M135I	Polymorphism	0	83	5.60357
ALKBH1	M324L	Polymorphism	0	25	4.80661
ALPP	E451G	Polymorphism	0	27.0909	0.311619
ALPP	I89L	Polymorphism	0	27.0909	4.04273
ALPP	P25L	Polymorphism	0	81.1818	4.35563
ALPP	R231P	Polymorphism	0	27.0909	0.297125
ALPP	R263H	Polymorphism	0	36.0909	0.912066
ALS2	E159K	Polymorphism	1	88	4.20858
ALS2	H102R	Polymorphism	1	100	5.27772
ALS2	I94V	Polymorphism	1	33	0.164266
ALS2	V368M	Polymorphism	1	33	1.14378
ALX4	K211E	Unclassified	1	100	4.24085
ALX4	P102S	Polymorphism	1	22	4.18435
ALX4	P306L	Polymorphism	1	100	4.44981
ALX4	R218Q	Disease	1	100	4.50577
ALX4	R257T	Polymorphism	1	100	4.50577
ALX4	R272P	Disease	1	100	4.50577
ALX4	R35T	Polymorphism	1	88	4.48607
ALX4	V7F	Unclassified	1	88	4.0799
AMTN	G78S	Unclassified	0	100	3.89309
AMTN	N45S	Polymorphism	0	100	4.46899
AMTN	S50P	Polymorphism	0	100	4.16509
ANAPC10	R46Q	Polymorphism	0	81	4.64703
ANGEL2	P97S	Polymorphism	0	50	0.296162
ANKFN1	V445I	Polymorphism	0	70	3.70866
ANKK1	A239T	Polymorphism	1	71	3.6871
ANKK1	D4Y	Polymorphism	1	14	3.66767
ANKK1	E376K	Polymorphism	1	57	4.21263
ANKK1	E426K	Polymorphism	1	57	4.0424
ANKK1	E713K	Polymorphism	1	28	0.0722869
ANKK1	E764K	Unclassified	1	28	4.00059
ANKK1	G318R	Polymorphism	1	42	4.07725
ANKK1	G442R	Polymorphism	1	14	0.895901
ANKK1	G451R	Polymorphism	1	57	4.12918
ANKK1	H367Q	Polymorphism	1	71	5.36548
ANKK1	H490R	Polymorphism	1	28	0.827269
ANKK1	K347T	Unclassified	1	42	4.12722
ANKK1	L366F	Polymorphism	1	85	4.39996
ANKK1	N653S	Polymorphism	1	57	0.618006
ANKK1	P276L	Polymorphism	1	100	4.44981
ANKK1	P596L	Polymorphism	1	57	4.25285
ANKK1	Q717L	Unclassified	1	57	1.08723
ANKK1	R122H	Polymorphism	1	85	4.89178
ANKK1	R736L	Unclassified	1	28	4.66686
ANKK1	S670G	Polymorphism	1	28	0.384551
ANKK1	T595I	Polymorphism	1	85	4.71003
ANKRD13C	T413S	Polymorphism	0	61	3.83105
ANKRD24	A111T	Polymorphism	0	14	0.718834
ANKRD24	E585K	Polymorphism	0	57	0.349292
ANKRD24	R349Q	Polymorphism	0	57	4.47561
ANKRD24	S684A	Polymorphism	0	14	4.07836
ANKRD26	F1513L	Polymorphism	0	11	0.437996
ANKRD26	I425V	Polymorphism	0	66	4.23697
ANKRD26	Q20R	Polymorphism	0	11	0.173844
ANKRD26	V1219L	Polymorphism	0	55	3.90131
ANKRD26	V1304I	Polymorphism	0	22	0.394566
ANKRD39	A113T	Polymorphism	0	66	3.53935
ANKUB1	I306M	Polymorphism	0	57	4.09403
ANKUB1	R217W	Polymorphism	0	71	4.36789
ANKUB1	S386G	Polymorphism	0	85	4.13984
ANO7	V67I	Polymorphism	0	33	3.98698
ANTXR2	A357P	Polymorphism	1	12	0.766911
ANTXR2	C218R	Disease	1	100	5.46352
ANTXR2	G105D	Disease	1	100	3.89309
ANTXR2	I189T	Disease	1	87	4.28923
ANTXR2	L329R	Disease	1	87	3.86242
ANTXR2	L45P	Disease	1	75	3.84784
ANTXR2	Y381C	Disease	1	100	4.74501
ANXA3	F291S	Polymorphism	0	79.6	4.46205
ANXA3	I219N	Polymorphism	0	89.6	4.71286
ANXA3	P251L	Polymorphism	0	100	4.44981
ANXA3	S19N	Polymorphism	0	59.6	0.453615
ANXA9	A119T	Polymorphism	0	100	3.83255
ANXA9	A28T	Polymorphism	0	100	3.83255
ANXA9	D166G	Polymorphism	0	100	4.2535
ANXA9	R225Q	Polymorphism	0	100	4.50577
ANXA9	R232Q	Polymorphism	0	100	4.50577
ANXA9	T114A	Polymorphism	0	33	0.217376
AOX1	H1297R	Polymorphism	0	28	4.91015
AOX1	Q314R	Polymorphism	0	71	4.50225
AOX1	R802C	Polymorphism	0	100	4.50577
AP1G1	V195G	Polymorphism	0	75	4.06436
AP2A1	P270L	Polymorphism	0	100	4.44981
AP5Z1	S94C	Polymorphism	0	44	3.94432
APBB2	R179Q	Polymorphism	0	21.2857	0.783792
APC2	A562S	Unclassified	0	100	3.83255
APC2	G2003S	Unclassified	0	75	0.138053
APC2	S2241A	Polymorphism	0	62	4.12038
APIP	C76Y	Polymorphism	0	43	0.789001
APIP	H23R	Polymorphism	0	75	5.27793
APIP	M181V	Polymorphism	0	50	1.45367
APIP	R7W	Polymorphism	0	12	3.8244
APOA1BP	V19L	Polymorphism	0	5	0.141883
APOBEC1	M80I	Polymorphism	0	14	0.79037
APOBEC1	R236K	Polymorphism	0	71	4.50603
APOBEC4	D300G	Polymorphism	0	87	4.27243
APOBEC4	F271S	Polymorphism	0	12	0.385931
APOBEC4	K331E	Polymorphism	0	50	0.141797
APOBEC4	P275S	Polymorphism	0	25	4.20913
APOBEC4	S75F	Polymorphism	0	100	4.16509
APOBEC4	V345M	Polymorphism	0	75	3.97799
APOC4	G52D	Polymorphism	0	50	3.7267
APOC4	L36P	Polymorphism	0	66	0.423615
APOC4	L96R	Polymorphism	0	16	0.86131
APOC4	P75Q	Unclassified	0	100	4.44981
APOC4	Q126L	Polymorphism	0	83	4.82944
APOF	A178G	Polymorphism	0	14	0.0682911
AQP8	A260P	Polymorphism	0	20	3.46294
AQP8	I229M	Unclassified	0	90	4.51669
AR	A587S	Unclassified	1	100	3.83255
AR	D732N	Disease	1	100	4.2535
AR	D732Y	Disease	1	100	4.2535
AR	E2K	Disease	1	100	4.22278
AR	E681K	Disease	0	75	4.10603
AR	F827V	Disease	1	85	4.47786
AR	I842T	Disease	1	100	4.35046
AR	L54S	Unclassified	1	85	3.81342
AR	L57Q	Unclassified	1	14	0.795586
AR	L701F	Disease	1	100	3.89309
AR	L701H	Disease	1	100	3.89309
AR	L812F	Disease	1	100	3.89309
AR	L863R	Disease	1	85	3.73602
AR	L881V	Disease	1	100	3.89309
AR	M895T	Disease	1	100	5.30306
AR	Q64R	Unclassified	1	42	0.215853
AR	R585K	Disease	0	100	4.50577
AR	R608K	Disease	1	100	4.50577
AR	R752Q	Disease	0	66.6667	0.0602177
AR	R855C	Disease	1	100	4.50577
AR	R855H	Disease	1	100	4.50577
AR	S647N	Unclassified	1	85	3.98939
AR	S703C	Disease	1	100	4.16509
AR	S703G	Disease	1	100	4.16509
AR	S703G	Disease	1	100	4.16509
ARF4	V68A	Polymorphism	0	100	4.0773
ARFGEF3	A1571T	Polymorphism	0	50	3.4561
ARFGEF3	E413D	Polymorphism	0	75	3.95929
ARFGEF3	K2031R	Polymorphism	0	58	0.181667
ARFGEF3	S689A	Polymorphism	0	8	0.164071
ARHGAP26	N417S	Disease	1	77	4.18851
ARHGAP30	F70L	Polymorphism	0	83	4.66376
ARHGAP30	L591V	Polymorphism	0	66	3.72949
ARHGEF11	H1427R	Polymorphism	0	45.8462	0.693101
ARHGEF11	S1416G	Polymorphism	0	68.6923	4.10982
ARHGEF15	G155V	Polymorphism	0	100	3.89309
ARHGEF15	L277P	Polymorphism	0	16	0.70942
ARHGEF15	P73S	Polymorphism	0	100	4.44981
ARHGEF15	S831P	Polymorphism	0	16	0.350775
ARHGEF38	K67N	Unclassified	0	87	4.26455
ARHGEF38	M88V	Polymorphism	0	50	1.22411
ARID3C	C335G	Polymorphism	0	14	1.43541
ARID3C	R310Q	Polymorphism	0	85	4.43338
ARID4A	H412P	Polymorphism	0	100	5.27772
ARID4A	N724S	Polymorphism	0	66	0.234979
ARID4A	T779A	Polymorphism	0	11	0.269827
ARL13B	R200C	Disease	1	100	4.50577
ARL13B	R390L	Unclassified	1	100	4.50577
ARL13B	R79Q	Disease	1	100	4.50577
ARL13B	T348S	Polymorphism	1	66	4.03583
ARL14EP	T180P	Polymorphism	0	50	4.01504
ARL6	A89V	Disease	1	80	3.65833
ARL6	G169A	Disease	1	100	3.89309
ARL6	L170W	Disease	1	100	3.89309
ARL6	T31M	Disease	1	90	4.27594
ARL6	T31R	Disease	1	90	4.27594
ARMC5	I170V	Polymorphism	0	85	0.32813
ARSA	A18D	Disease	1	55	3.64284
ARSA	A212P	Disease	1	77	3.67827
ARSA	A212V	Disease	1	77	3.67827
ARSA	G245R	Disease	1	77	3.70905
ARSA	N440S	Polymorphism	1	100	4.46899
ARSK	Q525R	Polymorphism	0	41	0.144926
ASB10	R453C	Polymorphism	1	60	4.26192
ASB15	G357A	Polymorphism	0	11	0.208502
ASB15	P57L	Polymorphism	0	11	0.475299
ASB18	A104T	Polymorphism	0	88	0.115822
ASB18	A127P	Polymorphism	0	100	3.83255
ASB18	G261S	Polymorphism	0	88	3.97108
ASB18	H407N	Polymorphism	0	100	5.27772
ASCC1	D34N	Polymorphism	1	68.5	0.30015
ASIP	Q61P	Polymorphism	0	25	4.46625
ASIP	V13A	Polymorphism	0	50	3.87702
ASNSD1	M434T	Polymorphism	0	15	4.76633
ASPHD2	N235S	Polymorphism	0	75	0.429679
ATG10	P220H	Polymorphism	0	10	0.800405
ATG10	S62P	Polymorphism	0	60	0.0283371
ATG10	T212M	Polymorphism	0	50	3.83055
ATG2B	N1124D	Polymorphism	0	11	0.117143
ATG2B	Q1383E	Polymorphism	0	55	4.29844
ATG4B	L354Q	Polymorphism	0	15.3077	0.877683
ATG9A	Q659H	Polymorphism	0	63	0.495093
ATG9A	S592G	Polymorphism	0	27	0.247467
ATIC	K426R	Disease	1	100	4.24085
ATIC	T116S	Polymorphism	1	88	0.132882
ATL2	D420H	Polymorphism	0	66	4.02353
ATL2	N272S	Polymorphism	0	75	4.3811
ATL2	W18R	Polymorphism	0	8	1.12953
ATP1A2	G715R	Disease	1	100	3.89309
ATP1A2	L764P	Disease	1	100	3.89309
ATP1A2	M731T	Disease	1	100	5.30306
ATP1A2	R689Q	Disease	1	100	4.50577
ATP1A2	T378N	Disease	1	100	4.20316
ATP1A2	W887R	Disease	1	100	5.70256
ATP2C2	G411S	Polymorphism	0	100	3.89309
ATP2C2	L907P	Polymorphism	0	100	3.89309
ATP2C2	M165L	Polymorphism	0	14	1.22539
ATP2C2	M466L	Polymorphism	0	100	5.30306
ATP5A1	A32S	Polymorphism	1	100	3.83255
ATP5A1	I223V	Polymorphism	1	83	0.295675
ATP5G2	S58I	Polymorphism	0	87	4.03973
ATP5G3	G93E	Polymorphism	0	100	3.89309
ATP5O	K98R	Polymorphism	0	65	0.254725
ATP6V0A2	A813V	Polymorphism	1	100	3.83255
ATP6V0A2	R685Q	Polymorphism	1	100	4.50577
ATP6V0A4	F554L	Polymorphism	1	89.2632	0.942363
ATP6V0A4	G175D	Disease	1	94.4737	4.20885
ATP6V0A4	G820R	Disease	1	100	3.89309
ATP6V0A4	H604Q	Polymorphism	1	57.6316	4.92822
ATP6V0A4	M580T	Disease	1	52.5263	5.31229
ATP6V0A4	P524L	Disease	1	100	4.44981
ATP6V0A4	R449H	Disease	1	100	4.50577
ATP6V0A4	R807Q	Disease	1	100	4.50577
ATP6V0A4	V2A	Polymorphism	1	10.2105	0.0949907
ATP6V0D2	E295K	Polymorphism	0	100	4.22278
ATP6V0D2	G272R	Polymorphism	0	87	3.72723
ATP6V1C2	N143D	Polymorphism	0	75	4.38161
ATP8B1	A886V	Unclassified	1	88	0.0731236
ATP8B1	D454G	Disease	1	100	4.2535
ATP8B1	D554N	Disease	1	100	4.2535
ATP8B1	D688G	Disease	1	100	4.2535
ATP8B1	D70N	Unclassified	1	77	4.16066
ATP8B1	E429A	Polymorphism	1	66	3.97588
ATP8B1	F305I	Polymorphism	1	55	0.336851
ATP8B1	F853S	Disease	1	100	4.64585
ATP8B1	G1040R	Disease	1	100	3.89309
ATP8B1	G308D	Disease	1	100	3.89309
ATP8B1	G308V	Disease	1	100	3.89309
ATP8B1	G733R	Disease	1	100	3.89309
ATP8B1	G892R	Disease	1	100	3.89309
ATP8B1	G892R	Disease	1	100	3.89309
ATP8B1	H535L	Disease	1	100	5.27772
ATP8B1	H78Q	Polymorphism	1	55	0.598695
ATP8B1	I1178M	Unclassified	1	77	4.19198
ATP8B1	I344F	Disease	1	88	4.31945
ATP8B1	I393V	Polymorphism	1	88	0.409497
ATP8B1	I577V	Polymorphism	1	88	4.28111
ATP8B1	I661T	Disease	1	88	4.28111
ATP8B1	I661T	Disease	1	88	4.28111
ATP8B1	I694T	Disease	1	100	4.35046
ATP8B1	K203E	Disease	1	77	4.13412
ATP8B1	K814N	Polymorphism	1	88	4.16552
ATP8B1	L127P	Disease	1	100	3.89309
ATP8B1	L288S	Disease	1	88	3.83593
ATP8B1	M674T	Polymorphism	1	77	5.09421
ATP8B1	N45T	Disease	1	88	4.60835
ATP8B1	R384H	Polymorphism	1	88	4.47516
ATP8B1	R412P	Disease	1	88	4.4625
ATP8B1	R600Q	Disease	1	100	4.50577
ATP8B1	R600W	Disease	1	100	4.50577
ATP8B1	R628W	Disease	1	100	4.50577
ATP8B1	R867C	Disease	1	100	4.50577
ATP8B1	R952Q	Polymorphism	1	88	4.4742
ATP8B1	S403Y	Disease	1	100	4.16509
ATP8B1	S453Y	Disease	1	100	4.16509
ATP8B1	S580N	Polymorphism	1	77	3.94935
ATP8B1	T456M	Disease	1	100	4.20316
ATP8B1	Y500H	Disease	1	44	4.69236
AVEN	Q228R	Polymorphism	0	57	4.49332
AVPR1A	G6S	Polymorphism	0	62	0.13872
AVPR1B	G191R	Polymorphism	0	25	0.516196
AVPR1B	H224Q	Polymorphism	0	87	5.23125
AVPR1B	K65N	Polymorphism	0	100	4.24085
AVPR1B	R364H	Polymorphism	0	62	0.564933
AVPR1B	S267G	Polymorphism	0	100	4.16509
AVPR2	A132D	Disease	1	87	3.71079
AVPR2	A147V	Polymorphism	1	87	3.71974
AVPR2	A163P	Disease	1	87	3.71714
AVPR2	A285P	Unclassified	1	87	3.71714
AVPR2	A294P	Disease	1	87	3.71714
AVPR2	A42V	Polymorphism	1	100	3.83255
AVPR2	A61V	Polymorphism	1	87	0.1418
AVPR2	A84D	Disease	1	100	3.83255
AVPR2	C112R	Disease	1	100	5.46352
AVPR2	C112Y	Disease	1	100	5.46352
AVPR2	C319R	Disease	1	100	5.46352
AVPR2	D191G	Disease	1	87	4.14405
AVPR2	D85N	Disease	1	100	4.2535
AVPR2	F105V	Disease	1	100	4.64585
AVPR2	F214S	Disease	1	100	4.64585
AVPR2	F287L	Disease	1	100	4.64585
AVPR2	G107E	Disease	1	100	3.89309
AVPR2	G122D	Disease	1	100	3.89309
AVPR2	G122R	Disease	1	100	3.89309
AVPR2	G12E	Polymorphism	1	62	3.6111
AVPR2	G185C	Disease	1	25	3.50705
AVPR2	G201D	Disease	1	100	3.89309
AVPR2	G352D	Polymorphism	1	87	3.77806
AVPR2	H80R	Disease	1	100	5.27772
AVPR2	I130F	Disease	1	100	4.35046
AVPR2	I209F	Disease	1	100	4.35046
AVPR2	I46K	Disease	1	37	4.04872
AVPR2	L135P	Disease	1	87	3.77175
AVPR2	L219P	Disease	1	87	3.78065
AVPR2	L219R	Disease	1	87	3.78065
AVPR2	L282P	Disease	1	100	3.89309
AVPR2	L289P	Disease	1	87	3.7898
AVPR2	L292P	Disease	1	100	3.89309
AVPR2	L309P	Disease	1	87	3.7898
AVPR2	L309R	Disease	1	87	3.7898
AVPR2	L43P	Disease	1	87	3.77175
AVPR2	L44P	Disease	1	100	3.89309
AVPR2	L53R	Disease	1	87	3.77175
AVPR2	L59P	Disease	1	87	3.7898
AVPR2	L62P	Disease	1	100	3.89309
AVPR2	L81F	Disease	1	100	3.89309
AVPR2	L83P	Disease	1	87	3.7898
AVPR2	L83Q	Disease	1	87	3.7898
AVPR2	L94Q	Disease	1	100	3.89309
AVPR2	M123K	Disease	1	100	5.30306
AVPR2	M272K	Disease	1	100	5.30306
AVPR2	N317K	Disease	1	100	4.46899
AVPR2	N321D	Disease	1	100	4.46899
AVPR2	N321K	Disease	1	100	4.46899
AVPR2	N321Y	Disease	1	100	4.46899
AVPR2	N55D	Disease	1	100	4.46899
AVPR2	N55H	Disease	1	100	4.46899
AVPR2	P173S	Disease	1	100	4.44981
AVPR2	P217T	Disease	1	100	4.44981
AVPR2	P286L	Disease	1	100	4.44981
AVPR2	P286R	Disease	1	100	4.44981
AVPR2	P286S	Disease	1	100	4.44981
AVPR2	P322H	Disease	1	100	4.44981
AVPR2	P322S	Disease	1	100	4.44981
AVPR2	P95L	Disease	1	100	4.44981
AVPR2	Q174L	Disease	1	100	4.7054
AVPR2	Q92R	Disease	1	100	4.7054
AVPR2	R104C	Disease	1	87	4.38741
AVPR2	R106C	Disease	1	62	4.32803
AVPR2	R113W	Disease	1	100	4.50577
AVPR2	R137C	Disease	1	100	4.50577
AVPR2	R137H	Disease	1	100	4.50577
AVPR2	R137L	Disease	1	100	4.50577
AVPR2	R139S	Polymorphism	1	87	4.42149
AVPR2	R143P	Disease	1	87	4.42303
AVPR2	R181C	Disease	1	87	4.46182
AVPR2	R202C	Disease	1	37	4.20515
AVPR2	R203C	Disease	1	100	4.50577
AVPR2	R247H	Unclassified	1	62	4.24081
AVPR2	R252W	Polymorphism	1	87	4.37295
AVPR2	R64W	Polymorphism	1	100	4.50577
AVPR2	S126F	Disease	1	100	4.16509
AVPR2	S127F	Disease	1	87	4.05401
AVPR2	S167L	Disease	1	100	4.16509
AVPR2	S167T	Disease	1	100	4.16509
AVPR2	S315R	Disease	1	87	4.06934
AVPR2	S318T	Polymorphism	1	100	4.16509
AVPR2	T204N	Disease	1	37	3.97953
AVPR2	T207N	Disease	1	100	4.20316
AVPR2	T7S	Polymorphism	1	87	4.27871
AVPR2	V206D	Disease	1	100	4.0773
AVPR2	V215M	Polymorphism	1	87	3.98953
AVPR2	V277A	Disease	1	100	4.0773
AVPR2	V88M	Disease	1	100	4.0773
AVPR2	W164S	Disease	1	100	5.70256
AVPR2	W323R	Disease	1	100	5.70256
AVPR2	W323S	Disease	1	100	5.70256
AVPR2	W99R	Disease	1	100	5.70256
AVPR2	Y128S	Disease	1	100	4.74501
AVPR2	Y205C	Disease	1	100	4.74501
AVPR2	Y280C	Disease	1	100	4.74501
AXIN1	G425S	Disease	0	61.0769	0.126955
AXIN1	G650S	Disease	0	61	3.66712
AXIN1	L106R	Disease	0	83.9231	4.35168
AXIN1	P345L	Disease	0	68.6154	0.690839
AXIN1	R841Q	Polymorphism	0	68.6154	4.3423
B3GALT6	E174D	Polymorphism	1	54	0.0969586
B3GAT1	A131T	Polymorphism	0	77	0.332488
B3GNTL1	A341T	Polymorphism	0	57	3.63944
BACH1	S314P	Polymorphism	0	87	4.0734
BAG5	C157W	Polymorphism	0	100	5.46352
BAHCC1	A272T	Polymorphism	0	33	3.59523
BAHCC1	R1403Q	Polymorphism	0	50	0.131854
BAHCC1	R2479C	Polymorphism	0	100	4.50577
BAHCC1	T1137A	Polymorphism	0	16	0.343691
BAHCC1	T1647A	Polymorphism	0	16	0.343691
BAHCC1	V1998I	Polymorphism	0	33	0.563794
BANF2	N3D	Polymorphism	0	40	0.240269
BANF2	T78S	Polymorphism	0	20	0.00454023
BANK1	R61H	Polymorphism	1	12	4.19105
BBS1	D148N	Disease	1	70	0.0426417
BBS1	E234K	Disease	1	70	4.18094
BBS1	G305S	Disease	1	70	0.090937
BBS1	G559D	Unclassified	1	70	3.69266
BBS1	H35R	Disease	1	70	5.31055
BBS1	I330T	Disease	1	70	4.30616
BBS1	K53E	Disease	1	80	4.39793
BBS1	L206V	Polymorphism	1	80	4.10375
BBS1	L503H	Disease	1	90	4.14376
BBS1	L518P	Disease	1	30	3.36778
BBS1	L518Q	Disease	1	30	0.737597
BBS1	M390R	Disease	1	70	5.11992
BBS1	P245L	Unclassified	1	70	4.31782
BBS1	R160Q	Disease	1	80	4.55818
BBS1	Y434S	Disease	1	70	4.70179
BBS7	G63R	Disease	1	90	4.05652
BBS7	H323R	Disease	1	63	4.91381
BBS7	I66F	Disease	1	81	4.41057
BBS7	Q293P	Unclassified	1	90	4.78983
BBS7	T211I	Disease	1	90	4.39421
BBS7	Y671C	Unclassified	1	90	4.80924
BCL10	A5S	Unclassified	1	77	3.53376
BCL10	C57R	Unclassified	1	88	5.5154
BCL10	D101E	Unclassified	1	100	4.2535
BCL10	G213E	Unclassified	1	66	0.261576
BCL10	K31E	Unclassified	1	100	4.24085
BCL10	K45Q	Unclassified	1	100	4.24085
BCL10	L174S	Unclassified	1	100	3.89309
BCL10	M153V	Unclassified	1	66	5.15305
BCL10	N93S	Unclassified	1	88	0.571172
BCL10	R58G	Unclassified	1	100	4.50577
BCL10	R58Q	Unclassified	1	100	4.50577
BCL10	R64K	Unclassified	1	88	0.508852
BCL10	S134P	Unclassified	1	100	4.16509
BCL10	S218F	Unclassified	1	100	4.16509
BCL10	T168A	Unclassified	1	66	0.383697
BCL10	T52I	Unclassified	1	100	4.20316
BCL10	V16E	Unclassified	1	88	4.04099
BCL10	V230I	Unclassified	1	55	3.8676
BCL11A	S142F	Unclassified	0	42	4.05204
BCL2L15	D90N	Polymorphism	0	50	0.13969
BCMO1	A379V	Polymorphism	1	37	3.50556
BCMO1	R267S	Polymorphism	1	12	4.17611
BCMO1	T170M	Disease	1	100	4.20316
BCORL1	G209S	Polymorphism	0	57	0.2305
BCORL1	G832D	Unclassified	0	100	3.89309
BFAR	M140R	Polymorphism	0	12	0.663192
BFAR	R245H	Polymorphism	0	87	4.41799
BHMT	G199S	Polymorphism	0	88	3.83085
BHMT	R239Q	Polymorphism	0	66	4.23296
BIRC3	K260R	Polymorphism	0	45.7692	0.265585
BIRC3	R401K	Polymorphism	0	38.1538	4.24139
BIRC3	V386M	Polymorphism	0	30.5385	3.76616
BMP6	A343D	Unclassified	0	55	0.716866
BMP6	P476L	Unclassified	0	100	4.44981
BMP6	R257C	Polymorphism	0	100	4.50577
BOLA1	G98A	Polymorphism	0	10	0.162459
BPGM	R62Q	Disease	0	100	4.50577
BPGM	R90C	Disease	0	100	4.50577
BPIFB1	D287H	Polymorphism	0	100	4.2535
BPIFB1	I84V	Polymorphism	0	85	0.581798
BPIFB1	S298P	Polymorphism	0	14	0.528747
BPIFB1	S313I	Polymorphism	0	14	0.224644
BPIFB1	S479T	Polymorphism	0	28	0.00764264
BPIFB1	T140A	Polymorphism	0	14	3.90896
BPIFB1	T464S	Polymorphism	0	71	0.258121
BPIFB1	V284M	Polymorphism	0	100	4.0773
BPIFB6	P149T	Polymorphism	0	87	4.7009
BPIFB6	R296H	Polymorphism	0	12	4.13107
BPIFB6	S347G	Polymorphism	0	12	0.139878
BPIFB6	T16M	Polymorphism	0	50	0.89102
BPIFB6	V97I	Polymorphism	0	12	0.440064
BRD3	A161T	Unclassified	0	71	4.03731
BRD3	A172V	Polymorphism	0	42	0.074026
BRD3	K435Q	Polymorphism	0	57	3.90216
BRD3	R441H	Polymorphism	0	50	0.720426
BRD3	S447P	Polymorphism	0	71	4.01406
BRD3	T36N	Unclassified	0	85	4.24753
BRD4	A371G	Polymorphism	0	100	3.83255
BRD4	P37S	Polymorphism	0	28	0.139522
BRD4	R669H	Polymorphism	0	100	4.50577
BRD4	S563N	Polymorphism	0	85	4.04386
BRD4	T598S	Polymorphism	0	42	3.90773
BRDT	A89V	Unclassified	0	16	0.225957
BRDT	E357K	Polymorphism	0	100	4.22278
BRDT	H288Y	Unclassified	0	100	5.27772
BRDT	K238N	Polymorphism	0	50	3.95123
BRDT	K336T	Polymorphism	0	50	4.10333
BRDT	N410K	Polymorphism	0	66	0.336611
BRDT	P542A	Polymorphism	0	100	4.44981
BRDT	Q62K	Polymorphism	0	16	0.329325
BRDT	R605Q	Polymorphism	0	100	4.50577
BRDT	R6Q	Polymorphism	0	33	4.04153
BRDT	S2F	Polymorphism	0	66	4.24033
BRSK1	G391E	Unclassified	0	70	3.83616
BRSK1	G749S	Polymorphism	0	50	0.486047
BRSK1	P764A	Polymorphism	0	40	0.623812
BRSK1	R303W	Unclassified	0	70	4.44046
BRSK1	T531N	Polymorphism	0	70	4.15228
BRSK1	V319I	Unclassified	0	100	4.0773
BSG	E208K	Unclassified	1	83	4.30868
BSG	G269V	Polymorphism	1	50	3.90207
BTK	A508D	Disease	1	88	3.67067
BTK	A523E	Disease	1	100	3.83255
BTK	A582V	Disease	1	88	3.77918
BTK	A607D	Disease	1	77	3.52854
BTK	A622P	Disease	1	100	3.83255
BTK	C154S	Disease	1	100	5.46352
BTK	C155G	Disease	1	100	5.46352
BTK	C155R	Disease	1	100	5.46352
BTK	C502F	Disease	1	100	5.46352
BTK	C502W	Disease	1	100	5.46352
BTK	C506R	Disease	1	88	5.32825
BTK	C506Y	Disease	1	88	5.32825
BTK	C633Y	Disease	1	100	5.46352
BTK	D308E	Disease	1	100	4.2535
BTK	D521G	Disease	1	100	4.2535
BTK	D521H	Disease	1	100	4.2535
BTK	D521N	Disease	1	100	4.2535
BTK	E445D	Disease	1	100	4.22278
BTK	E567K	Disease	1	100	4.22278
BTK	E589D	Disease	1	100	4.22278
BTK	E589G	Disease	1	100	4.22278
BTK	E589K	Disease	1	100	4.22278
BTK	F25S	Disease	1	100	4.64585
BTK	F559S	Disease	1	100	4.64585
BTK	F583S	Disease	1	100	4.64585
BTK	F644L	Disease	1	100	4.64585
BTK	F644S	Disease	1	100	4.64585
BTK	G302E	Disease	1	100	3.89309
BTK	G302R	Disease	1	100	3.89309
BTK	G414R	Disease	1	100	3.89309
BTK	G462D	Disease	1	100	3.89309
BTK	G462V	Disease	1	100	3.89309
BTK	G594E	Disease	1	100	3.89309
BTK	G594R	Disease	1	100	3.89309
BTK	G613D	Disease	1	100	3.89309
BTK	H362Q	Disease	1	100	5.27772
BTK	H364P	Disease	1	100	5.27772
BTK	I370M	Disease	1	88	4.20654
BTK	I429N	Disease	1	100	4.35046
BTK	I61N	Disease	1	100	4.35046
BTK	K12R	Disease	1	100	4.24085
BTK	K19E	Disease	1	100	4.24085
BTK	K27R	Disease	1	88	4.10638
BTK	K430E	Disease	1	100	4.24085
BTK	K430R	Disease	1	100	4.24085
BTK	L11P	Disease	1	88	3.76483
BTK	L295P	Disease	1	100	3.89309
BTK	L358F	Disease	1	100	3.89309
BTK	L369F	Disease	1	100	3.89309
BTK	L408P	Disease	1	100	3.89309
BTK	L512P	Disease	1	100	3.89309
BTK	L512Q	Disease	1	100	3.89309
BTK	L518R	Disease	1	88	3.76483
BTK	L542P	Disease	1	100	3.89309
BTK	L647P	Disease	1	100	3.89309
BTK	L652P	Disease	1	77	3.59259
BTK	M477R	Disease	1	88	5.1476
BTK	M509I	Disease	1	100	5.30306
BTK	M509V	Disease	1	100	5.30306
BTK	M587L	Disease	1	100	5.30306
BTK	M630I	Polymorphism	1	100	5.30306
BTK	M630K	Disease	1	100	5.30306
BTK	M630T	Disease	1	100	5.30306
BTK	N365Y	Disease	1	100	4.46899
BTK	N526K	Disease	1	100	4.46899
BTK	P190K	Unclassified	1	100	4.44981
BTK	P619A	Disease	1	100	4.44981
BTK	P619S	Disease	1	100	4.44981
BTK	P619T	Disease	1	100	4.44981
BTK	Q127H	Disease	1	88	4.57241
BTK	R288Q	Disease	1	100	4.50577
BTK	R288W	Disease	1	100	4.50577
BTK	R28C	Disease	1	100	4.50577
BTK	R28H	Disease	1	100	4.50577
BTK	R28P	Disease	1	100	4.50577
BTK	R307G	Disease	1	100	4.50577
BTK	R307T	Disease	1	100	4.50577
BTK	R372G	Disease	1	100	4.50577
BTK	R520Q	Disease	1	100	4.50577
BTK	R525G	Disease	1	100	4.50577
BTK	R525P	Disease	1	100	4.50577
BTK	R525Q	Disease	1	100	4.50577
BTK	R544G	Disease	1	100	4.50577
BTK	R544K	Disease	1	100	4.50577
BTK	R562P	Disease	1	100	4.50577
BTK	R562W	Disease	1	100	4.50577
BTK	R641C	Disease	1	100	4.50577
BTK	R641H	Disease	1	100	4.50577
BTK	R82K	Polymorphism	1	77	4.38855
BTK	S115F	Disease	1	88	4.00015
BTK	S14F	Disease	1	100	4.16509
BTK	S366F	Disease	1	88	4.00015
BTK	S578Y	Disease	1	100	4.16509
BTK	S592P	Disease	1	88	4.02904
BTK	T117P	Disease	1	88	4.06476
BTK	T184P	Disease	1	88	4.06476
BTK	T33P	Disease	1	100	4.20316
BTK	V113D	Disease	1	100	4.0773
BTK	V319A	Disease	1	100	4.0773
BTK	V535F	Disease	1	88	3.94987
BTK	V626G	Disease	1	100	4.0773
BTK	V64D	Disease	1	100	4.0773
BTK	V64F	Disease	1	100	4.0773
BTK	W563L	Disease	1	100	5.70256
BTK	W581R	Disease	1	100	5.70256
BTK	Y334S	Disease	1	100	4.74501
BTK	Y361C	Disease	1	100	4.74501
BTK	Y39S	Disease	1	100	4.74501
BTK	Y40C	Disease	1	100	4.74501
BTK	Y40N	Disease	1	100	4.74501
BTK	Y418H	Disease	1	100	4.74501
BTK	Y476D	Disease	1	100	4.74501
BTK	Y598C	Disease	1	100	4.74501
BTNL9	G511R	Polymorphism	0	16	0.592693
BZW2	D44A	Polymorphism	0	100	4.2535
C1QTNF5	Q44R	Polymorphism	1	87	4.62569
C1QTNF5	S163R	Disease	1	100	4.16509
C1RL	I285V	Polymorphism	0	100	4.35046
C2CD4B	D346E	Polymorphism	0	33	0.145096
C2CD4B	F276V	Polymorphism	0	16	0.538421
C8G	D118G	Polymorphism	0	12	0.0842785
C8G	H124N	Polymorphism	0	62	0.911466
C8G	R69Q	Polymorphism	0	62	4.43345
CA2	G144R	Disease	1	100	3.89309
CA2	H107Y	Disease	1	100	5.27772
CA2	H94Y	Disease	1	100	5.27772
CA2	K18E	Unclassified	1	70	0.0238024
CA2	N252D	Polymorphism	1	70	4.49509
CA2	P236H	Unclassified	1	60	4.25908
CA2	Q92P	Disease	1	100	4.7054
CABP4	R124C	Disease	1	100	4.50577
CABS1	K76Q	Polymorphism	0	85	4.33131
CABS1	T211I	Polymorphism	0	14	0.166145
CABS1	W298G	Polymorphism	0	100	5.70256
CACNA1A	A21V	Polymorphism	1	59.1111	3.88743
CACNA1A	A405T	Disease	1	94.1667	3.93924
CACNA1A	A454T	Polymorphism	1	81.9444	3.77892
CACNA1A	C256R	Disease	1	100	5.46352
CACNA1A	C287Y	Disease	1	100	5.46352
CACNA1A	D715E	Disease	1	100	4.2535
CACNA1A	E388K	Disease	1	94.1667	4.33334
CACNA1A	E732A	Polymorphism	1	81.9444	4.11758
CACNA1A	G293R	Disease	1	100	3.89309
CACNA1A	G293R	Disease	1	100	3.89309
CACNA1A	G638D	Disease	1	100	3.89309
CACNA1A	H253Y	Disease	1	100	5.27772
CACNA1A	L389F	Disease	1	100	3.89309
CACNA1A	R192Q	Disease	1	94.1667	4.61652
CACNA1A	R195K	Disease	1	100	4.50577
CACNA1A	R583Q	Disease	1	100	4.50577
CACNA1A	S218L	Disease	1	100	4.16509
CACNA1A	T501M	Disease	1	100	4.20316
CACNA1A	T666M	Disease	1	100	4.20316
CACNA1A	T666M	Disease	1	100	4.20316
CACNA1A	V714A	Disease	1	100	4.0773
CACNA1A	Y248C	Disease	1	94.1667	4.87693
CACNA1S	A69G	Polymorphism	1	100	3.83255
CACNA1S	E1840D	Polymorphism	1	25.4783	3.88617
CACNA1S	L1800S	Polymorphism	1	38.6957	3.90434
CACNA1S	L458H	Polymorphism	1	30	3.68171
CACNA1S	R1086H	Disease	1	100	4.50577
CACNA1S	R1239G	Disease	1	100	4.50577
CACNA1S	R1239H	Disease	1	100	4.50577
CACNA1S	R1539C	Polymorphism	1	100	4.50577
CACNA1S	R1658H	Polymorphism	1	30	4.30765
CACNA1S	R528G	Disease	1	100	4.50577
CACNA1S	R528H	Disease	1	100	4.50577
CACNA1S	R900S	Disease	1	95.4783	4.59029
CACNG1	G196S	Polymorphism	0	100	3.89309
CADM4	T225A	Polymorphism	0	100	4.20316
CADPS2	A298T	Polymorphism	0	49.6667	0.171737
CALHM1	L86P	Polymorphism	0	22	0.519296
CALR3	D248G	Polymorphism	1	100	4.2535
CALR3	D284N	Polymorphism	1	33	0.202173
CALR3	K82R	Disease	1	100	4.24085
CALR3	L8F	Polymorphism	1	100	3.89309
CALR3	V274I	Polymorphism	1	83	0.166271
CALU	R4Q	Polymorphism	0	70	4.2139
CAMK2B	E510K	Polymorphism	0	18	4.18856
CAMK2B	P489L	Unclassified	0	18	4.41559
CAMKV	E279D	Polymorphism	0	100	4.22278
CAMKV	G60S	Unclassified	0	100	3.89309
CAMKV	P472L	Polymorphism	0	66	0.612518
CAMKV	R274W	Unclassified	0	100	4.50577
CAMKV	R40W	Unclassified	0	100	4.50577
CAMKV	Y491C	Polymorphism	0	44	0.709448
CAND1	A952V	Polymorphism	0	100	3.83255
CAND1	V803A	Polymorphism	0	71	4.15966
CAP2	T311A	Polymorphism	0	55	3.82117
CAP2	Y316C	Polymorphism	0	22	4.317
CAPN1	G492R	Polymorphism	0	100	3.89309
CAPN1	R433P	Polymorphism	0	90.9091	4.48373
CAPN1	T103A	Polymorphism	0	90.9091	4.15197
CAPN1	V676I	Polymorphism	0	90.9091	0.105902
CAPN10	A341V	Polymorphism	0	42	3.40956
CAPN10	A529S	Polymorphism	0	85	3.96908
CAPN10	E276G	Unclassified	0	100	4.22278
CAPN10	P200T	Polymorphism	0	57	4.16121
CAPN10	R202H	Polymorphism	0	42	4.07317
CAPN10	S613N	Polymorphism	0	100	4.16509
CAPN10	T504A	Polymorphism	0	14	0.194189
CAPN5	L244P	Disease	1	90	4.02785
CAPN5	R243L	Disease	1	80	4.3362
CAPS2	L125F	Polymorphism	0	87	4.00358
CARD11	S694L	Polymorphism	1	100	4.16509
CARD11	T670M	Polymorphism	1	88	4.1119
CARD14	D176H	Polymorphism	1	100	4.2535
CARD14	D285G	Polymorphism	1	100	4.2535
CARD14	E138A	Disease	1	100	4.22278
CARD14	E142G	Disease	1	100	4.22278
CARD14	E142K	Disease	1	100	4.22278
CARD14	G117S	Disease	1	100	3.89309
CARD14	G714S	Polymorphism	1	66	0.255494
CARD14	H171N	Polymorphism	1	50	5.05885
CARD14	I593N	Polymorphism	1	100	4.35046
CARD14	L150R	Polymorphism	1	100	3.89309
CARD14	L156P	Disease	1	100	3.89309
CARD14	R179H	Polymorphism	1	100	4.50577
CARD14	R38C	Polymorphism	1	100	4.50577
CARD14	R547S	Polymorphism	1	16	0.2308
CARD14	R62Q	Polymorphism	1	83	4.43334
CARD14	R682W	Polymorphism	1	100	4.50577
CARD14	S200N	Polymorphism	1	66	0.199307
CARD14	V191L	Polymorphism	1	100	4.0773
CARD14	V585I	Polymorphism	1	83	0.117253
CARD9	S12N	Polymorphism	1	77	0.171443
CARKD	K140E	Polymorphism	0	47	0.36623
CARKD	P152T	Polymorphism	0	94	4.79358
CARKD	V149I	Polymorphism	0	94	4.42107
CASK	G96V	Unclassified	1	92.8571	3.92751
CASK	P396S	Disease	1	91.4286	0.926273
CASK	R28L	Disease	1	92.8571	4.54019
CASK	Y268H	Disease	1	76.5714	4.53579
CC2D2B	N64D	Polymorphism	0	66	4.24161
CC2D2B	Q322L	Polymorphism	0	100	4.7054
CC2D2B	Y237H	Polymorphism	0	83	4.6933
CCDC102B	A429P	Polymorphism	0	100	3.83255
CCDC102B	C346F	Polymorphism	0	60	5.32353
CCDC102B	E370G	Polymorphism	0	100	4.22278
CCDC102B	K298R	Polymorphism	0	100	4.24085
CCDC102B	N425K	Polymorphism	0	60	4.1723
CCDC105	D434E	Polymorphism	0	25	3.86487
CCDC105	M248T	Polymorphism	0	75	5.20263
CCDC105	P499T	Polymorphism	0	25	0.293313
CCDC105	S444T	Polymorphism	0	12	0.0794236
CCDC105	V245M	Polymorphism	0	75	3.99589
CCDC109B	I255V	Polymorphism	0	75	4.30683
CCDC109B	I63N	Polymorphism	0	12	0.26585
CCDC109B	Y253F	Polymorphism	0	75	0.233385
CCDC113	D4E	Polymorphism	0	44	0.0246879
CCDC113	S6T	Polymorphism	0	55	0.097572
CCDC116	A436T	Polymorphism	0	44.4	3.52538
CCDC116	G121R	Polymorphism	0	64.7	0.443506
CCDC116	P293L	Polymorphism	0	64.7	4.29305
CCDC116	R122W	Polymorphism	0	54.9	4.41578
CCDC116	R199W	Polymorphism	0	85	4.50577
CCDC116	R96C	Polymorphism	0	74.5	0.721734
CCDC124	E138Q	Polymorphism	0	62	4.32438
CCDC147	Q804H	Polymorphism	0	81	4.71052
CCDC147	S496T	Polymorphism	0	63	0.137085
CCDC151	R545P	Polymorphism	0	100	4.50577
CCDC168	E1879A	Polymorphism	0	66	4.06463
CCDC174	T436M	Polymorphism	0	28	3.82993
CCDC181	F172S	Polymorphism	0	18.0909	0.304924
CCDC181	F238I	Polymorphism	0	72.0909	4.41821
CCDC181	S323C	Polymorphism	0	90.9091	4.30766
CCDC22	T17A	Unclassified	0	63	0.514538
CCDC28A	P82L	Polymorphism	0	55	4.34505
CCDC28A	S42Y	Polymorphism	0	33	3.8232
CCDC50	L121F	Polymorphism	1	100	3.89309
CCDC50	M156T	Polymorphism	1	50	1.08226
CCDC63	L212S	Polymorphism	0	21.2143	3.40712
CCDC78	W252R	Polymorphism	0	14	0.813793
CCDC8	G296R	Polymorphism	0	42	0.625011
CCDC8	H383Y	Polymorphism	0	42	5.05384
CCDC8	K507N	Polymorphism	0	85	4.26252
CCER1	D286E	Polymorphism	0	71	0.175043
CCER1	I379M	Polymorphism	0	42	1.00423
CCHCR1	R102Q	Polymorphism	0	85	4.47325
CCHCR1	R103W	Polymorphism	0	85	4.4823
CCS	R163W	Polymorphism	1	72	4.62631
CD101	G157S	Polymorphism	0	42	0.249867
CD101	L955F	Polymorphism	0	100	3.89309
CD101	M415V	Polymorphism	0	14	0.995344
CD101	N225S	Polymorphism	0	57	4.36401
CD101	R518Q	Polymorphism	0	42	0.314111
CD101	R933Q	Polymorphism	0	71	4.39901
CD101	R988C	Polymorphism	0	57	4.40017
CD101	R992W	Polymorphism	0	42	4.24747
CD101	S525R	Polymorphism	0	71	4.12899
CD101	T631S	Polymorphism	0	71	4.11237
CD101	V965I	Polymorphism	0	85	4.04179
CD160	I91V	Polymorphism	0	50	0.284472
CD163	I342V	Polymorphism	0	17.8182	0.179518
CD164L2	M76V	Polymorphism	0	16	1.08025
CD177	A348T	Polymorphism	0	66	0.304731
CD177	A3P	Polymorphism	0	16	0.892028
CD177	F379S	Polymorphism	0	33	0.202893
CD177	L119F	Polymorphism	0	100	3.89309
CD177	L251I	Polymorphism	0	16	0.734061
CD177	R323Q	Polymorphism	0	33	0.145928
CD1E	G15E	Polymorphism	0	66	3.78751
CD1E	H102R	Polymorphism	0	66	0.937487
CD1E	L194P	Polymorphism	0	100	3.89309
CD1E	Q106R	Polymorphism	0	16	0.221272
CD1E	R164W	Polymorphism	0	83	4.48431
CD1E	S149N	Polymorphism	0	83	4.18253
CD27	A59T	Polymorphism	1	100	3.83255
CD2AP	N581K	Polymorphism	1	55	4.1685
CD300LF	Q218R	Polymorphism	0	33	0.243532
CD300LF	V19A	Polymorphism	0	16	0.0126909
CD300LG	D221N	Polymorphism	0	66	4.25807
CD300LG	T228A	Polymorphism	0	50	0.513431
CD320	Q8R	Polymorphism	0	14	0.113178
CD8A	G111S	Disease	1	100	3.89309
CDC14A	D493Y	Unclassified	0	55	4.08863
CDC14A	R345Q	Polymorphism	0	88	0.00655938
CDC14A	S589F	Polymorphism	0	44	3.8128
CDC20B	E17K	Polymorphism	0	71	4.1466
CDC20B	R121C	Polymorphism	0	14	0.948845
CDC20B	T8P	Polymorphism	0	71	4.09288
CDC20B	T97S	Polymorphism	0	57	0.125746
CDC23	E78Q	Polymorphism	0	52	3.85655
CDC23	P9L	Polymorphism	0	21	4.19616
CDC25C	G297R	Polymorphism	0	100	3.89309
CDC25C	R70C	Polymorphism	0	57	0.981113
CDC25C	S14N	Polymorphism	0	71	4.11497
CDC25C	S78N	Polymorphism	0	85	4.18786
CDC27	G270A	Unclassified	0	47	0.107465
CDC42BPB	E1315K	Unclassified	0	100	4.22278
CDC42BPB	I1077V	Polymorphism	0	100	4.35046
CDC42BPB	K500E	Unclassified	0	100	4.24085
CDC42BPB	R555Q	Polymorphism	0	100	4.50577
CDC42BPB	R671Q	Polymorphism	0	100	4.50577
CDC42BPB	R876W	Unclassified	0	100	4.50577
CDC42BPB	S1633Y	Polymorphism	0	55	3.94389
CDC42EP2	I191F	Polymorphism	0	100	4.35046
CDC42EP2	N176S	Polymorphism	0	33	4.45692
CDC73	A2S	Unclassified	1	78	3.83251
CDC73	D379N	Disease	1	85	4.43252
CDC73	K34Q	Unclassified	1	85	4.34576
CDC73	L384P	Polymorphism	1	78	3.75559
CDC73	L63P	Unclassified	1	78	3.93224
CDC73	L64P	Disease	1	85	3.93113
CDC73	L95P	Unclassified	1	92	4.09094
CDC73	N272S	Unclassified	1	71	0.647108
CDC73	R292K	Unclassified	1	85	4.56211
CDC73	R91P	Unclassified	1	100	4.50577
CDC73	S59F	Unclassified	1	71	4.22229
CDCP2	G244R	Polymorphism	0	88	3.91814
CDH11	M275I	Polymorphism	0	73.2	5.39451
CDH11	S373A	Polymorphism	0	33	0.477275
CDH11	T255M	Polymorphism	0	59.2	3.97883
CDH13	E367Q	Unclassified	0	100	4.22278
CDH5	I503T	Polymorphism	0	44	0.0180922
CDH5	I517T	Polymorphism	0	11	0.127688
CDHR2	A415G	Polymorphism	0	100	3.83255
CDHR2	L1164M	Polymorphism	0	44	3.74699
CDHR2	L766P	Polymorphism	0	88	4.01675
CDHR2	P1004L	Unclassified	0	22	0.38311
CDHR2	Q107H	Polymorphism	0	44	4.39482
CDHR2	T1128M	Polymorphism	0	33	0.947706
CDHR2	T901M	Polymorphism	0	100	4.20316
CDHR2	V424A	Polymorphism	0	22	0.279366
CDHR2	V948M	Polymorphism	0	88	4.29257
CDHR3	C529Y	Polymorphism	0	16	0.393866
CDHR3	Q61H	Polymorphism	0	33	4.34676
CDHR3	V55M	Polymorphism	0	100	4.0773
CDK12	L1189Q	Polymorphism	0	57.75	0.589199
CDK12	P530A	Polymorphism	0	74.25	4.25445
CDK12	R912H	Unclassified	0	100	4.50577
CDK2	P45L	Unclassified	0	100	4.44981
CDK2	T290S	Polymorphism	0	52	0.170717
CDK2	V18L	Polymorphism	0	100	4.0773
CDK2	Y15S	Polymorphism	0	100	4.74501
CDK5RAP2	A183P	Polymorphism	1	87	3.87531
CDK5RAP2	E289Q	Polymorphism	1	87	4.24159
CDK5RAP2	N1330I	Polymorphism	1	37	0.231465
CDK5RAP2	R1045T	Polymorphism	1	12	0.154615
CDK5RAP2	V1540L	Polymorphism	1	37	3.65139
CDK8	D189N	Unclassified	0	91.5385	4.22686
CDK8	R424C	Unclassified	0	68.6154	4.1922
CDKAL1	K484R	Polymorphism	0	84	0.0571791
CDKL4	F228C	Polymorphism	0	100	4.64585
CDKL4	H118Y	Polymorphism	0	100	5.27772
CDKL4	R307C	Polymorphism	0	100	4.50577
CDKL4	R53H	Polymorphism	0	83	4.37694
CDKL4	S288Y	Polymorphism	0	100	4.16509
CDKL4	S38P	Polymorphism	0	83	4.0262
CDKN2C	A72P	Unclassified	0	88	3.73557
CDKN2C	T126M	Polymorphism	0	88	4.15566
CDON	A686V	Polymorphism	1	72	3.77468
CDON	E162K	Polymorphism	1	18	0.100444
CDON	K66R	Polymorphism	1	63	3.93194
CDON	P351A	Polymorphism	1	81	4.44566
CDON	P689A	Disease	1	81	4.57266
CDON	S940R	Disease	1	72	3.93751
CDON	T684S	Disease	1	72	4.15901
CDON	T790A	Disease	1	54	4.03122
CDON	V691M	Disease	1	72	0.90408
CDON	V780E	Disease	1	81	4.06474
CEACAM18	L160H	Polymorphism	0	33	1.20665
CEACAM18	T161A	Polymorphism	0	100	4.20316
CEACAM5	A340D	Polymorphism	0	75	3.73312
CEACAM5	G678R	Polymorphism	0	50	3.58611
CEACAM5	I80V	Polymorphism	0	50	4.10195
CEACAM5	K398E	Polymorphism	0	25	0.0170047
CEACAM5	Q137P	Polymorphism	0	75	4.66011
CEACAM5	R664S	Polymorphism	0	75	4.40341
CEACAM5	V83A	Polymorphism	0	75	4.03202
CECR2	P674L	Polymorphism	0	100	4.44981
CECR2	R293H	Polymorphism	0	77	4.43773
CELF6	R152P	Polymorphism	0	77	4.32743
CENPH	E2K	Unclassified	0	62	4.18288
CENPL	I117F	Polymorphism	0	77	0.182896
CENPN	E288K	Polymorphism	0	50	0.095092
CENPN	E84D	Polymorphism	0	12	0.0972045
CENPN	Q223R	Polymorphism	0	62	0.31969
CEP164	Q11P	Disease	1	100	4.7054
CEP164	R93W	Disease	1	100	4.50577
CEP164	S94N	Polymorphism	1	12	0.429994
CEP170	G213S	Polymorphism	0	11	0.350677
CEP250	Q1072E	Polymorphism	0	88	0.828027
CEP250	Q995H	Polymorphism	0	77	4.57189
CEP250	R1441Q	Polymorphism	0	44	0.0737371
CEP70	N537S	Polymorphism	0	55	0.309583
CEP70	S135N	Polymorphism	0	22	0.139059
CER1	A65G	Polymorphism	0	12	0.393205
CER1	R19W	Polymorphism	0	37	4.14145
CER1	V179I	Polymorphism	0	100	4.0773
CERS3	D342G	Polymorphism	0	50	3.90717
CERS3	R370G	Polymorphism	0	12	0.342652
CERS3	Y45C	Polymorphism	0	100	4.74501
CES5A	D537E	Polymorphism	0	14	0.138715
CES5A	E261K	Polymorphism	0	14	0.191114
CES5A	G499R	Polymorphism	0	100	3.89309
CES5A	H344Q	Polymorphism	0	71	0.642592
CES5A	R71Q	Polymorphism	0	100	4.50577
CETN3	V10L	Polymorphism	0	53	3.47579
CFP	G250S	Polymorphism	1	87	4.02295
CFP	G298V	Disease	1	100	3.89309
CFP	P204L	Polymorphism	1	50	4.25198
CFP	Q343R	Disease	1	87	4.69438
CFP	R100W	Disease	1	100	4.50577
CFP	T3I	Unclassified	1	37	4.00769
CFP	V53M	Polymorphism	1	87	4.06649
CFP	Y414D	Disease	1	75	4.87324
CGNL1	L1101V	Polymorphism	0	11	0.180301
CGNL1	M1270V	Polymorphism	0	33	1.18749
CGNL1	S459F	Polymorphism	0	33	3.87673
CGNL1	T380P	Polymorphism	0	11	0.517169
CGNL1	T511A	Polymorphism	0	22	0.48051
CGRRF1	C117Y	Polymorphism	0	77	0.822674
CH25H	L133P	Polymorphism	0	100	3.89309
CHAC2	R82G	Polymorphism	0	100	4.50577
CHADL	D721N	Polymorphism	0	14	0.204185
CHADL	Q710R	Polymorphism	0	100	4.7054
CHAF1B	K506Q	Polymorphism	0	47	0.118658
CHAMP1	K591R	Polymorphism	0	87	4.1439
CHAMP1	L568V	Polymorphism	0	37	0.399179
CHAMP1	P604R	Polymorphism	0	87	4.38013
CHD7	A1672V	Polymorphism	1	64.2	3.79963
CHD7	A1950T	Unclassified	1	84.8	3.8828
CHD7	A1972G	Polymorphism	1	71.4	3.73538
CHD7	A2160T	Polymorphism	1	77.6	0.170219
CHD7	A2225T	Polymorphism	1	35.4	0.166841
CHD7	A2259T	Unclassified	1	57	3.42936
CHD7	A2415S	Polymorphism	1	71.4	3.84983
CHD7	A2733T	Unclassified	1	71.4	3.74117
CHD7	A2780V	Polymorphism	1	71.4	3.90617
CHD7	A2789T	Polymorphism	1	78.6	0.191994
CHD7	A99P	Unclassified	1	57	3.42454
CHD7	C1101R	Disease	1	77.6	5.46188
CHD7	C1251R	Unclassified	1	92	5.8693
CHD7	C1318R	Disease	1	92	5.8693
CHD7	D1791E	Unclassified	1	100	4.2535
CHD7	D1812G	Disease	1	100	4.2535
CHD7	D1812H	Disease	1	100	4.2535
CHD7	D1866G	Unclassified	1	92	0.863946
CHD7	D2097G	Unclassified	1	100	4.2535
CHD7	D728N	Unclassified	1	84.8	4.56025
CHD7	E1203Q	Unclassified	1	92	4.62856
CHD7	E871D	Disease	1	64.2	4.13445
CHD7	F1576C	Unclassified	1	77.6	4.62419
CHD7	F2750L	Polymorphism	1	71.4	0.981188
CHD7	G1617D	Unclassified	1	100	3.89309
CHD7	G1617S	Unclassified	1	100	3.89309
CHD7	G1619V	Unclassified	1	92	4.16662
CHD7	G1684S	Disease	1	92	Infinity
CHD7	G1797V	Disease	1	100	3.89309
CHD7	G1802D	Disease	1	100	3.89309
CHD7	G2103D	Unclassified	1	84.8	4.01294
CHD7	G2108R	Disease	1	100	3.89309
CHD7	G2286A	Disease	1	64.2	3.7675
CHD7	G2330A	Polymorphism	1	84.8	4.08933
CHD7	G2488D	Polymorphism	1	71.4	3.76341
CHD7	G522V	Polymorphism	1	57	3.96506
CHD7	G636V	Polymorphism	1	42.6	0.00957841
CHD7	G744S	Polymorphism	1	64.2	0.13118
CHD7	G975R	Unclassified	1	92	4.29887
CHD7	H2096R	Disease	1	100	5.27772
CHD7	H524P	Polymorphism	1	57	5.03327
CHD7	H55R	Disease	1	57	5.08452
CHD7	I1028V	Disease	1	92	4.75624
CHD7	I1081S	Unclassified	1	92	4.75624
CHD7	I2116N	Disease	1	100	4.35046
CHD7	I2725V	Polymorphism	1	71.4	4.20152
CHD7	K1457Q	Unclassified	1	100	4.24085
CHD7	K2312T	Unclassified	1	92	4.53691
CHD7	K2464E	Unclassified	1	64.2	4.11184
CHD7	K2948E	Disease	1	49.8	3.91843
CHD7	K812N	Polymorphism	1	92	4.64663
CHD7	K907T	Unclassified	1	92	4.64663
CHD7	L1020S	Disease	1	92	4.29887
CHD7	L1257R	Disease	1	92	4.29887
CHD7	L1292P	Disease	1	77.6	4.06344
CHD7	L1294P	Disease	1	92	4.29887
CHD7	L1322P	Unclassified	1	92	4.29887
CHD7	L1739R	Disease	1	100	3.89309
CHD7	L1745P	Unclassified	1	100	3.89309
CHD7	L1815P	Disease	1	100	3.89309
CHD7	L2074P	Unclassified	1	100	3.89309
CHD7	L2366R	Unclassified	1	78.6	4.11308
CHD7	L2806V	Polymorphism	1	86.6	4.16845
CHD7	L2984F	Polymorphism	1	71.4	4.08607
CHD7	L511V	Polymorphism	1	57	3.77881
CHD7	M2527L	Polymorphism	1	84.8	5.45434
CHD7	M340V	Polymorphism	1	57	5.27307
CHD7	M37L	Polymorphism	1	64.2	1.61862
CHD7	M41I	Unclassified	1	64.2	5.34295
CHD7	N2118D	Polymorphism	1	78.6	4.62893
CHD7	P1594S	Polymorphism	1	71.4	4.50528
CHD7	P167L	Polymorphism	1	56.4	4.48419
CHD7	P2683S	Unclassified	1	86.6	4.82319
CHD7	P2880L	Disease	1	57	4.23816
CHD7	P369A	Polymorphism	1	56.4	4.48373
CHD7	P439S	Unclassified	1	70.4	0.625238
CHD7	P558A	Unclassified	1	64.2	0.84891
CHD7	P86R	Unclassified	1	63.6	4.46453
CHD7	Q1214R	Disease	1	92	5.11118
CHD7	Q1395H	Disease	1	92	5.11118
CHD7	Q201R	Polymorphism	1	64.2	4.91042
CHD7	Q254E	Unclassified	1	57	4.80985
CHD7	Q596K	Polymorphism	1	57	0.290298
CHD7	R1317C	Unclassified	1	92	4.91155
CHD7	R1345C	Unclassified	1	92	4.91155
CHD7	R1345H	Disease	1	92	4.91155
CHD7	R2062W	Polymorphism	1	84.8	4.539
CHD7	R2065H	Unclassified	1	100	4.50577
CHD7	R2065S	Disease	1	100	4.50577
CHD7	R2077K	Unclassified	1	92	4.82647
CHD7	R2319C	Unclassified	1	92	4.81268
CHD7	R2319S	Disease	1	92	4.81268
CHD7	R2418G	Disease	1	71.4	4.49524
CHD7	R2491C	Polymorphism	1	64.2	4.28838
CHD7	R2495S	Unclassified	1	64.2	4.30835
CHD7	R2653Q	Polymorphism	1	84.8	0.190794
CHD7	R2702C	Unclassified	1	84.8	4.539
CHD7	R286G	Polymorphism	1	57	4.29241
CHD7	R938K	Unclassified	1	77.6	4.64228
CHD7	R944H	Unclassified	1	77.6	4.68431
CHD7	R947Q	Unclassified	1	92	4.91155
CHD7	S103T	Polymorphism	1	64.2	0.236242
CHD7	S2084G	Unclassified	1	71.4	0.374129
CHD7	S2857A	Polymorphism	1	57	0.503143
CHD7	S466L	Polymorphism	1	49.8	3.88999
CHD7	S527A	Polymorphism	1	64.2	4.06621
CHD7	S699G	Unclassified	1	77.6	0.634521
CHD7	S699T	Unclassified	1	77.6	4.18811
CHD7	S834F	Disease	1	92	4.57087
CHD7	T1082N	Disease	1	92	4.60894
CHD7	T1416R	Unclassified	1	77.6	4.37736
CHD7	T2112M	Unclassified	1	84.8	4.35153
CHD7	T894A	Unclassified	1	71.4	4.3481
CHD7	T917M	Unclassified	1	92	4.60894
CHD7	T93A	Polymorphism	1	28.2	0.304948
CHD7	T942A	Unclassified	1	49.8	3.98298
CHD7	V1208D	Unclassified	1	92	4.48308
CHD7	V2102I	Unclassified	1	57	0.0664041
CHD7	V238L	Polymorphism	1	42.6	3.81335
CHD7	V238M	Unclassified	1	42.6	1.43401
CHD7	V2931M	Unclassified	1	64.2	3.78591
CHD7	W1031G	Disease	1	92	6.10834
CHD7	W1031R	Disease	1	92	6.10834
CHD7	W2091R	Disease	1	100	5.70256
CHD7	W840C	Disease	1	92	6.10834
CHD7	Y72C	Unclassified	1	57	4.57451
CHERP	N199H	Polymorphism	0	83	4.64086
CHIA	G102R	Polymorphism	0	100	3.89309
CHMP4B	D129V	Disease	1	82	4.56494
CHMP4B	E161K	Disease	1	76	0.480673
CHMP5	S86P	Polymorphism	0	70	3.98847
CHRNA4	E387G	Polymorphism	1	72	4.06581
CHRNA4	S280F	Disease	1	100	4.16509
CHRNA4	S280L	Disease	1	100	4.16509
CHRNA4	S517L	Polymorphism	1	54	0.367248
CHST8	R247H	Unclassified	0	100	4.50577
CHST8	R77W	Disease	0	77	4.23992
CIB3	G139E	Polymorphism	0	11	0.452746
CIB4	H181R	Polymorphism	0	100	5.27772
CIC	A652T	Unclassified	0	87	3.73619
CIC	E104K	Unclassified	0	87	4.18056
CIC	R492W	Unclassified	0	87	4.40005
CIC	S982G	Polymorphism	0	87	4.08178
CIITA	A658G	Polymorphism	1	62	3.63514
CIITA	F962S	Disease	1	100	4.64585
CIITA	G500A	Polymorphism	1	25	0.00793511
CIITA	L45V	Polymorphism	1	75	0.0100876
CIITA	L469P	Disease	1	100	3.89309
CIITA	Q900R	Polymorphism	1	62	0.328663
CIITA	S781L	Polymorphism	1	25	0.258482
CIITA	V782A	Polymorphism	1	12	0.0811972
CKAP4	A348T	Polymorphism	0	55	0.324067
CKM	E83G	Polymorphism	0	60	4.04653
CKM	G243A	Polymorphism	0	100	3.89309
CKM	L127V	Polymorphism	0	100	3.89309
CKM	T166M	Polymorphism	0	70	3.92018
CLCN2	E718D	Polymorphism	1	61	3.80326
CLCN2	G199A	Unclassified	1	100	3.89309
CLCN2	P48R	Polymorphism	1	45.7692	0.256792
CLCN2	R235Q	Polymorphism	1	92.3077	4.68069
CLCN2	R68H	Polymorphism	1	68.6154	0.742984
CLDN14	T4M	Polymorphism	1	88	4.12086
CLDN14	V85D	Disease	1	100	4.0773
CLEC10A	C35R	Polymorphism	0	25	1.01171
CLEC10A	R73K	Polymorphism	0	87	4.60275
CLEC10A	T100M	Polymorphism	0	25	1.23309
CLEC11A	P104R	Polymorphism	0	75	4.25608
CLEC1B	I20V	Polymorphism	0	33	0.280547
CLEC4F	R101Q	Polymorphism	0	28	0.518753
CLEC4F	R351H	Polymorphism	0	42	0.997932
CLEC5A	R141H	Polymorphism	0	83	0.580585
CLIC5	P257H	Polymorphism	0	90	4.38032
CLIC5	T114A	Polymorphism	0	50	3.9841
CLIP4	R486L	Polymorphism	0	57	4.31279
CLIP4	T613P	Polymorphism	0	57	0.171662
CLN3	C134R	Disease	1	33	4.96803
CLN3	E295K	Disease	1	100	4.22278
CLN3	G187A	Disease	1	100	3.89309
CLN3	G189R	Disease	1	100	3.89309
CLN3	L101P	Disease	1	100	3.89309
CLN3	L170P	Disease	1	100	3.89309
CLN3	R334C	Disease	1	100	4.50577
CLN3	R334H	Disease	1	100	4.50577
CLN3	V330F	Disease	1	100	4.0773
CLOCK	E380K	Polymorphism	0	90	4.38284
CLOCK	H542R	Polymorphism	0	63	0.810268
CLOCK	L395I	Polymorphism	0	72	3.6306
CLOCK	S208C	Polymorphism	0	63	3.81284
CLRN1	C40G	Disease	1	100	5.46352
CLRN1	K7I	Polymorphism	1	88	4.21451
CLRN1	M120K	Disease	1	77	5.06948
CLRN1	N48K	Disease	1	100	4.46899
CLRN1	P31L	Disease	1	77	4.34145
CLRN1	S105P	Disease	1	77	4.07773
CNBD1	D64N	Polymorphism	0	42	0.118426
CNBD1	M257V	Polymorphism	0	57	5.13
CNBD1	Q69K	Polymorphism	0	71	4.70543
CNDP1	G6R	Polymorphism	0	37	3.53177
CNP	Q207R	Polymorphism	0	100	4.7054
CNTN6	A440S	Polymorphism	0	50	0.223113
CNTN6	E954V	Unclassified	0	100	4.22278
CNTN6	F150S	Polymorphism	0	87	4.56819
CNTN6	F314V	Polymorphism	0	87	0.610894
CNTN6	R303Q	Polymorphism	0	100	4.50577
CNTN6	S585C	Unclassified	0	75	4.10142
CNTN6	T108A	Unclassified	0	100	4.20316
CNTNAP1	V522L	Polymorphism	0	82.75	0.200627
CNTNAP2	A1227T	Polymorphism	1	77	3.74419
CNTNAP2	D1038N	Polymorphism	1	55	0.175962
CNTNAP2	D1129H	Polymorphism	1	100	4.2535
CNTNAP2	E680K	Polymorphism	1	77	4.07622
CNTNAP2	G731S	Polymorphism	1	100	3.89309
CNTNAP2	G779D	Polymorphism	1	77	3.66064
CNTNAP2	I1253T	Polymorphism	1	77	4.28023
CNTNAP2	I869T	Unclassified	1	55	3.98627
CNTNAP2	L226M	Polymorphism	1	88	0.982271
CNTNAP2	N407S	Polymorphism	1	55	0.211629
CNTNAP2	N418D	Polymorphism	1	66	4.24271
CNTNAP2	P699Q	Polymorphism	1	100	4.44981
CNTNAP2	R1119H	Polymorphism	1	77	4.43413
CNTNAP2	R114Q	Polymorphism	1	77	4.31197
CNTNAP2	R283C	Polymorphism	1	100	4.50577
CNTNAP2	R906H	Polymorphism	1	77	4.41055
CNTNAP2	S1114G	Polymorphism	1	66	3.86157
CNTNAP2	S382N	Polymorphism	1	100	4.16509
CNTNAP2	T1278I	Polymorphism	1	77	4.15963
CNTNAP2	T218M	Polymorphism	1	100	4.20316
CNTNAP2	V1102A	Polymorphism	1	66	0.564015
CNTNAP2	Y716C	Polymorphism	1	66	4.50056
CNTNAP4	D1155E	Polymorphism	0	27.1818	0.104423
CNTNAP4	L276V	Polymorphism	0	90.1818	3.90182
CNTNAP4	N1300S	Polymorphism	0	36.0909	0.0928307
CNTNAP4	Q513H	Polymorphism	0	100	4.7054
CNTNAP4	Q786R	Polymorphism	0	18.0909	0.0243891
CNTROB	P578Q	Polymorphism	0	50	0.212427
CNTROB	R439Q	Polymorphism	0	100	4.50577
COL11A1	D46E	Polymorphism	1	77	0.00846801
COL11A1	G1027R	Disease	1	100	3.89309
COL11A1	G1042R	Disease	1	100	3.89309
COL11A1	G559S	Polymorphism	1	100	3.89309
COL11A1	G565V	Disease	1	100	3.89309
COL11A1	G625V	Disease	1	100	3.89309
COL11A1	G676R	Disease	1	100	3.89309
COL11A1	G796R	Disease	1	100	3.89309
COL11A1	W8G	Polymorphism	1	88	5.61022
COL12A1	A461P	Polymorphism	0	100	3.83255
COL12A1	E2160V	Polymorphism	0	100	4.22278
COL12A1	G3058S	Polymorphism	0	100	3.89309
COL12A1	I1738T	Polymorphism	0	62	0.232886
COL12A1	I2596V	Polymorphism	0	100	4.35046
COL12A1	Q3048H	Polymorphism	0	100	4.7054
COL12A1	R2021Q	Polymorphism	0	100	4.50577
COL20A1	P134L	Polymorphism	0	42	0.496182
COL22A1	A938D	Polymorphism	0	33	3.35686
COL22A1	P703T	Polymorphism	0	66	4.22094
COL22A1	S320G	Polymorphism	0	11	0.034158
COL3A1	A679T	Polymorphism	1	77	3.55568
COL3A1	A698T	Polymorphism	1	77	3.58458
COL3A1	G1011E	Disease	1	100	3.89309
COL3A1	G1014E	Disease	1	100	3.89309
COL3A1	G1032V	Disease	1	88	3.77209
COL3A1	G1035C	Disease	1	100	3.89309
COL3A1	G1044D	Disease	1	88	3.87011
COL3A1	G1050D	Disease	1	88	3.87011
COL3A1	G1050V	Disease	1	88	3.87011
COL3A1	G1071V	Disease	1	88	3.87011
COL3A1	G1077V	Disease	1	88	3.87011
COL3A1	G1089D	Disease	1	88	3.87011
COL3A1	G1098D	Disease	1	88	3.87011
COL3A1	G1098V	Disease	1	88	3.87011
COL3A1	G1101E	Disease	1	88	3.87011
COL3A1	G1104A	Disease	1	88	3.87011
COL3A1	G1161V	Disease	1	88	3.87011
COL3A1	G1164E	Disease	1	88	3.87011
COL3A1	G1164R	Disease	1	88	3.87011
COL3A1	G1164S	Unclassified	1	88	3.87011
COL3A1	G1167V	Disease	1	88	3.87011
COL3A1	G1170D	Disease	1	88	3.87011
COL3A1	G1170V	Disease	1	88	3.87011
COL3A1	G1173E	Disease	1	88	3.87011
COL3A1	G1173R	Disease	1	88	3.87011
COL3A1	G1176V	Disease	1	88	3.87011
COL3A1	G1179R	Disease	1	88	3.87011
COL3A1	G1182E	Disease	1	88	3.87011
COL3A1	G1185D	Disease	1	88	3.87011
COL3A1	G1185V	Disease	1	88	3.87011
COL3A1	G1188E	Disease	1	88	3.87011
COL3A1	G1188R	Disease	1	88	3.87011
COL3A1	G183C	Disease	1	88	3.87011
COL3A1	G183D	Disease	1	88	3.87011
COL3A1	G183S	Disease	1	88	3.87011
COL3A1	G192V	Disease	1	88	3.87011
COL3A1	G201R	Disease	1	100	3.89309
COL3A1	G204D	Disease	1	88	3.77764
COL3A1	G204S	Disease	1	88	3.77764
COL3A1	G210D	Disease	1	88	0.228954
COL3A1	G219C	Disease	1	88	3.77764
COL3A1	G225V	Disease	1	100	3.89309
COL3A1	G228E	Disease	1	88	3.81725
COL3A1	G240R	Disease	1	88	3.80161
COL3A1	G243V	Disease	1	100	3.89309
COL3A1	G249D	Disease	1	88	3.79271
COL3A1	G249V	Disease	1	88	0.0638769
COL3A1	G252D	Disease	1	100	3.89309
COL3A1	G252R	Disease	1	100	3.89309
COL3A1	G252V	Disease	1	100	3.89309
COL3A1	G255V	Disease	1	88	3.87011
COL3A1	G264R	Disease	1	88	3.87011
COL3A1	G267V	Disease	1	88	3.87011
COL3A1	G297R	Disease	1	100	3.89309
COL3A1	G303R	Unclassified	1	88	3.87011
COL3A1	G321V	Disease	1	100	3.89309
COL3A1	G327D	Disease	1	100	3.89309
COL3A1	G345R	Disease	1	88	3.87011
COL3A1	G417R	Disease	1	88	3.87011
COL3A1	G420S	Unclassified	1	88	3.87011
COL3A1	G444R	Disease	1	88	3.81625
COL3A1	G489E	Disease	1	88	3.81625
COL3A1	G501R	Disease	1	100	3.89309
COL3A1	G519V	Disease	1	100	3.89309
COL3A1	G534E	Polymorphism	1	88	3.81625
COL3A1	G540R	Disease	1	100	3.89309
COL3A1	G549E	Disease	1	88	3.87011
COL3A1	G552E	Disease	1	88	3.87011
COL3A1	G567E	Disease	1	88	3.81625
COL3A1	G582S	Disease	1	88	3.77764
COL3A1	G588D	Disease	1	88	3.87011
COL3A1	G636R	Disease	1	88	3.87011
COL3A1	G657E	Disease	1	100	3.89309
COL3A1	G660D	Disease	1	88	3.81912
COL3A1	G666D	Disease	1	100	3.89309
COL3A1	G699R	Disease	1	88	3.81076
COL3A1	G726R	Disease	1	100	3.89309
COL3A1	G738S	Disease	1	88	3.79271
COL3A1	G738V	Disease	1	88	0.0638769
COL3A1	G744V	Disease	1	100	3.89309
COL3A1	G756E	Disease	1	88	3.87011
COL3A1	G762C	Disease	1	88	3.87011
COL3A1	G786R	Disease	1	88	3.87011
COL3A1	G804S	Disease	1	88	3.87011
COL3A1	G828R	Disease	1	100	3.89309
COL3A1	G828W	Disease	1	100	3.89309
COL3A1	G852C	Disease	1	88	3.80161
COL3A1	G879V	Disease	1	100	3.89309
COL3A1	G882D	Disease	1	100	3.89309
COL3A1	G900D	Disease	1	88	3.87011
COL3A1	G903E	Disease	1	88	3.87011
COL3A1	G909D	Disease	1	88	3.87011
COL3A1	G909V	Disease	1	88	3.87011
COL3A1	G918E	Disease	1	88	3.87011
COL3A1	G924C	Disease	1	88	3.87011
COL3A1	G936R	Disease	1	88	3.87011
COL3A1	G936S	Disease	1	88	3.87011
COL3A1	G939D	Disease	1	88	3.87011
COL3A1	G942E	Disease	1	88	3.87011
COL3A1	G957S	Disease	1	88	3.87011
COL3A1	G960V	Disease	1	88	3.87011
COL3A1	G966V	Disease	1	88	3.87011
COL3A1	G972A	Disease	1	88	3.87011
COL3A1	G984T	Disease	1	88	3.87011
COL3A1	G996E	Disease	1	88	3.87011
COL3A1	G999R	Disease	1	88	3.87011
COL3A1	I1205V	Polymorphism	1	44	3.99509
COL3A1	L169F	Disease	1	33	3.6213
COL3A1	P602T	Polymorphism	1	100	4.44981
COL3A1	P635L	Polymorphism	1	77	4.26303
COL3A1	P668T	Polymorphism	1	88	4.37765
COL3A1	P686A	Polymorphism	1	77	4.19816
COL3A1	R1434C	Unclassified	1	88	4.48278
COL4A3	D1269E	Polymorphism	1	87	4.19355
COL4A3	D1347E	Unclassified	1	50	0.102577
COL4A3	D326Y	Polymorphism	1	62	0.372775
COL4A3	E162G	Polymorphism	1	12	0.100771
COL4A3	G1015E	Disease	1	100	3.89309
COL4A3	G1167R	Disease	1	100	3.89309
COL4A3	G1207E	Disease	1	100	3.89309
COL4A3	G1216R	Disease	1	100	3.89309
COL4A3	G1277S	Disease	1	100	3.89309
COL4A3	G1334E	Disease	1	100	3.89309
COL4A3	G297E	Disease	1	100	3.89309
COL4A3	G407R	Disease	1	100	3.89309
COL4A3	G43R	Polymorphism	1	87	3.83134
COL4A3	G532D	Disease	1	100	3.89309
COL4A3	G640R	Disease	1	100	3.89309
COL4A3	G739R	Disease	1	100	3.89309
COL4A3	G853R	Disease	1	100	3.89309
COL4A3	G985V	Disease	1	100	3.89309
COL4A3	H451R	Polymorphism	1	37	0.824816
COL4A3	I1330T	Unclassified	1	62	4.05752
COL4A3	K834R	Polymorphism	1	37	3.8576
COL4A3	L141P	Polymorphism	1	25	0.634223
COL4A3	L1474P	Polymorphism	1	100	3.89309
COL4A3	P574L	Polymorphism	1	100	4.44981
COL4A3	Q1495R	Polymorphism	1	100	4.7054
COL4A3	R1215Q	Unclassified	1	50	0.155983
COL4A3	R1661C	Disease	1	100	4.50577
COL4A3	R408H	Polymorphism	1	37	4.26225
COL4A3BP	S138C	Unclassified	0	66	3.90376
COL6A6	A370T	Polymorphism	0	82.75	3.85338
COL6A6	E345K	Polymorphism	0	49.5	3.89611
COL6A6	E461A	Polymorphism	0	91	4.35254
COL6A6	H1799R	Polymorphism	0	16.5	0.318702
COL6A6	P556S	Polymorphism	0	91	4.58847
COL6A6	R1739Q	Polymorphism	0	91	0.236507
COL7A1	G1347R	Disease	1	100	3.89309
COL7A1	G1519D	Disease	1	100	3.89309
COL7A1	G1522E	Disease	1	100	3.89309
COL7A1	G1557R	Disease	1	85	3.96137
COL7A1	G1595R	Disease	1	100	3.89309
COL7A1	G1604R	Disease	1	100	3.89309
COL7A1	G1652R	Disease	1	100	3.89309
COL7A1	G1703E	Disease	1	100	3.89309
COL7A1	G1776R	Disease	1	100	3.89309
COL7A1	G1782R	Disease	1	100	3.89309
COL7A1	G1791E	Disease	1	100	3.89309
COL7A1	G1812R	Disease	1	100	3.89309
COL7A1	G1815R	Disease	1	100	3.89309
COL7A1	G1845R	Disease	1	100	3.89309
COL7A1	G1982W	Disease	1	100	3.89309
COL7A1	G2003R	Disease	1	100	3.89309
COL7A1	G2006A	Disease	1	100	3.89309
COL7A1	G2006D	Disease	1	100	3.89309
COL7A1	G2009R	Disease	1	100	3.89309
COL7A1	G2015E	Disease	1	100	3.89309
COL7A1	G2025A	Disease	1	100	3.89309
COL7A1	G2028A	Disease	1	100	3.89309
COL7A1	G2028R	Disease	1	100	3.89309
COL7A1	G2028R	Disease	1	100	3.89309
COL7A1	G2031S	Disease	1	100	3.89309
COL7A1	G2034R	Disease	1	100	3.89309
COL7A1	G2034R	Disease	1	100	3.89309
COL7A1	G2034W	Disease	1	100	3.89309
COL7A1	G2037E	Disease	1	100	3.89309
COL7A1	G2040D	Disease	1	100	3.89309
COL7A1	G2040S	Disease	1	100	3.89309
COL7A1	G2040V	Disease	1	100	3.89309
COL7A1	G2043R	Disease	1	100	3.89309
COL7A1	G2043W	Disease	1	100	3.89309
COL7A1	G2046V	Disease	1	100	3.89309
COL7A1	G2049E	Disease	1	100	3.89309
COL7A1	G2055E	Disease	1	100	3.89309
COL7A1	G2064R	Disease	1	100	3.89309
COL7A1	G2070R	Disease	1	100	3.89309
COL7A1	G2073D	Disease	1	85	3.96137
COL7A1	G2076D	Disease	1	85	3.96137
COL7A1	G2079E	Disease	1	71	3.84446
COL7A1	G2079R	Disease	1	71	3.84446
COL7A1	G2132D	Disease	1	100	3.89309
COL7A1	G2192S	Disease	1	100	3.89309
COL7A1	G2207R	Disease	1	100	3.89309
COL7A1	G2221A	Unclassified	1	100	3.89309
COL7A1	G2242R	Disease	1	85	3.96137
COL7A1	G2251E	Disease	1	100	3.89309
COL7A1	G2263V	Disease	1	100	3.89309
COL7A1	G2287R	Polymorphism	1	85	4.0125
COL7A1	G2296E	Disease	1	85	4.0125
COL7A1	G2316R	Unclassified	1	85	3.91449
COL7A1	G2348R	Unclassified	1	100	3.89309
COL7A1	G2351R	Polymorphism	1	100	3.89309
COL7A1	G2366S	Disease	1	100	3.89309
COL7A1	G2369S	Disease	1	100	3.89309
COL7A1	G2557R	Disease	1	100	3.89309
COL7A1	G2569R	Disease	1	100	3.89309
COL7A1	G2575R	Disease	1	100	3.89309
COL7A1	G2623C	Disease	1	85	4.044
COL7A1	G2653R	Disease	1	85	4.044
COL7A1	G2671V	Disease	1	85	4.044
COL7A1	G2674D	Disease	1	85	4.044
COL7A1	G2674R	Disease	1	85	4.044
COL7A1	G2713D	Disease	1	85	4.044
COL7A1	G2713R	Disease	1	85	4.044
COL7A1	G2740A	Disease	1	85	4.044
COL7A1	G2749R	Disease	1	85	4.044
COL7A1	G2775S	Disease	1	85	4.044
COL7A1	K142R	Disease	1	100	4.24085
COL7A1	K1981R	Disease	1	100	4.24085
COL7A1	M2798K	Disease	1	85	5.45397
COL7A1	P1277L	Disease	1	100	4.44981
COL7A1	P1364T	Unclassified	1	85	4.45441
COL7A1	P2429L	Polymorphism	1	42	0.589865
COL7A1	P595L	Disease	1	42	0.596002
COL7A1	R1120K	Polymorphism	1	14	0.170203
COL7A1	R1366W	Unclassified	1	14	4.15374
COL7A1	R1772W	Disease	1	100	4.50577
COL7A1	R2008C	Disease	1	71	4.32238
COL7A1	R2008G	Disease	1	71	4.32238
COL7A1	R2063W	Disease	1	85	4.51054
COL7A1	R2069C	Disease	1	85	4.51054
COL7A1	R2622W	Disease	1	85	4.65668
COL7A1	R2791W	Disease	1	85	4.65668
COL7A1	T119P	Unclassified	1	100	4.20316
COL7A1	V547F	Polymorphism	1	71	3.93291
COL9A1	E684K	Polymorphism	1	88	4.2262
COL9A1	M767V	Polymorphism	1	100	5.30306
COL9A1	Q621R	Polymorphism	1	22	0.0174713
COL9A1	R870K	Polymorphism	1	66	0.406293
COL9A1	S339P	Polymorphism	1	11	0.448814
COL9A1	V882L	Polymorphism	1	88	4.05265
COQ5	A152T	Polymorphism	0	36	3.71142
COQ6	A353D	Disease	1	83	3.87594
COQ6	D300Y	Polymorphism	1	44	4.00384
COQ6	D339V	Polymorphism	1	38	0.14417
COQ6	E287K	Polymorphism	1	61	0.461908
COQ6	G255R	Disease	1	100	3.89309
COQ6	T395M	Polymorphism	1	27	3.45676
COQ6	V406M	Polymorphism	1	16	0.934704
CORO1B	R476L	Polymorphism	0	100	4.50577
CORO1B	V411M	Unclassified	0	100	4.0773
CORO2A	R296H	Polymorphism	0	83.3333	0.420488
CORO2A	R495L	Polymorphism	0	83.3333	4.47368
COX6B1	R20H	Disease	0	100	4.50577
COX7B2	H27Q	Polymorphism	0	100	5.27772
CPA2	E82G	Polymorphism	0	63	4.1168
CPA6	A270V	Disease	1	88	3.75415
CPA6	F45L	Polymorphism	1	33	0.643079
CPA6	G267R	Disease	1	100	3.89309
CPA6	N249S	Polymorphism	1	66	4.24521
CPA6	S173C	Polymorphism	1	44	3.90232
CPN2	A305T	Polymorphism	0	22	3.44896
CPN2	V536M	Polymorphism	0	66	3.92593
CPNE1	P347R	Polymorphism	0	100	4.44981
CPNE1	Q211R	Polymorphism	0	32.8889	0.243673
CPOX	E201K	Disease	1	100	4.22278
CPOX	G189S	Disease	1	100	3.89309
CPOX	G197W	Disease	1	100	3.89309
CPOX	G279R	Disease	1	100	3.89309
CPOX	G280R	Disease	1	100	3.89309
CPOX	H295D	Disease	1	77	5.28475
CPOX	K404E	Disease	1	55	3.99181
CPOX	L214R	Disease	1	88	4.04057
CPOX	N272H	Polymorphism	1	27	3.6736
CPOX	P249R	Disease	1	100	4.44981
CPOX	P249S	Disease	1	100	4.44981
CPOX	R328C	Disease	1	100	4.50577
CPOX	R331W	Disease	1	50	4.36911
CPOX	R352C	Polymorphism	1	38	4.01652
CPOX	R447C	Disease	1	55	4.316
CPOX	S208F	Disease	1	100	4.16509
CPOX	V135A	Disease	1	44	3.73952
CPOX	V294I	Polymorphism	1	38	0.247244
CPOX	W427R	Disease	1	100	5.70256
CPPED1	A19D	Polymorphism	0	11	0.535357
CPPED1	V86I	Polymorphism	0	100	4.0773
CRADD	G128R	Disease	0	100	3.89309
CREBBP	R1664H	Disease	1	100	4.50577
CRELD1	P128R	Polymorphism	1	100	4.44981
CRELD1	P162A	Unclassified	1	88	4.44514
CRELD1	R107H	Polymorphism	1	88	4.56355
CRELD1	R329C	Polymorphism	1	100	4.50577
CRELD1	T311I	Polymorphism	1	77	3.99463
CRELD2	D182E	Polymorphism	0	63.7143	0.302656
CRELD2	E325G	Polymorphism	0	56.8571	3.83487
CRYBB3	G165R	Disease	1	100	3.89309
CRYBB3	H113D	Polymorphism	1	12	0.814089
CRYBB3	R105Q	Polymorphism	1	100	4.50577
CRYBB3	V159I	Polymorphism	1	100	4.0773
CRYGA	P148L	Polymorphism	0	85	4.34264
CRYZ	E183K	Polymorphism	0	50	3.83517
CRYZ	I176V	Polymorphism	0	6	0.361769
CRYZ	P66S	Polymorphism	0	68	4.80588
CSF1	A531V	Polymorphism	0	42	0.233315
CSF1	G438R	Polymorphism	0	85	3.98343
CSF1	L408P	Polymorphism	0	42	0.451159
CSF1	S341N	Polymorphism	0	57	3.94634
CSF1	S496F	Polymorphism	0	71	0.366929
CSK	G287D	Polymorphism	0	81	3.64025
CSK	H442R	Polymorphism	0	63	0.77906
CSK	P45L	Polymorphism	0	81	4.42495
CSK	R398Q	Polymorphism	0	81	4.33093
CSPG4	R1703H	Polymorphism	0	63	4.40997
CST3	A25T	Polymorphism	1	42	3.59966
CST3	L94Q	Disease	1	42	3.75814
CTNNA3	R535C	Polymorphism	0	75	4.47174
CTNNA3	S596N	Polymorphism	0	12	0.383751
CTNS	D205N	Disease	1	92	4.54857
CTNS	D305G	Disease	1	100	4.2535
CTNS	D305Y	Disease	1	100	4.2535
CTNS	D346N	Disease	1	100	4.2535
CTNS	G110V	Disease	1	28	3.57702
CTNS	G157D	Disease	1	100	3.89309
CTNS	G169D	Disease	1	92	4.1014
CTNS	G197R	Disease	1	71	3.72447
CTNS	G308R	Disease	1	100	3.89309
CTNS	G308V	Disease	1	100	3.89309
CTNS	G309D	Disease	1	100	3.89309
CTNS	G337R	Disease	1	85	3.92836
CTNS	G339R	Disease	1	85	3.94809
CTNS	I133F	Disease	1	64	4.23052
CTNS	K280R	Disease	1	100	4.24085
CTNS	K292R	Unclassified	1	85	0.00114789
CTNS	L158P	Disease	1	85	4.07295
CTNS	L338P	Disease	1	100	3.89309
CTNS	L338R	Disease	1	100	3.89309
CTNS	M287I	Disease	1	78	5.38019
CTNS	N177S	Disease	1	100	4.46899
CTNS	N177T	Disease	1	100	4.46899
CTNS	N288K	Disease	1	100	4.46899
CTNS	N323K	Disease	1	64	4.3244
CTNS	P200L	Disease	1	85	4.63212
CTNS	Q222R	Disease	1	92	4.94911
CTNS	R151G	Disease	1	64	4.38661
CTNS	S139F	Disease	1	100	4.16509
CTNS	S298N	Disease	1	100	4.16509
CTNS	T260I	Polymorphism	1	42	0.332579
CTNS	V42I	Polymorphism	1	50	0.308252
CTNS	W182R	Disease	1	64	5.6505
CTNS	Y173C	Disease	1	100	4.74501
CTSD	A58V	Polymorphism	1	12	3.02366
CTSD	F229I	Disease	1	100	4.64585
CTSD	G282R	Polymorphism	1	31	3.55072
CTSD	W383C	Disease	1	75	5.79989
CTSF	Q153R	Polymorphism	1	33	4.43145
CTSG	N125S	Polymorphism	0	28	4.18849
CTSK	A277V	Disease	1	81	3.82518
CTSK	G146R	Disease	1	81	3.88067
CTSK	G79E	Disease	1	81	3.88067
CTSK	L309P	Disease	1	81	3.9277
CUEDC1	P205S	Polymorphism	0	66	4.12993
CUEDC1	R169H	Polymorphism	0	77	0.639874
CUEDC1	R316Q	Polymorphism	0	100	4.50577
CX3CR1	E13D	Polymorphism	1	87	4.13959
CX3CR1	T280M	Polymorphism	1	100	4.20316
CX3CR1	T57A	Polymorphism	1	75	3.9895
CX3CR1	V122I	Polymorphism	1	87	0.0045499
CX3CR1	V147I	Polymorphism	1	87	3.97854
CX3CR1	V249I	Polymorphism	1	62	0.0892542
CXCR1	A306T	Polymorphism	0	100	3.83255
CXCR1	M268L	Polymorphism	0	60	1.33806
[truncated: 7,650 more rows]

## Sheet: Humsavar Fold 4
Gene Name	SNP Loc	Humsavar Prediction	1=Published SNPs on gene, 0=no Published SNPs on gene	WPC (Weighted Protein Conservation, %)	Program PSIC
AAAS	K108M	Polymorphism	1	54	3.80436
AAAS	Q15K	Disease	1	45	4.11343
AAAS	S263P	Disease	1	90	4.67598
AACS	A470V	Polymorphism	0	66	0.241032
AACS	I118V	Polymorphism	0	16	0.225568
AANAT	A129T	Disease	1	33	0.486482
AANAT	R15C	Polymorphism	1	33	4.18648
ABCA12	G1251D	Disease	1	88	3.84416
ABCA12	S459T	Polymorphism	1	22	0.0930537
ABCA12	T1980K	Disease	1	100	4.20316
ABCA13	A2178E	Polymorphism	0	16	0.600385
ABCA13	A3142V	Polymorphism	0	33	3.75645
ABCA13	E799K	Polymorphism	0	50	3.84215
ABCA13	F1540L	Polymorphism	0	100	4.64585
ABCA13	I1434V	Polymorphism	0	50	0.289801
ABCA13	I1889K	Polymorphism	0	50	4.03629
ABCA13	I767S	Polymorphism	0	50	4.04212
ABCA13	K2436R	Polymorphism	0	50	3.96556
ABCA13	L2212S	Polymorphism	0	16	0.490743
ABCA13	N2033D	Polymorphism	0	83	4.49613
ABCA13	N4277D	Polymorphism	0	16	0.0534233
ABCA13	P4335A	Polymorphism	0	100	4.44981
ABCA13	P506L	Polymorphism	0	33	0.550868
ABCA13	Q4302R	Polymorphism	0	50	4.40357
ABCA13	R2674W	Polymorphism	0	16	1.40266
ABCA13	R555H	Polymorphism	0	50	0.771971
ABCA13	S2154L	Polymorphism	0	66	4.12806
ABCA13	S2537A	Polymorphism	0	16	0.0697123
ABCA13	T1508I	Polymorphism	0	100	4.20316
ABCA13	Y3851F	Polymorphism	0	100	4.74501
ABCB10	A150S	Polymorphism	0	30	0.231408
ABCB10	D545N	Polymorphism	0	85	0.210802
ABCB10	R242G	Polymorphism	0	80	4.5689
ABCB10	R471T	Unclassified	0	95	4.74047
ABCB4	A546D	Disease	1	100	3.83255
ABCB4	A934T	Disease	1	60	0.274714
ABCB4	D564G	Disease	1	100	4.2535
ABCB4	D87E	Polymorphism	1	70	4.1775
ABCB4	E395G	Disease	1	80	4.26457
ABCB4	E450G	Polymorphism	1	50	3.72116
ABCB4	E528D	Polymorphism	1	70	0.356668
ABCB4	F165I	Disease	1	80	4.79165
ABCB4	F711S	Disease	1	50	4.36549
ABCB4	G535D	Disease	1	100	3.89309
ABCB4	G742S	Polymorphism	1	70	3.89668
ABCB4	G762E	Disease	1	90	4.04233
ABCB4	G983S	Disease	1	80	3.85863
ABCB4	I263V	Polymorphism	1	100	4.35046
ABCB4	I367V	Polymorphism	1	70	4.31615
ABCB4	I541F	Disease	1	100	4.35046
ABCB4	I764L	Unclassified	1	60	0.799413
ABCB4	L1082Q	Unclassified	1	100	3.89309
ABCB4	L238V	Polymorphism	1	60	3.60706
ABCB4	L556R	Disease	1	100	3.89309
ABCB4	L591Q	Disease	1	100	3.89309
ABCB4	M301T	Disease	1	60	4.85486
ABCB4	P95S	Polymorphism	1	60	0.160875
ABCB4	R150K	Disease	1	100	4.50577
ABCB4	R590Q	Polymorphism	1	100	4.50577
ABCB4	R652G	Polymorphism	1	20	0.781398
ABCB4	R788Q	Polymorphism	1	100	4.50577
ABCB4	S320F	Disease	1	60	3.66141
ABCB4	S320F	Disease	1	60	3.66141
ABCB4	S346I	Disease	1	70	4.1157
ABCB4	T175A	Polymorphism	1	60	3.81866
ABCB4	T424A	Disease	1	100	4.20316
ABCB4	T651N	Polymorphism	1	20	3.62882
ABCB4	T775M	Polymorphism	1	60	0.989489
ABCB4	V425M	Disease	1	90	0.780548
ABCB4	W138R	Disease	1	80	5.71036
ABCB9	V121M	Polymorphism	0	77	3.77999
ABCC12	A102E	Polymorphism	0	25	0.256717
ABCC12	E1191A	Polymorphism	0	87	4.12801
ABCC12	E690V	Polymorphism	0	87	4.12801
ABCC12	F1349L	Polymorphism	0	100	4.64585
ABCC12	I1187T	Polymorphism	0	12	0.04173
ABCC12	I9L	Polymorphism	0	87	4.26797
ABCC12	K894M	Polymorphism	0	37	3.74881
ABCC12	N587Y	Polymorphism	0	37	4.19022
ABCC12	R1117C	Polymorphism	0	37	0.868808
ABCC12	T989S	Polymorphism	0	12	0.207537
ABCC12	Y1013H	Polymorphism	0	12	0.535921
ABCC4	C171G	Polymorphism	0	100	5.46352
ABCC4	E757K	Polymorphism	0	70	4.12467
ABCC4	G187W	Polymorphism	0	90	4.00147
ABCC4	G487E	Polymorphism	0	100	3.89309
ABCC4	I625M	Polymorphism	0	40	4.04322
ABCC4	K293E	Polymorphism	0	80	4.11312
ABCC4	K304N	Polymorphism	0	60	4.36466
ABCC4	K498E	Polymorphism	0	60	0.0145566
ABCC4	L18I	Polymorphism	0	80	3.89532
ABCC4	M184T	Polymorphism	0	30	1.10393
ABCC4	M744V	Polymorphism	0	20	4.80611
ABCC4	P403L	Polymorphism	0	60	4.10106
ABCC4	P667L	Polymorphism	0	50	0.602383
ABCC4	P78A	Polymorphism	0	80	4.34871
ABCC4	R820I	Polymorphism	0	100	4.50577
ABCC4	T356M	Polymorphism	0	40	3.91722
ABCC4	V776I	Unclassified	0	70	0.272172
ABCC4	Y556C	Unclassified	0	100	4.74501
ABCC9	A1513T	Disease	1	100	3.83255
ABCC9	A478V	Disease	1	100	3.83255
ABCC9	C1043Y	Disease	1	88	5.35055
ABCC9	D207E	Disease	1	100	4.2535
ABCC9	F1039S	Disease	1	100	4.64585
ABCC9	G380C	Disease	1	100	3.89309
ABCC9	H60Y	Disease	1	100	5.27772
ABCC9	P1108S	Polymorphism	1	100	4.44981
ABCC9	P432L	Disease	1	100	4.44981
ABCC9	R1116C	Disease	1	100	4.50577
ABCC9	R1116H	Disease	1	100	4.50577
ABCC9	R1154Q	Disease	1	100	4.50577
ABCC9	R1154W	Disease	1	100	4.50577
ABCC9	S1020P	Disease	1	100	4.16509
ABCC9	S1054Y	Disease	1	100	4.16509
ABCC9	T1547I	Disease	1	44	4.06564
ABCE1	S489C	Polymorphism	0	100	4.16509
ABHD14A	C61W	Polymorphism	0	14	0.271629
ABHD14A	R32Q	Polymorphism	0	71	4.33955
ABHD5	E260K	Disease	1	100	4.22278
ABHD5	E7K	Disease	1	75	3.8843
ABHD5	H82R	Unclassified	1	100	5.27772
ABHD5	I72T	Polymorphism	1	75	4.09594
ABHD5	Q130P	Disease	1	100	4.7054
ABHD5	S115G	Disease	1	100	4.16509
ABTB2	H250Q	Polymorphism	0	10	0.489194
ABTB2	T918A	Polymorphism	0	20	0.34899
ACACB	A651T	Polymorphism	0	100	3.83255
ACACB	I552V	Polymorphism	0	11	0.0858425
ACACB	R193L	Unclassified	0	77	0.67149
ACACB	V2141I	Polymorphism	0	11	0.427486
ACAD11	V362L	Polymorphism	0	25	0.233152
ACOT12	A403T	Polymorphism	0	77	0.0653137
ACOT12	L190H	Unclassified	0	88	3.95354
ACOT12	V230I	Polymorphism	0	88	0.0280685
ACSF3	A17P	Polymorphism	1	50	3.66198
ACSF3	E359K	Disease	1	100	4.22278
ACSF3	G480S	Disease	1	100	3.89309
ACSF3	K462T	Disease	1	41	3.85571
ACSF3	L2P	Polymorphism	1	25	0.553965
ACSF3	M198R	Disease	1	83	5.37795
ACSF3	P243L	Disease	1	100	4.44981
ACSF3	R471Q	Disease	1	91	4.71058
ACSF3	R471W	Disease	1	91	0.798014
ACSF3	R558W	Disease	1	91	4.72563
ACSF3	T358I	Disease	1	100	4.20316
ACSF3	V372M	Polymorphism	1	8	3.67131
ACTA2	H373P	Polymorphism	1	100	5.27772
ACTA2	N117T	Disease	1	100	4.46899
ACTA2	R118Q	Disease	1	100	4.50577
ACTA2	R149C	Disease	1	100	4.50577
ACTA2	R179H	Disease	1	100	4.50577
ACTA2	R179H	Disease	1	100	4.50577
ACTA2	R185Q	Disease	1	100	4.50577
ACTA2	R212Q	Disease	1	100	4.50577
ACTA2	R258C	Disease	1	100	4.50577
ACTA2	R258H	Disease	1	100	4.50577
ACTA2	R292G	Disease	1	100	4.50577
ACTA2	R39H	Disease	1	100	4.50577
ACTA2	T196S	Polymorphism	1	93.7778	0.105439
ACTA2	T320A	Polymorphism	1	100	4.20316
ACTA2	T326N	Disease	1	88.3333	4.04236
ACTA2	T353N	Disease	1	100	4.20316
ACTA2	V154A	Disease	1	100	4.0773
ACTA2	Y135H	Disease	1	100	4.74501
ACTA2	Y145C	Disease	1	100	4.74501
ACTC1	A297S	Disease	1	83.9231	3.75752
ACTC1	A333P	Disease	1	100	3.83255
ACTC1	E101K	Disease	1	92.3077	4.14412
ACTC1	E363G	Disease	1	100	4.22278
ACTC1	H90Y	Disease	1	92.3077	5.19906
ACTC1	M125V	Disease	1	100	5.30306
ACTC1	M307L	Disease	1	100	5.30306
ACTC1	P166A	Disease	1	100	4.44981
ACTC1	R314H	Disease	1	100	4.50577
ACTC1	R97C	Disease	1	92.3077	4.42711
ACTC1	Y168C	Disease	1	100	4.74501
ACTR5	I461L	Polymorphism	0	61	4.24694
ACTR5	I483V	Polymorphism	0	16	0.536647
ACTR5	P580L	Polymorphism	0	38	4.19412
ACTR5	R298L	Polymorphism	0	77	4.72154
ACVR1	A15G	Polymorphism	1	81	3.77202
ACVR1	G328E	Disease	1	100	3.89309
ACVR1	G328R	Disease	1	100	3.89309
ACVR1	G328W	Disease	1	100	3.89309
ACVR1	G356D	Disease	1	100	3.89309
ACVR1	H47Q	Polymorphism	1	63	0.56916
ACVR1	P115S	Unclassified	1	63	0.282392
ACVR1	Q207E	Disease	1	100	4.7054
ACVR1	R202I	Disease	1	100	4.50577
ACVR1	R206H	Disease	1	81	4.44318
ACVR1	R375P	Disease	1	81	4.51472
ACVR1	S41F	Polymorphism	1	72	3.82356
ACY3	R8Q	Polymorphism	0	83	4.43037
ACY3	V281M	Polymorphism	0	66	3.96403
ADAD2	G235R	Polymorphism	0	87	3.86318
ADAD2	G44E	Polymorphism	0	12	0.436034
ADAM10	H176Y	Unclassified	0	81	5.11292
ADAM11	S693R	Unclassified	0	81	4.13721
ADAMTS20	K876M	Polymorphism	0	100	4.24085
ADAMTS20	R1000H	Polymorphism	0	66	0.72312
ADAMTS20	S1273F	Polymorphism	0	83	4.12119
ADAMTS9	D1674E	Polymorphism	0	46.1538	0.0110191
ADAMTS9	E1791Q	Polymorphism	0	92.3077	4.40986
ADAMTS9	K1579E	Polymorphism	0	69.2308	4.03958
ADAMTS9	K1740R	Polymorphism	0	76.9231	4.01347
ADAMTS9	K1921E	Polymorphism	0	84.6154	4.41869
ADAMTS9	R1933Q	Polymorphism	0	69.2308	0.141404
ADAMTS9	S96P	Polymorphism	0	69.2308	0.319033
ADAMTS9	S96T	Polymorphism	0	69.2308	3.92329
ADCK4	R78C	Polymorphism	0	44	4.06547
ADCYAP1	D54G	Polymorphism	0	12	3.97705
ADD1	E376D	Polymorphism	1	100	4.22278
ADD1	G460W	Polymorphism	1	75	3.75727
ADD1	N510I	Polymorphism	1	83	4.61962
ADD1	R6C	Polymorphism	1	50	4.21124
ADD1	S586C	Polymorphism	1	58	4.06093
ADD1	Y270N	Polymorphism	1	83	4.80671
ADD2	D28N	Polymorphism	0	87	4.15487
ADD2	E335D	Polymorphism	0	87	4.09186
ADD2	S663R	Polymorphism	0	87	4.02108
ADD2	S98C	Polymorphism	0	87	3.98977
ADD2	T439A	Polymorphism	0	87	4.12387
ADGB	I310T	Polymorphism	0	62	0.250837
ADGB	T1637A	Polymorphism	0	12	0.237229
ADH5	D353E	Polymorphism	0	45	0.0149415
ADH5	L163S	Polymorphism	0	30	0.298528
ADH5	V309I	Polymorphism	0	95	0.052592
ADH7	G92A	Polymorphism	0	87.25	3.89961
ADHFE1	C449R	Polymorphism	0	11	0.665312
ADHFE1	D242V	Unclassified	0	100	4.2535
ADIPOR2	Q39R	Polymorphism	0	33	0.195107
ADORA3	A105T	Unclassified	0	100	3.83255
ADORA3	I248L	Polymorphism	0	100	4.35046
ADORA3	M266K	Polymorphism	0	22	4.86725
ADPRM	E337G	Polymorphism	0	63	4.14313
ADPRM	L92R	Polymorphism	0	54	0.517198
ADRB2	I159F	Polymorphism	1	87	4.2043
ADRB2	I159L	Polymorphism	1	87	4.2043
ADRB2	K375R	Polymorphism	1	37	4.05353
ADRB2	N15S	Polymorphism	1	100	4.46899
ADRB2	S220C	Polymorphism	1	87	4.01785
ADRB2	T164I	Polymorphism	1	100	4.20316
ADRB2	V34M	Polymorphism	1	100	4.0773
ADRB3	E249K	Polymorphism	1	77	4.05206
ADRB3	R353C	Polymorphism	1	100	4.50577
ADRB3	T265M	Polymorphism	1	55	3.79806
ADRB3	W64R	Polymorphism	1	11	0.938448
AGBL5	G649D	Polymorphism	0	100	3.89309
AGFG2	T365N	Polymorphism	0	57	0.160076
AGGF1	E133K	Disease	0	50	0.197015
AGGF1	L471P	Polymorphism	0	75	3.79045
AGGF1	P698T	Polymorphism	0	33	4.06929
AGGF1	T180A	Polymorphism	0	41	0.427804
AGK	V3M	Polymorphism	1	45	3.51725
AGMO	F279L	Polymorphism	0	33	0.703743
AGMO	S280Y	Polymorphism	0	22	0.74365
AGPS	E471K	Disease	1	100	4.22278
AGPS	L469P	Disease	1	100	3.89309
AGPS	R182Q	Disease	1	100	4.50577
AGPS	R419H	Disease	1	100	4.50577
AGPS	T309I	Disease	1	80	4.258
AGPS	T568M	Disease	1	100	4.20316
AGT	E98K	Polymorphism	1	75	4.16128
AGT	G114C	Polymorphism	1	100	3.89309
AGT	L244R	Polymorphism	1	37	3.58546
AGT	L392M	Polymorphism	1	100	3.89309
AGT	L43F	Polymorphism	1	100	3.89309
AGT	M268I	Polymorphism	1	12	4.82239
AGT	M268T	Polymorphism	1	12	0.764911
AGT	P335S	Polymorphism	1	87	4.58876
AGT	R375Q	Disease	1	87	4.67033
AGT	T137M	Polymorphism	1	62	4.21137
AGT	T207M	Polymorphism	1	75	4.34434
AGT	T242I	Unclassified	1	50	4.26564
AGT	Y281C	Polymorphism	1	75	4.65339
AGXT	A112D	Disease	1	66	4.02114
AGXT	A280V	Polymorphism	1	38	0.266669
AGXT	A295T	Polymorphism	1	27	0.0661503
AGXT	C173Y	Disease	1	61	5.47967
AGXT	C253R	Disease	1	61	5.48564
AGXT	D183N	Disease	1	100	4.2535
AGXT	D201E	Disease	1	100	4.2535
AGXT	D243H	Disease	1	61	4.21281
AGXT	F152I	Disease	1	61	4.73427
AGXT	G116R	Disease	1	22	3.53961
AGXT	G156R	Disease	1	61	3.97468
AGXT	G161R	Disease	1	83	4.2318
AGXT	G170R	Disease	1	61	3.78745
AGXT	G190R	Disease	1	66	3.92857
AGXT	G350D	Disease	1	77	4.24518
AGXT	G41R	Disease	1	50	3.69691
AGXT	G41V	Disease	1	50	3.69691
AGXT	G82E	Disease	1	100	3.89309
AGXT	G82R	Disease	1	100	3.89309
AGXT	I244T	Disease	1	33	4.01015
AGXT	I279M	Disease	1	66	4.45094
AGXT	I279T	Polymorphism	1	66	4.45094
AGXT	I340M	Polymorphism	1	5	1.35245
AGXT	L153V	Disease	1	50	0.143479
AGXT	L298P	Disease	1	61	3.93201
AGXT	M195R	Disease	1	72	5.52942
AGXT	N22S	Polymorphism	1	16	0.0883711
AGXT	P11L	Polymorphism	1	66	4.6296
AGXT	R233C	Disease	1	61	4.3953
AGXT	R233H	Disease	1	61	4.3953
AGXT	R233L	Disease	1	61	4.3953
AGXT	R289C	Disease	1	44	4.31738
AGXT	S158L	Disease	1	61	4.32402
AGXT	S187F	Disease	1	88	4.57345
AGXT	S205P	Disease	1	44	4.27037
AGXT	S218L	Disease	1	66	4.28108
AGXT	S287T	Disease	1	50	4.0014
AGXT	T9N	Disease	1	16	4.04082
AGXT	V326I	Polymorphism	1	77	4.33769
AGXT	V336D	Disease	1	50	3.84797
AGXT	W108R	Disease	1	66	5.92651
AGXT2	G132R	Polymorphism	0	31	0.699105
AGXT2	P492R	Polymorphism	0	31	3.79956
AGXT2	S102I	Polymorphism	0	6	3.79337
AGXT2	S102N	Polymorphism	0	6	0.677373
AGXT2	S102T	Polymorphism	0	6	3.79337
AGXT2	T212I	Polymorphism	0	37	0.10417
AGXT2	V140I	Polymorphism	0	37	0.541553
AGXT2	V498L	Polymorphism	0	43	0.0335547
AIFM3	S508T	Polymorphism	0	33	0.321399
AIMP2	A129G	Polymorphism	0	100	3.83255
AIMP2	G209S	Unclassified	0	100	3.89309
AIMP2	I92V	Unclassified	0	100	4.35046
AIMP2	L166I	Polymorphism	0	85	3.77966
AJAP1	G263R	Polymorphism	0	100	3.89309
AKAP10	I646V	Polymorphism	1	9	0.191652
AKAP10	R249H	Polymorphism	1	9	0.816978
AKAP12	A987S	Polymorphism	0	62	3.81254
AKAP12	E1355K	Polymorphism	0	87	0.268829
AKAP12	E1600D	Polymorphism	0	50	4.099
AKAP12	E1689D	Polymorphism	0	50	3.9391
AKAP12	E240K	Unclassified	0	100	4.22278
AKAP12	E920G	Polymorphism	0	87	4.3157
AKAP12	K117E	Polymorphism	0	12	0.446708
AKAP12	K216Q	Polymorphism	0	12	0.687173
AKAP12	R1296L	Polymorphism	0	25	4.12763
AKAP12	V1096I	Polymorphism	0	50	3.79244
AKAP4	A673G	Polymorphism	0	14	0.100371
AKAP4	H233R	Polymorphism	0	42	0.696707
AKAP5	E314K	Polymorphism	0	71	4.12701
AKAP5	P100L	Polymorphism	0	71	0.649756
AKAP5	T203I	Polymorphism	0	28	0.144972
AKIP1	R23K	Polymorphism	0	100	4.50577
AKT3	E17K	Disease	1	82.2941	4.36072
AKT3	G171R	Unclassified	1	94.1176	3.88241
AKT3	N229S	Disease	1	100	4.46899
ALDOB	A150P	Disease	1	88	3.77343
ALDOB	A175D	Disease	1	100	3.83255
ALDOB	A338V	Disease	1	100	3.83255
ALDOB	C135R	Disease	1	100	5.46352
ALDOB	C178R	Disease	1	100	5.46352
ALDOB	E207Q	Polymorphism	1	100	4.22278
ALDOB	I268N	Polymorphism	1	100	4.35046
ALDOB	I74T	Disease	1	100	4.35046
ALDOB	L229P	Disease	1	100	3.89309
ALDOB	L257P	Disease	1	100	3.89309
ALDOB	L284P	Disease	1	100	3.89309
ALDOB	N335K	Disease	1	100	4.46899
ALDOB	P185R	Disease	1	100	4.44981
ALDOB	R134S	Polymorphism	1	100	4.50577
ALDOB	R304Q	Disease	1	100	4.50577
ALDOB	R304W	Disease	1	100	4.50577
ALDOB	V222F	Disease	1	100	4.0773
ALDOB	W148R	Unclassified	1	100	5.70256
ALOX12	A298T	Polymorphism	0	87	3.96348
ALOX12	E259K	Polymorphism	0	75	3.98208
ALOX12	N322S	Polymorphism	0	62	0.351538
ALOX12	Q261R	Polymorphism	0	37	0.180977
ALOX12	R430H	Polymorphism	0	62	4.29979
ALPK1	A1160G	Polymorphism	0	100	3.83255
ALPK1	E910D	Polymorphism	0	100	4.22278
ALPK1	G565D	Polymorphism	0	87	3.8822
ALPK1	G681D	Polymorphism	0	62	3.86537
ALPK1	G870S	Polymorphism	0	87	3.83704
ALPK1	H1008P	Polymorphism	0	75	5.33924
ALPK1	H642R	Polymorphism	0	12	0.747076
ALPK1	K339E	Unclassified	0	100	4.24085
ALPK1	K383E	Polymorphism	0	37	3.88742
ALPK1	L1117P	Polymorphism	0	100	3.89309
ALPK1	L320M	Polymorphism	0	12	1.52187
ALPK1	M732I	Polymorphism	0	62	1.15027
ALPK1	M861T	Polymorphism	0	12	0.900903
ALPK1	N175D	Polymorphism	0	87	4.52281
ALPK1	N916D	Polymorphism	0	50	4.31464
ALPK1	P660L	Polymorphism	0	25	4.19925
ALPK1	P935L	Polymorphism	0	75	0.680272
ALPK1	Q67R	Polymorphism	0	100	4.7054
ALPK1	R1084Q	Polymorphism	0	100	4.50577
ALPK1	R873I	Polymorphism	0	75	4.45141
ALPK1	T292M	Polymorphism	0	100	4.20316
ALS2CL	E45Q	Polymorphism	0	100	4.22278
ALS2CL	L576F	Unclassified	0	71	0.604646
ALS2CL	Q280E	Unclassified	0	85	4.67444
ALS2CL	Q29R	Polymorphism	0	85	4.6304
AMDHD1	P360H	Polymorphism	0	77	4.31806
AMDHD1	S3G	Polymorphism	0	33	0.263074
AMER3	S340P	Polymorphism	0	37.25	0.438619
AMHR2	D426G	Disease	1	100	4.2535
AMHR2	G142V	Disease	1	100	3.89309
AMHR2	H282Q	Disease	1	71	5.20867
AMHR2	R319H	Polymorphism	1	100	4.50577
AMHR2	R406Q	Disease	1	71	0.101135
AMHR2	R54C	Disease	1	85	4.47446
AMT	D276H	Disease	1	89	4.46197
AMT	E211K	Disease	1	42	0.261118
AMT	G269D	Disease	1	100	3.89309
AMT	G47R	Disease	1	89	4.06528
AMT	H42R	Disease	1	100	5.27772
AMT	N145I	Disease	1	100	4.46899
AMT	R320H	Disease	1	100	4.50577
ANG	C63W	Disease	1	100	5.46352
ANG	F12S	Disease	1	100	4.64585
ANG	H138R	Disease	1	100	5.27772
ANG	I70V	Unclassified	1	80	0.387839
ANG	K41E	Disease	1	80	4.17152
ANG	K41I	Disease	1	80	4.17152
ANG	K64I	Disease	1	100	4.24085
ANG	K84E	Polymorphism	1	60	4.15689
ANG	P136L	Disease	1	100	4.44981
ANG	P20S	Disease	1	100	4.44981
ANG	Q36L	Disease	1	100	4.7054
ANG	R55K	Disease	1	60	0.348772
ANG	S52N	Disease	1	60	3.97197
ANG	V137I	Disease	1	100	4.0773
ANGPT4	E395K	Polymorphism	0	87	4.21175
ANK1	A1126P	Polymorphism	1	90	3.7828
ANK1	D1592N	Unclassified	1	90	4.20613
ANK1	D332H	Unclassified	1	90	4.19146
ANK1	D845E	Polymorphism	1	70	0.104192
ANK1	E1286D	Polymorphism	1	90	4.16057
ANK1	I1054T	Disease	1	90	4.30963
ANK1	L276R	Disease	1	100	3.89309
ANK1	L733I	Polymorphism	1	80	3.78189
ANK1	M1325V	Polymorphism	1	20	1.17638
ANK1	R21T	Polymorphism	1	90	4.44495
ANK1	R619H	Polymorphism	1	80	4.82341
ANK1	R832Q	Polymorphism	1	40	4.12791
ANK1	S1392T	Polymorphism	1	70	3.91817
ANK1	T1075I	Polymorphism	1	70	3.97763
ANK1	T1192P	Polymorphism	1	90	4.13543
ANK1	V1546I	Polymorphism	1	70	0.181384
ANK1	V463I	Disease	1	60	0.630208
ANK1	V750A	Polymorphism	1	90	4.05509
ANK1	V991L	Polymorphism	1	90	4.10536
ANKDD1A	K355E	Polymorphism	0	100	4.24085
ANKHD1	G228C	Polymorphism	0	80	3.88622
ANKHD1	L175M	Polymorphism	0	70	3.65389
ANKRD13A	L505P	Polymorphism	0	70	3.91167
ANKRD16	A128G	Polymorphism	0	100	3.83255
ANKRD16	Q353R	Polymorphism	0	75	0.360246
ANKRD29	G112E	Polymorphism	0	100	3.89309
ANKRD29	V95M	Unclassified	0	90	4.13184
ANKRD31	D1609E	Polymorphism	0	60	4.05497
ANKRD31	D702N	Polymorphism	0	20	0.394975
ANKRD31	R1777K	Polymorphism	0	20	0.110949
ANKRD31	R758G	Polymorphism	0	100	4.50577
ANKRD32	S288R	Polymorphism	0	25	0.405439
ANKRD33	Q132R	Polymorphism	0	71	4.49583
ANKRD33	T188N	Polymorphism	0	100	4.20316
ANKRD33	V261I	Polymorphism	0	14	3.78418
ANKRD33	Y5F	Polymorphism	0	85	4.73896
ANKRD34B	L156S	Polymorphism	0	22	0.226957
ANKRD37	T152S	Polymorphism	0	50	3.78012
ANKRD42	N198D	Polymorphism	0	100	4.46899
ANKRD55	R594Q	Polymorphism	0	87	4.526
ANKRD55	V345M	Polymorphism	0	25	1.35908
ANKRD6	A550T	Polymorphism	0	77	3.60545
ANKRD6	I128V	Polymorphism	0	11	0.0150282
ANKRD6	Q122E	Polymorphism	0	100	4.7054
ANKRD6	T233M	Polymorphism	0	66	3.98624
ANKRD6	T545A	Polymorphism	0	55	0.36089
ANO10	L510R	Disease	1	84	4.14603
ANO10	R462Q	Polymorphism	1	76	4.64755
ANO10	T561M	Polymorphism	1	76	4.2418
ANO10	V583A	Polymorphism	1	38	3.65393
ANO2	M401I	Polymorphism	0	75	0.736775
ANO2	P147S	Polymorphism	0	75	4.27821
ANO2	S505A	Polymorphism	0	75	3.94545
ANO2	V112A	Polymorphism	0	25	0.20869
ANO6	A128T	Polymorphism	0	88	3.81356
ANXA8	G177A	Polymorphism	0	87	0.126691
ANXA8	S6A	Polymorphism	0	12	0.174474
AOC2	E427D	Polymorphism	0	100	4.22278
AOC2	I5V	Polymorphism	0	44.3333
AOC2	P141L	Polymorphism	0	100	4.44981
AOC2	R273Q	Polymorphism	0	44.3333
AOC2	Y22C	Polymorphism	0	77.6667
AOC3	A408S	Polymorphism	0	100	3.83255
AOC3	A582T	Polymorphism	0	45	0.292149
AOC3	H167Y	Polymorphism	0	45	0.65399
AOC3	H203R	Polymorphism	0	18	0.7263
AOC3	I371T	Polymorphism	0	36	3.97975
AOC3	R329Q	Polymorphism	0	54	0.280942
AOC3	R426H	Polymorphism	0	72	0.091047
AOC3	R441W	Polymorphism	0	81	0.794382
AOC3	R78Q	Polymorphism	0	27	0.477562
AOC3	T5R	Polymorphism	0	72	4.07559
AOC3	V171M	Polymorphism	0	81	4.18298
AOC3	Y317H	Polymorphism	0	27	0.290969
AOPEP	R255Q	Polymorphism	0	66	0.0798276
AOPEP	R386C	Polymorphism	0	100	4.50577
AOPEP	V179A	Polymorphism	0	55	0.187006
AOPEP	V179I	Polymorphism	0	55	3.84971
AP4B1	L480S	Polymorphism	0	70	3.68846
AP5M1	E379D	Polymorphism	0	88	0.197425
AP5M1	G226R	Polymorphism	0	33	3.48722
APBA1	S184A	Polymorphism	0	25	0.361465
APBA3	C376R	Polymorphism	0	42.7857	5.08297
APBA3	I527F	Polymorphism	0	100	4.35046
APBA3	K276T	Polymorphism	0	100	4.24085
APBA3	W154L	Polymorphism	0	85.2143	5.54834
APBB1	M327V	Polymorphism	0	85	5.15042
APBB1	N396S	Polymorphism	0	100	4.46899
APC	A1184P	Disease	1	62	3.56694
APC	A1296V	Disease	1	75	3.5741
APC	A1508V	Unclassified	1	100	3.83255
APC	D1422H	Unclassified	1	100	4.2535
APC	E1057G	Unclassified	1	75	4.08128
APC	E1317Q	Polymorphism	1	75	0.381511
APC	E911G	Disease	1	87	4.11655
APC	F1197S	Disease	1	87	4.58052
APC	G1120E	Disease	1	75	3.80342
APC	G1312E	Disease	1	62	3.65335
APC	G2502S	Polymorphism	1	75	0.317041
APC	G817C	Disease	1	87	3.79771
APC	I1254F	Unclassified	1	100	4.35046
APC	I1259T	Disease	1	75	4.14472
APC	I1304V	Polymorphism	1	62	4.05575
APC	I1307K	Polymorphism	1	62	3.95783
APC	I2738T	Polymorphism	1	37	0.192441
APC	I880T	Unclassified	1	87	4.27494
APC	I880T	Disease	1	87	4.27494
APC	L2839F	Disease	1	87	3.79122
APC	N1118D	Polymorphism	1	50	4.18482
APC	N942D	Disease	1	75	4.25338
APC	P1176L	Disease	1	100	4.44981
APC	P870S	Polymorphism	1	62	0.317001
APC	R1171C	Polymorphism	1	12	4.44996
APC	R1171H	Disease	1	12	0.898048
APC	R1348W	Disease	1	87	4.44882
APC	R1882T	Polymorphism	1	100	4.50577
APC	R414C	Disease	1	100	4.50577
APC	R99W	Disease	1	87	4.39489
APC	S1395C	Unclassified	1	100	4.16509
APC	S1495G	Disease	1	100	4.16509
APC	S171I	Disease	1	100	4.16509
APC	S1973T	Polymorphism	1	100	4.16509
APC	S2621C	Disease	1	87	4.1237
APC	S722G	Disease	1	100	4.16509
APC	S784T	Disease	1	100	4.16509
APC	S906Y	Unclassified	1	75	3.91933
APC	T1292M	Polymorphism	1	62	3.82948
APC	T1313A	Disease	1	62	0.395951
APC	T1496S	Polymorphism	1	100	4.20316
APC	V1326A	Disease	1	50	0.268438
APC	V1472I	Disease	1	100	4.0773
APC	V1822D	Polymorphism	1	12	0.313553
APC	V2499L	Polymorphism	1	50	0.212943
APC	V890I	Unclassified	1	100	4.0773
APC	Y1027C	Unclassified	1	100	4.74501
APCS	E155G	Polymorphism	0	100	4.22278
APCS	G141S	Unclassified	0	85	3.96652
APCS	S158G	Polymorphism	0	57	3.85614
API5	G493S	Polymorphism	0	53	0.165815
API5	M300V	Polymorphism	0	69	5.03189
API5	P276S	Polymorphism	0	69	4.20182
APOA5	D37E	Polymorphism	1	75	4.24047
APOA5	G185C	Polymorphism	1	62	3.81271
APOA5	S19W	Polymorphism	1	50	3.93407
APOA5	V153M	Polymorphism	1	75	0.993588
AQP10	H123Y	Polymorphism	0	20	0.465046
AQP10	R15Q	Polymorphism	0	80	0.0927178
AQP3	V43M	Polymorphism	0	75	4.08227
AQP7	G264V	Polymorphism	0	100	3.89309
AQP7	K63T	Polymorphism	0	33	0.132498
AQP7	L38V	Polymorphism	0	100	3.89309
AQP7	R12C	Polymorphism	0	55	4.3621
AQP7	V59L	Polymorphism	0	88	0.479012
ARAF	M98T	Polymorphism	0	100	5.30306
ARHGAP1	R369C	Polymorphism	0	63	4.40154
ARHGAP29	G1255D	Polymorphism	0	11	0.44211
ARHGAP29	P1192L	Polymorphism	0	77	4.2209
ARHGAP29	S552C	Unclassified	0	100	4.16509
ARHGAP31	G803S	Polymorphism	1	62	0.341231
ARHGAP31	I1115L	Polymorphism	1	87	4.27268
ARHGAP31	P221L	Polymorphism	1	87	4.37253
ARHGAP31	T1380I	Polymorphism	1	87	4.25266
ARHGAP31	T727I	Polymorphism	1	50	0.0962994
ARHGAP31	V1366M	Polymorphism	1	75	3.94833
ARHGAP4	A104V	Polymorphism	0	72.2727
ARHGAP44	V463M	Polymorphism	0	88	3.97359
ARHGEF10L	A96V	Unclassified	0	66.3333	3.57135
ARHGEF10L	D69N	Polymorphism	0	77.2222	4.03373
ARHGEF10L	S47N	Polymorphism	0	77.2222	0.180809
ARHGEF16	H370Y	Polymorphism	0	100	5.27772
ARHGEF16	V137M	Polymorphism	0	25	1.1792
ARHGEF19	E238Q	Polymorphism	0	57	3.85167
ARHGEF19	G163R	Polymorphism	0	71	3.65368
ARHGEF26	F203S	Polymorphism	0	14	0.427585
ARHGEF26	L60P	Polymorphism	0	14	0.550275
ARHGEF26	V29L	Polymorphism	0	14	0.141645
ARHGEF6	Q297H	Polymorphism	0	100	4.7054
ARID1B	A363V	Polymorphism	1	18	3.47857
ARID1B	D1851N	Polymorphism	1	54	3.84378
ARID1B	G1271E	Polymorphism	1	72	3.60203
ARID1B	G1303R	Polymorphism	1	81	4.03455
ARID1B	G246S	Polymorphism	1	36	3.89646
ARID1B	G396A	Polymorphism	1	18	3.52093
ARID1B	G814A	Unclassified	1	81	0.445046
ARID1B	K1773R	Polymorphism	1	72	0.191451
ARID1B	K1898R	Polymorphism	1	72	0.066475
ARID1B	K1954R	Polymorphism	1	81	0.138395
ARID1B	M429V	Polymorphism	1	9	5.01731
ARID1B	M531T	Polymorphism	1	81	5.15208
ARID1B	N1659S	Polymorphism	1	63	0.343319
ARID1B	P1411S	Polymorphism	1	81	4.43604
ARID1B	Q1249P	Polymorphism	1	72	4.4567
ARID1B	Q1466K	Polymorphism	1	81	4.64462
ARID1B	Q2163R	Polymorphism	1	81	4.76545
ARID1B	Q82H	Polymorphism	1	9	0.555746
ARID1B	Q876E	Polymorphism	1	81	4.6538
ARID1B	Q980L	Polymorphism	1	81	4.62783
ARID1B	R1506H	Polymorphism	1	72	4.28005
ARID1B	S1321N	Polymorphism	1	54	3.76412
ARID1B	S497N	Polymorphism	1	18	3.67686
ARID1B	T1573M	Polymorphism	1	72	3.95827
ARID1B	V1092I	Polymorphism	1	81	4.15248
ARMC4	A1041S	Polymorphism	0	75	3.63277
ARMC4	I343T	Polymorphism	0	25	3.87606
ARMC4	N935K	Polymorphism	0	75	4.37616
ARMC9	D330N	Polymorphism	0	100	4.2535
ARMC9	I209T	Polymorphism	0	22	0.141004
ARMC9	L108F	Polymorphism	0	88	3.81992
ARMC9	R222H	Polymorphism	0	77	0.686853
ARSF	H527Y	Polymorphism	0	75	0.563872
ARSJ	S565R	Polymorphism	0	45	3.77587
ASCC2	E588K	Polymorphism	0	76	4.33464
ASCC2	R639L	Polymorphism	0	53	4.1278
ASNS	V210E	Polymorphism	0	90	4.02157
ASS1	A118T	Disease	1	57	3.92358
ASS1	A192V	Disease	1	73	3.80863
ASS1	A202E	Disease	1	57	3.88936
ASS1	C19R	Disease	1	63	5.43613
ASS1	D124N	Disease	1	100	4.2535
ASS1	D296G	Disease	1	89	4.40315
ASS1	E191K	Disease	1	100	4.22278
ASS1	E191Q	Disease	1	100	4.22278
ASS1	E270Q	Disease	1	100	4.22278
ASS1	E283K	Disease	1	89	4.41295
ASS1	G117D	Disease	1	100	3.89309
ASS1	G117S	Disease	1	100	3.89309
ASS1	G14S	Disease	1	100	3.89309
ASS1	G280R	Disease	1	100	3.89309
ASS1	G324S	Disease	1	100	3.89309
ASS1	G324V	Disease	1	100	3.89309
ASS1	G347R	Disease	1	100	3.89309
ASS1	G362V	Disease	1	73	3.92336
ASS1	G390R	Disease	1	100	3.89309
ASS1	K277T	Disease	1	100	4.24085
ASS1	K310Q	Disease	1	68	4.39486
ASS1	K310R	Disease	1	68	0.144373
ASS1	L160P	Disease	1	89	4.01024
ASS1	L206P	Disease	1	68	4.03782
ASS1	M302V	Disease	1	63	5.35592
ASS1	P96H	Disease	1	100	4.44981
ASS1	P96S	Disease	1	100	4.44981
ASS1	Q40L	Disease	1	100	4.7054
ASS1	R108L	Disease	1	42	4.22085
ASS1	R127Q	Disease	1	100	4.50577
ASS1	R127W	Disease	1	100	4.50577
ASS1	R157C	Disease	1	94	0.520032
ASS1	R157H	Disease	1	94	4.74658
ASS1	R265C	Disease	1	100	4.50577
ASS1	R265H	Disease	1	100	4.50577
ASS1	R272C	Disease	1	100	4.50577
ASS1	R279Q	Disease	1	100	4.50577
ASS1	R304W	Disease	1	73	4.56712
ASS1	R307C	Disease	1	78	4.46589
ASS1	R363G	Disease	1	100	4.50577
ASS1	R363L	Disease	1	100	4.50577
ASS1	R363Q	Disease	1	100	4.50577
ASS1	R363W	Disease	1	100	4.50577
ASS1	R86C	Disease	1	63	4.38199
ASS1	R86H	Disease	1	63	4.38199
ASS1	R95S	Disease	1	100	4.50577
ASS1	S180N	Disease	1	100	4.16509
ASS1	S18L	Disease	1	100	4.16509
ASS1	S341F	Disease	1	84	4.17813
ASS1	S65I	Polymorphism	1	36	3.70199
ASS1	S79P	Disease	1	36	3.74736
ASS1	T119I	Disease	1	100	4.20316
ASS1	T284I	Disease	1	84	4.40431
ASS1	T389I	Disease	1	73	3.95427
ASS1	V263M	Disease	1	84	4.21381
ASS1	V269M	Disease	1	100	4.0773
ASS1	V345G	Disease	1	89	4.22492
ASS1	V69A	Disease	1	94	4.27627
ASS1	W179R	Disease	1	89	5.88018
ASS1	Y190D	Disease	1	89	4.93746
ASS1	Y291S	Disease	1	42	4.28119
ASS1	Y359D	Disease	1	57	4.42451
ASXL3	M1415R	Polymorphism	0	85	5.2558
ASXL3	M1708V	Polymorphism	0	28	1.17478
ASXL3	N954S	Polymorphism	0	100	4.46899
ASXL3	V1652M	Polymorphism	0	71	1.18481
ATAD1	V107I	Unclassified	0	89	0.196785
ATAD2	I1280T	Polymorphism	0	55	0.459322
ATF4	E322D	Polymorphism	0	100	4.22278
ATF4	P258A	Polymorphism	0	85	4.33557
ATF4	Q22P	Polymorphism	0	100	4.7054
ATF7IP	E278K	Polymorphism	0	40	3.93123
ATF7IP	K530R	Polymorphism	0	90	4.66595
ATF7IP	N348I	Polymorphism	0	30	3.77016
ATG2A	A404V	Polymorphism	0	71	3.6983
ATG2A	A627V	Polymorphism	0	100	3.83255
ATG2A	G948R	Polymorphism	0	100	3.89309
ATG2A	P656R	Polymorphism	0	14	0.145324
ATG2A	R394C	Polymorphism	0	14	4.46234
ATG2A	V175I	Polymorphism	0	100	4.0773
ATOH8	L150P	Polymorphism	0	83	3.83023
ATP13A2	G49S	Polymorphism	1	75	3.74288
ATP13A2	R294Q	Polymorphism	1	100	4.50577
ATP13A2	T12M	Polymorphism	1	75	4.07593
ATP13A4	E646D	Polymorphism	0	85	4.12005
ATP13A4	I181M	Polymorphism	0	100	4.35046
ATP13A4	V353A	Polymorphism	0	100	4.0773
ATP13A5	E133Q	Polymorphism	0	12	0.658567
ATP13A5	G739S	Polymorphism	0	87	3.78701
ATP13A5	I1053V	Polymorphism	0	62	0.350286
ATP13A5	K1204Q	Polymorphism	0	62	4.01063
ATP13A5	S96Y	Polymorphism	0	100	4.16509
ATP13A5	V1131A	Polymorphism	0	87	4.0017
ATP1B2	Q124L	Polymorphism	0	87	4.53034
ATP1B2	T199A	Polymorphism	0	87	4.02622
ATP2A3	Q869H	Polymorphism	0	100	4.7054
ATP2A3	R674H	Unclassified	0	90.5455	4.48129
ATP7B	A1003T	Disease	1	100	3.83255
ATP7B	A1003V	Disease	1	100	3.83255
ATP7B	A1018V	Disease	1	100	3.83255
ATP7B	A1063V	Disease	1	100	3.83255
ATP7B	A1065P	Disease	1	79.4667	3.78305
ATP7B	A1168S	Disease	1	66.4667	3.66968
ATP7B	A1183G	Disease	1	100	3.83255
ATP7B	A1183T	Disease	1	100	3.83255
ATP7B	A1278V	Disease	1	100	3.83255
ATP7B	A1328T	Disease	1	100	3.83255
ATP7B	A1358S	Disease	1	86.1333	3.94843
ATP7B	A14D	Polymorphism	1	12.7333	3.24984
ATP7B	A486S	Disease	1	52.6	3.53487
ATP7B	A604P	Disease	1	79.2	3.79156
ATP7B	A756G	Disease	1	73.1333	3.79995
ATP7B	A861T	Disease	1	66.2	3.68326
ATP7B	A874V	Disease	1	66.2	3.74172
ATP7B	A971V	Disease	1	86.1333	3.8969
ATP7B	C1104F	Disease	1	93.0667	5.62929
ATP7B	C1104Y	Disease	1	93.0667	5.62929
ATP7B	C1375S	Disease	1	59.5333	5.20774
ATP7B	C703Y	Disease	1	73.1333	5.32931
ATP7B	C985Y	Disease	1	100	5.46352
ATP7B	D1164N	Disease	1	73.1333	4.16976
ATP7B	D1222N	Disease	1	100	4.2535
ATP7B	D1222V	Disease	1	100	4.2535
ATP7B	D1222Y	Disease	1	100	4.2535
ATP7B	D1267A	Disease	1	100	4.2535
ATP7B	D1267V	Disease	1	100	4.2535
ATP7B	D1271N	Disease	1	100	4.2535
ATP7B	D1279G	Disease	1	93.3333	4.44729
ATP7B	D1279Y	Disease	1	93.3333	4.44729
ATP7B	D1296N	Disease	1	100	4.2535
ATP7B	D1407E	Polymorphism	1	79.2	0.301427
ATP7B	D642H	Disease	1	73.1333	4.05325
ATP7B	D765G	Disease	1	93.0667	4.41981
ATP7B	D765N	Disease	1	93.0667	4.41981
ATP7B	D918E	Disease	1	100	4.2535
ATP7B	D918N	Disease	1	100	4.2535
ATP7B	E1064A	Disease	1	100	4.22278
ATP7B	E1064K	Disease	1	100	4.22278
ATP7B	E1068G	Disease	1	100	4.22278
ATP7B	E1173G	Disease	1	100	4.22278
ATP7B	E1173K	Disease	1	100	4.22278
ATP7B	F1094L	Disease	1	100	4.64585
ATP7B	G1000R	Disease	1	100	3.89309
ATP7B	G1035V	Disease	1	100	3.89309
ATP7B	G1061E	Disease	1	79.2	3.87683
ATP7B	G1089E	Disease	1	86.1333	3.93643
ATP7B	G1089V	Disease	1	86.1333	3.93643
ATP7B	G1099S	Disease	1	100	3.89309
ATP7B	G1101R	Disease	1	100	3.89309
ATP7B	G1111D	Disease	1	46.2667	0.379925
ATP7B	G1149A	Disease	1	100	3.89309
ATP7B	G1176E	Disease	1	93.0667	4.0269
ATP7B	G1176R	Disease	1	93.0667	4.0269
ATP7B	G1186C	Disease	1	86.4	3.94807
ATP7B	G1186S	Disease	1	86.4	0.122894
ATP7B	G1213V	Disease	1	100	3.89309
ATP7B	G1221E	Disease	1	100	3.89309
ATP7B	G1266R	Disease	1	100	3.89309
ATP7B	G1266V	Disease	1	100	3.89309
ATP7B	G1287S	Disease	1	100	3.89309
ATP7B	G1341D	Disease	1	100	3.89309
ATP7B	G1341R	Disease	1	100	3.89309
ATP7B	G1341S	Disease	1	100	3.89309
ATP7B	G1341V	Disease	1	100	3.89309
ATP7B	G1355C	Disease	1	73.1333	3.8298
ATP7B	G1355S	Disease	1	73.1333	3.8298
ATP7B	G591D	Disease	1	100	3.89309
ATP7B	G626A	Disease	1	93.0667	4.05383
ATP7B	G691R	Disease	1	86.1333	3.97504
ATP7B	G710A	Disease	1	86.1333	3.85828
ATP7B	G710R	Disease	1	86.1333	3.85828
ATP7B	G710S	Disease	1	86.1333	3.85828
ATP7B	G710V	Disease	1	86.1333	0.112433
ATP7B	G711E	Disease	1	100	3.89309
ATP7B	G711R	Disease	1	100	3.89309
ATP7B	G711W	Disease	1	100	3.89309
ATP7B	G85V	Disease	1	66.2	3.81967
ATP7B	G869R	Disease	1	79.2	3.83453
ATP7B	G869V	Disease	1	79.2	3.83453
ATP7B	G875R	Polymorphism	1	93.0667	4.13842
ATP7B	G875V	Disease	1	93.0667	4.13842
ATP7B	G891V	Disease	1	100	3.89309
ATP7B	G943C	Disease	1	100	3.89309
ATP7B	G943D	Disease	1	100	3.89309
ATP7B	G943S	Disease	1	100	3.89309
ATP7B	G96D	Polymorphism	1	52.6	3.57086
ATP7B	G988R	Disease	1	100	3.89309
ATP7B	G998D	Disease	1	73.1333	3.72296
ATP7B	H1069Q	Disease	1	100	5.27772
ATP7B	H1207R	Polymorphism	1	59.2667	5.17155
ATP7B	H639Y	Disease	1	52.6	4.7642
ATP7B	I1102T	Disease	1	93.0667	4.50727
ATP7B	I1148T	Disease	1	86.1333	4.41126
ATP7B	I1230V	Disease	1	86.1333	0.418796
ATP7B	I1336T	Disease	1	100	4.35046
ATP7B	I390V	Polymorphism	1	73.1333	0.255223
ATP7B	I747F	Disease	1	66.2	4.15378
ATP7B	I857T	Disease	1	86.1333	4.41126
ATP7B	I967F	Disease	1	79.2	4.31548
ATP7B	K1248N	Disease	1	100	4.24085
ATP7B	K832R	Polymorphism	1	100	4.24085
ATP7B	L1043P	Disease	1	66.4667	3.68835
ATP7B	L1083F	Disease	1	86.1333	4.00507
ATP7B	L1255I	Disease	1	86.1333	0.178484
ATP7B	L1305P	Disease	1	86.1333	3.96169
ATP7B	L1327V	Disease	1	59.5333	3.80198
ATP7B	L1368P	Disease	1	73.1333	3.90799
ATP7B	L1373P	Disease	1	93.0667	4.07362
ATP7B	L1373R	Disease	1	93.0667	4.07362
ATP7B	L466V	Polymorphism	1	52.6	0.0974772
ATP7B	L492S	Disease	1	59.5333	3.75339
ATP7B	L549P	Disease	1	86.1333	3.93089
ATP7B	L641S	Disease	1	86.1333	0.0903483
ATP7B	L708P	Disease	1	26.6	3.61995
ATP7B	L776P	Disease	1	93.0667	4.08047
ATP7B	L776V	Polymorphism	1	93.0667	4.08047
ATP7B	L795F	Disease	1	100	3.89309
ATP7B	L795R	Disease	1	100	3.89309
ATP7B	M1169T	Disease	1	86.1333	5.24409
ATP7B	M1169V	Disease	1	86.1333	1.45909
ATP7B	M1359I	Disease	1	100	5.30306
ATP7B	M645R	Disease	1	26.6	0.780624
ATP7B	M665I	Disease	1	79.2	5.27213
ATP7B	M769I	Disease	1	100	5.30306
ATP7B	M769R	Disease	1	100	5.30306
ATP7B	M769V	Disease	1	100	5.30306
ATP7B	M996T	Disease	1	100	5.30306
ATP7B	N1270S	Disease	1	100	4.46899
ATP7B	N1332D	Disease	1	100	4.46899
ATP7B	N41S	Disease	1	19.6667	3.92219
ATP7B	N565S	Polymorphism	1	32.6667	4.03412
ATP7B	P1052L	Disease	1	52.6	4.33983
ATP7B	P1098R	Disease	1	100	4.44981
ATP7B	P1245S	Polymorphism	1	100	4.44981
ATP7B	P1273L	Disease	1	100	4.44981
ATP7B	P1352S	Disease	1	100	4.44981
ATP7B	P1379S	Disease	1	93.0667	4.62724
ATP7B	P690L	Disease	1	86.1333	4.4965
ATP7B	P760L	Disease	1	93.0667	4.61474
ATP7B	P768H	Disease	1	86.1333	4.49117
ATP7B	P840L	Disease	1	100	4.44981
ATP7B	P992H	Disease	1	100	4.44981
ATP7B	P992L	Disease	1	100	4.44981
ATP7B	Q1004P	Disease	1	73.1333	4.3976
ATP7B	Q1095P	Disease	1	79.2	4.74988
ATP7B	Q1142H	Disease	1	59.2667	4.41241
ATP7B	Q1256R	Disease	1	100	4.7054
ATP7B	Q898R	Disease	1	100	4.7054
ATP7B	R1038K	Disease	1	39.6	0.217387
ATP7B	R1041P	Disease	1	72.5333	4.28463
ATP7B	R1041W	Unclassified	1	72.5333	4.28463
ATP7B	R1151H	Disease	1	100	4.50577
ATP7B	R1228T	Disease	1	73.1333	4.42916
ATP7B	R1322P	Disease	1	93.0667	4.72271
ATP7B	R616Q	Disease	1	100	4.50577
ATP7B	R616W	Disease	1	100	4.50577
ATP7B	R723G	Polymorphism	1	72.5333	4.63354
ATP7B	R778G	Disease	1	86.1333	4.57807
ATP7B	R778L	Disease	1	86.1333	4.57807
ATP7B	R778Q	Disease	1	86.1333	4.57807
ATP7B	R778W	Disease	1	86.1333	4.57807
ATP7B	R919G	Disease	1	66.4667	4.47194
ATP7B	R919W	Disease	1	66.4667	4.47194
ATP7B	R952K	Polymorphism	1	12.7333	0.0953938
ATP7B	R969Q	Disease	1	73.1333	4.36707
ATP7B	S1310R	Disease	1	73.1333	4.05719
ATP7B	S1363F	Disease	1	100	4.16509
ATP7B	S406A	Polymorphism	1	52.6	0.0402071
ATP7B	S653Y	Disease	1	73.1333	3.901
ATP7B	S657R	Disease	1	100	4.16509
ATP7B	S693C	Disease	1	86.1333	4.20871
ATP7B	S721P	Disease	1	66.4667	4.07132
ATP7B	S744P	Disease	1	100	4.16509
ATP7B	S921N	Disease	1	73.1333	4.10379
ATP7B	S975Y	Disease	1	86.1333	4.27602
ATP7B	T1029I	Disease	1	100	4.20316
ATP7B	T1031I	Disease	1	100	4.20316
ATP7B	T1033A	Disease	1	100	4.20316
ATP7B	T1033S	Disease	1	100	4.20316
ATP7B	T1143N	Polymorphism	1	52.6	3.72856
ATP7B	T1220M	Disease	1	100	4.20316
ATP7B	T1232P	Disease	1	66.4667	3.966
ATP7B	T1434M	Disease	1	46.5333	3.71744
ATP7B	T737R	Disease	1	100	4.20316
ATP7B	T766M	Disease	1	93.0667	4.34084
ATP7B	T766R	Disease	1	93.0667	4.34084
ATP7B	T933P	Disease	1	59.5333	3.76795
ATP7B	T935M	Disease	1	100	4.20316
ATP7B	T974M	Disease	1	59.5333	3.94457
ATP7B	T977M	Disease	1	73.1333	4.16839
ATP7B	T991M	Disease	1	100	4.20316
ATP7B	V1106D	Disease	1	86.1333	4.22747
ATP7B	V1106I	Disease	1	86.1333	0.18296
ATP7B	V1109M	Polymorphism	1	72.5333	4.02851
ATP7B	V1140A	Polymorphism	1	12.7333	0.181431
ATP7B	V1146M	Disease	1	86.1333	4.1546
ATP7B	V1216M	Disease	1	86.1333	4.16001
ATP7B	V1239G	Disease	1	100	4.0773
ATP7B	V1252I	Disease	1	79.2	0.236663
ATP7B	V1262F	Disease	1	100	4.0773
ATP7B	V1297I	Polymorphism	1	73.1333	0.206028
ATP7B	V290L	Polymorphism	1	59.2667	3.94792
ATP7B	V446L	Polymorphism	1	26.6	0.179213
ATP7B	V456L	Polymorphism	1	52.6	3.8995
ATP7B	V536A	Disease	1	66.2	0.604032
ATP7B	V864I	Polymorphism	1	86.1333	0.11871
ATP7B	V890M	Disease	1	86.1333	4.21673
ATP7B	V949G	Disease	1	52.6	3.82613
ATP7B	V995A	Polymorphism	1	100	4.0773
ATP7B	W1153C	Disease	1	86.1333	5.75245
ATP7B	W1153R	Disease	1	86.1333	5.75245
ATP7B	W1353R	Disease	1	100	5.70256
ATP7B	Y1331S	Disease	1	100	4.74501
ATP7B	Y532H	Disease	1	93.0667	4.94069
ATP7B	Y713C	Disease	1	73.1333	4.68214
ATP7B	Y741C	Disease	1	93.3333	4.948
ATR	A1488P	Unclassified	1	87	3.73606
ATR	A2002G	Unclassified	1	100	3.83255
ATR	E2438K	Unclassified	1	100	4.22278
ATR	E2537Q	Unclassified	1	100	4.22278
ATR	G2120A	Polymorphism	1	37	0.0306972
ATR	H90Y	Polymorphism	1	37	4.90744
ATR	I1526V	Polymorphism	1	100	4.35046
ATR	K297N	Polymorphism	1	75	4.11678
ATR	M211T	Polymorphism	1	25	1.06048
ATR	N1612S	Polymorphism	1	37	4.12559
ATR	P2434A	Polymorphism	1	100	4.44981
ATR	Q2144R	Disease	1	100	4.7054
ATR	R2425Q	Polymorphism	1	50	0.204982
ATR	S1213G	Polymorphism	1	100	4.16509
ATR	S1607N	Polymorphism	1	62	0.198971
ATR	S2233I	Unclassified	1	75	4.03011
ATR	T64A	Polymorphism	1	75	0.394922
ATR	V316I	Polymorphism	1	100	4.0773
ATR	V959M	Polymorphism	1	12	1.2065
ATR	Y1087H	Polymorphism	1	100	4.74501
ATR	Y2132D	Polymorphism	1	37	4.37404
ATRX	C1614R	Disease	1	72	5.30402
ATRX	C200S	Disease	1	72	5.40461
ATRX	C220R	Disease	1	72	5.29089
ATRX	C220Y	Disease	1	72	5.29089
ATRX	C243F	Disease	1	72	5.30491
ATRX	D2035V	Disease	1	100	4.2535
ATRX	E740G	Polymorphism	1	54	3.79936
ATRX	G175E	Disease	1	72	3.74069
ATRX	G249C	Disease	1	72	3.73822
ATRX	G249D	Disease	1	72	3.73822
ATRX	H1609R	Disease	1	90	5.4679
ATRX	I2050T	Disease	1	100	4.35046
ATRX	K1650N	Disease	1	72	3.86822
ATRX	L1645S	Disease	1	81	3.6639
ATRX	L192F	Disease	1	72	3.73822
ATRX	L409S	Disease	1	72	3.73822
ATRX	N179S	Disease	1	72	4.31664
ATRX	N1860S	Polymorphism	1	27	0.270749
ATRX	P1713S	Disease	1	100	4.44981
ATRX	P190A	Disease	1	81	4.59399
ATRX	P190L	Disease	1	81	4.59399
ATRX	P190S	Disease	1	81	4.59399
ATRX	Q219P	Disease	1	72	4.53092
ATRX	Q545E	Polymorphism	1	63	4.49767
ATRX	R1742K	Disease	1	100	4.50577
ATRX	R2131Q	Disease	1	100	4.50577
ATRX	R2271G	Disease	1	90	4.63856
ATRX	R246C	Disease	1	72	4.36232
ATRX	R246L	Disease	1	72	4.36232
ATRX	S596P	Polymorphism	1	63	3.90691
ATRX	T1621M	Disease	1	72	3.96546
ATRX	V1538G	Unclassified	1	72	3.92609
ATRX	V1552F	Disease	1	90	4.30531
ATRX	V194I	Disease	1	72	3.89978
ATRX	W222S	Disease	1	72	5.53027
ATRX	Y1847C	Disease	1	100	4.74501
ATRX	Y2084H	Disease	1	81	4.60685
ATRX	Y2163C	Disease	1	100	4.74501
ATXN2	L107V	Polymorphism	0	45.7692	0.154777
ATXN2	S248N	Polymorphism	0	61	0.233247
AURKC	E148Q	Unclassified	1	50	0.381285
AURKC	G52E	Unclassified	1	100	3.89309
AURKC	H244Q	Unclassified	1	37	4.96361
AUTS2	A303S	Polymorphism	0	33	3.53095
AVL9	C257S	Polymorphism	0	25	1.22929
AVPI1	A41G	Polymorphism	0	14	0.153387
B3GALNT1	D126N	Polymorphism	1	100	4.2535
B3GALNT1	E266A	Polymorphism	1	100	4.22278
B3GALNT1	G271R	Unclassified	1	100	3.89309
B3GNT8	S137G	Polymorphism	0	42	0.249266
B4GALT2	G338R	Polymorphism	0	100	3.89309
B4GALT2	Q122H	Polymorphism	0	75	4.44673
B4GALT7	A186D	Disease	1	90	3.89166
B4GALT7	L206P	Disease	1	90	3.99306
BANF1	A12T	Disease	0	100	3.83255
BAP1	A95D	Unclassified	1	83.3333	3.83255
BAP1	C91W	Unclassified	1	83.3333	5.46352
BAP1	E315A	Polymorphism	1	76.6667	4.24107
BAP1	E685V	Unclassified	1	76.6667	4.20013
BAP1	F81V	Unclassified	1	83.3333	4.64585
BAP1	G178V	Unclassified	1	76.6667	4.04305
BAP1	S63C	Unclassified	1	76.6667	4.10754
BAP1	V616E	Polymorphism	1	50	3.86173
BASP1	A76V	Polymorphism	0	77	3.84555
BAZ2B	G702V	Polymorphism	0	70	3.70657
BAZ2B	L422S	Polymorphism	0	10	0.312818
BAZ2B	M71T	Polymorphism	0	60	5.20494
BAZ2B	P530L	Polymorphism	0	80	4.28778
BAZ2B	S2024N	Polymorphism	0	70	0.220919
BBS10	A296T	Polymorphism	1	75	0.0059607
BBS10	A636V	Disease	1	100	3.83255
BBS10	C195W	Disease	1	100	5.46352
BBS10	C91W	Disease	1	87	5.44156
BBS10	D142N	Polymorphism	1	75	4.39678
BBS10	G677V	Disease	1	87	3.91766
BBS10	H410Q	Disease	1	87	5.25792
BBS10	H715R	Polymorphism	1	37	4.77426
BBS10	K188T	Disease	1	37	3.80204
BBS10	K579R	Disease	1	87	4.24435
BBS10	L170S	Disease	1	100	3.89309
BBS10	L308F	Disease	1	87	3.86009
BBS10	L376F	Polymorphism	1	75	0.319083
BBS10	L414S	Disease	1	62	0.128532
BBS10	L55P	Disease	1	100	3.89309
BBS10	L600S	Disease	1	100	3.89309
BBS10	L687P	Disease	1	100	3.89309
BBS10	M255I	Polymorphism	1	25	0.521499
BBS10	P363L	Disease	1	25	4.00273
BBS10	P539L	Polymorphism	1	62	0.645407
BBS10	R34P	Disease	1	62	4.38934
BBS10	R49W	Disease	1	100	4.50577
BBS10	S311A	Disease	1	87	4.34789
BBS10	S329L	Disease	1	87	4.11346
BBS10	T689P	Disease	1	87	4.1719
BBS10	V240G	Disease	1	100	4.0773
BBS10	Y197C	Disease	1	87	4.74708
BBS10	Y613C	Disease	1	87	4.74708
BBS10	Y613H	Disease	1	87	4.74708
BBS12	A289P	Disease	1	77	3.72686
BBS12	A615V	Polymorphism	1	100	3.83255
BBS12	D467N	Polymorphism	1	11	0.36253
BBS12	E126D	Polymorphism	1	55	4.0141
BBS12	G119S	Polymorphism	1	100	3.89309
BBS12	G539D	Disease	1	88	3.96013
BBS12	G540V	Disease	1	100	3.89309
BBS12	I170V	Polymorphism	1	33	0.281381
BBS12	I346T	Disease	1	77	4.41569
BBS12	I39T	Polymorphism	1	88	4.51879
BBS12	K195R	Polymorphism	1	66	4.10352
BBS12	K408R	Unclassified	1	22	3.8533
BBS12	L88R	Disease	1	100	3.89309
BBS12	N238K	Polymorphism	1	77	4.62401
BBS12	N461H	Polymorphism	1	88	4.5712
BBS12	P159L	Disease	1	88	4.55763
BBS12	Q293E	Disease	1	88	4.80514
BBS12	R355Q	Disease	1	77	4.46907
BBS12	R386Q	Polymorphism	1	11	0.301488
BBS12	R484K	Polymorphism	1	55	4.29087
BBS12	R525H	Disease	1	100	4.50577
BBS12	R674C	Disease	1	100	4.50577
BBS12	S429T	Polymorphism	1	77	4.14327
BBS12	T501M	Disease	1	100	4.20316
BBS12	V400M	Disease	1	77	0.97278
BBS12	Y263H	Polymorphism	1	55	4.5943
BBS12	Y524C	Unclassified	1	66	4.69628
BBS2	A122V	Polymorphism	1	90	3.78379
BBS2	A136P	Disease	1	90	3.76229
BBS2	A504V	Polymorphism	1	60	0.162049
BBS2	C307W	Disease	1	90	5.41398
BBS2	D104A	Disease	1	90	4.25296
BBS2	D174E	Disease	1	100	4.2535
BBS2	E629K	Unclassified	1	100	4.22278
BBS2	G81C	Disease	1	100	3.89309
BBS2	I123V	Polymorphism	1	70	0.410152
BBS2	L125R	Disease	1	90	3.85645
BBS2	L349W	Disease	1	90	4.08137
BBS2	N70S	Disease	1	90	0.643503
BBS2	R23P	Disease	1	70	4.26898
BBS2	R315Q	Disease	1	100	4.50577
BBS2	R315W	Disease	1	100	4.50577
BBS2	R632P	Disease	1	100	4.50577
BBS2	R643H	Disease	1	90	4.48968
BBS2	T558I	Disease	1	100	4.20316
BBS2	V75G	Disease	1	90	4.04149
BBS2	Y317C	Disease	1	100	4.74501
BCAN	E504K	Polymorphism	0	25	3.85973
BCAN	S356L	Polymorphism	0	75	3.92561
BCAS1	G255E	Polymorphism	0	49.6	4.11497
BCAS1	Q24K	Polymorphism	0	29.6	0.98251
BCAS1	Q472H	Polymorphism	0	59.6	4.61017
BCAS1	S583P	Polymorphism	0	90	4.27758
BCAS1	V163A	Polymorphism	0	39.6	0.234889
BCCIP	E254Q	Polymorphism	0	78	4.70864
BCDIN3D	S288R	Polymorphism	0	18	0.329957
BCR	A1104G	Polymorphism	0	100	3.83255
BCR	A1149T	Polymorphism	0	100	3.83255
BCR	A1204G	Polymorphism	0	100	3.83255
BCR	D1106N	Polymorphism	0	100	4.2535
BCR	D752E	Polymorphism	0	100	4.2535
BCR	E1037K	Polymorphism	0	100	4.22278
BCR	E1161K	Polymorphism	0	100	4.22278
BCR	I413M	Polymorphism	0	100	4.35046
BCR	K1187E	Polymorphism	0	100	4.24085
BCR	K558T	Polymorphism	0	100	4.24085
BCR	N796S	Polymorphism	0	37	0.245814
BCR	S400P	Unclassified	0	87	4.03645
BCR	T1096A	Polymorphism	0	100	4.20316
BCR	T1127M	Polymorphism	0	100	4.20316
BCR	V1091M	Polymorphism	0	100	4.0773
BCR	V1189M	Polymorphism	0	87	3.94658
BCR	V949I	Polymorphism	0	100	4.0773
BCR	W1235R	Polymorphism	0	100	5.70256
BCR	Y910C	Polymorphism	0	87	4.71496
BHLHE41	P384R	Unclassified	1	50	4.19432
BICD1	T778A	Polymorphism	0	60	3.95817
BIK	E19K	Polymorphism	0	60	4.09005
BIK	L148P	Polymorphism	0	60	3.75686
BIK	T26I	Polymorphism	0	60	3.89154
BIN1	D151N	Disease	1	100	4.2535
BIN1	K35N	Disease	1	100	4.24085
BLCAP	K15R	Unclassified	0	100	4.24085
BLCAP	Q5R	Unclassified	0	100	4.7054
BLCAP	Y2C	Unclassified	0	100	4.74501
BLMH	I443V	Polymorphism	0	13	0.154471
BMP1	D45H	Unclassified	0	100	4.2535
BMP1	F249L	Disease	0	100	4.64585
BMP1	G12R	Disease	0	33	3.6861
BMP15	A180F	Unclassified	1	77	3.70942
BMP15	A180T	Unclassified	1	77	3.70942
BMP15	H200Y	Polymorphism	1	33	5.40397
BMP15	I243V	Disease	1	33	0.0867479
BMP15	L148P	Disease	1	88	4.03037
BMP15	N103S	Polymorphism	1	55	0.35863
BMP15	N196K	Disease	1	77	4.42675
BMP15	R138H	Disease	1	77	4.38636
BMP15	R206H	Disease	1	100	4.50577
BMP15	R329C	Disease	1	44	4.4997
BMP15	R61Q	Disease	1	44	0.0905633
BMP15	R61W	Disease	1	44	1.10681
BMP15	R68W	Disease	1	88	4.74314
BMP15	R76C	Disease	1	88	4.62628
BMP15	R76H	Disease	1	88	4.62628
BMP15	S5R	Polymorphism	1	44	3.89673
BMP15	W221R	Disease	1	77	5.62093
BMP15	Y235C	Disease	1	66	0.503351
BMP2	A106T	Polymorphism	0	100	3.83255
BMP2	D387G	Polymorphism	0	90	4.31919
BMP2	L161S	Polymorphism	0	63	0.204531
BMP2	P77S	Polymorphism	0	72	4.24479
BMP2	R190S	Polymorphism	0	81	4.42384
BMP2	S37A	Polymorphism	0	36	0.0896111
BMPER	P370L	Disease	1	100	4.44981
BMPER	R555W	Polymorphism	1	81	4.3363
BMX	R670W	Unclassified	0	100	4.50577
BMX	S284L	Polymorphism	0	87	4.0419
BPIFB2	A20V	Unclassified	0	71	0.108891
BPIFB2	A63V	Polymorphism	0	14	0.444279
BPIFB2	K31M	Polymorphism	0	85	4.23868
BRAF	A246P	Disease	1	90	3.83583
BRAF	D594G	Disease	1	100	4.2535
BRAF	D638E	Disease	1	100	4.2535
BRAF	E275K	Disease	1	80	0.0171202
BRAF	E501G	Disease	1	100	4.22278
BRAF	E501K	Disease	1	100	4.22278
BRAF	E586K	Unclassified	1	90	4.24356
BRAF	F468S	Disease	1	100	4.64585
BRAF	F595L	Disease	1	100	4.64585
BRAF	F595L	Unclassified	1	100	4.64585
BRAF	G464E	Disease	1	100	3.89309
BRAF	G464V	Unclassified	1	100	3.89309
BRAF	G466A	Unclassified	1	100	3.89309
BRAF	G466E	Unclassified	1	100	3.89309
BRAF	G466V	Disease	1	100	3.89309
BRAF	G469A	Disease	1	100	3.89309
BRAF	G469E	Disease	1	100	3.89309
BRAF	G469R	Disease	1	100	3.89309
BRAF	G469V	Unclassified	1	100	3.89309
BRAF	G596R	Unclassified	1	100	3.89309
BRAF	G596V	Disease	1	100	3.89309
BRAF	I463S	Disease	1	100	4.35046
BRAF	K499E	Disease	1	100	4.24085
BRAF	K499N	Disease	1	100	4.24085
BRAF	K601E	Disease	1	100	4.24085
BRAF	K601Q	Disease	1	100	4.24085
BRAF	L245F	Disease	1	100	3.89309
BRAF	L485F	Disease	1	100	3.89309
BRAF	L525P	Disease	1	100	3.89309
BRAF	L597R	Disease	1	100	3.89309
BRAF	L597V	Disease	1	100	3.89309
BRAF	N580D	Disease	1	100	4.46899
BRAF	N581D	Disease	1	100	4.46899
BRAF	N581S	Unclassified	1	100	4.46899
BRAF	P301S	Polymorphism	1	60	0.278998
BRAF	Q257R	Disease	1	80	4.54263
BRAF	Q262K	Disease	1	80	4.44962
BRAF	Q709R	Disease	1	80	4.42709
BRAF	R462I	Disease	1	100	4.50577
BRAF	S467A	Disease	1	100	4.16509
BRAF	T241M	Unclassified	1	100	4.20316
BRAF	T241P	Disease	1	100	4.20316
BRAF	T241P	Disease	1	100	4.20316
BRAF	T241R	Unclassified	1	100	4.20316
BRAF	T244P	Disease	1	80	4.03621
BRAF	T599R	Disease	1	100	4.20316
BRAF	V600D	Unclassified	1	80	3.88324
BRAF	V600E	Disease	1	80	3.88324
BRAF	W531C	Disease	1	100	5.70256
BRCC3	I74V	Polymorphism	0	90	0.30259
BRD2	A212P	Polymorphism	0	100	3.83255
BRD2	A474V	Polymorphism	0	66	3.52912
BRD2	A49G	Polymorphism	0	88	3.72208
BRD2	A49S	Polymorphism	0	88	3.72208
BRD2	A569T	Polymorphism	0	44	3.43052
BRD2	A599P	Polymorphism	0	33	3.59345
BRD2	G30E	Unclassified	0	88	3.90946
BRD2	L238F	Polymorphism	0	88	3.83206
BRD2	P260Q	Polymorphism	0	66	0.229891
BRD2	P714L	Unclassified	0	100	4.44981
BRD2	R547K	Polymorphism	0	77	0.116702
BRD2	R558G	Unclassified	0	77	4.32514
BRS3	L162Q	Polymorphism	0	100	3.89309
BRS3	T53P	Polymorphism	0	100	4.20316
BRWD3	K1596E	Disease	1	100	4.24085
BSPRY	A261P	Polymorphism	0	44	3.43472
BSPRY	Q293H	Polymorphism	0	55	4.34436
BSPRY	T374I	Polymorphism	0	88	4.21452
BTBD18	E352G	Polymorphism	0	100	4.22278
BTBD18	S302T	Polymorphism	0	66	6.79e-05
BTBD19	E110G	Polymorphism	0	75	4.2037
BTD	A171T	Disease	1	90	3.9364
BTD	D228Y	Disease	1	90	4.54314
BTD	D444H	Disease	1	80	4.19606
BTD	F128V	Disease	1	70	4.50625
BTD	G451D	Disease	1	90	4.00562
BTD	H323R	Disease	1	90	5.37825
BTD	P391S	Polymorphism	1	70	0.252423
BTD	Q456H	Disease	1	80	4.61835
BTD	R538C	Disease	1	90	4.61221
BTD	T532M	Disease	1	100	4.20316
BTN2A2	P479S	Polymorphism	0	78	0.742318
BUB1B	E390D	Polymorphism	1	45	3.9064
BUB1B	I909T	Disease	1	72	4.35458
BUB1B	L1012P	Disease	1	72	3.89721
BUB1B	L844F	Disease	1	72	3.89721
BUB1B	M15T	Unclassified	1	63	1.32331
BUB1B	P378S	Polymorphism	1	54	4.43952
BUB1B	Q921H	Disease	1	72	4.70951
BUB1B	R36Q	Disease	1	100	4.50577
BUB1B	R550Q	Disease	1	36	0.162543
BUB1B	R814H	Disease	1	72	4.50988
BUB1B	T40M	Polymorphism	1	72	3.90753
BUB1B	V618A	Unclassified	1	36	0.0983312
BYSL	E103K	Polymorphism	0	80	4.40811
BYSL	P426S	Polymorphism	0	40	0.112534
C1QB	A123T	Unclassified	0	100	3.83255
C1QB	G42D	Disease	0	100	3.89309
C1QC	G34R	Disease	0	88	3.94979
C2CD2L	R413W	Polymorphism	0	66	4.11817
C3	A1094V	Disease	1	75	0.0669482
C3	C1158W	Disease	1	100	5.46352
C3	D1115N	Disease	1	100	4.2535
C3	D1216N	Unclassified	1	75	4.15933
C3	D549N	Disease	1	100	4.2535
C3	E469D	Polymorphism	1	50	0.209813
C3	F603V	Disease	1	75	4.5706
C3	G1224D	Polymorphism	1	62	0.0293221
C3	H1464D	Disease	1	100	5.27772
C3	H1601N	Polymorphism	1	37	Infinity
C3	I1367T	Polymorphism	1	75	4.23814
C3	P314L	Polymorphism	1	37	4.4774
C3	Q1161K	Disease	1	75	4.58342
C3	Q1521R	Polymorphism	1	62	4.73794
C3	R102G	Polymorphism	1	12	0.38299
C3	R1042L	Disease	1	87	4.70938
C3	R1320Q	Disease	1	100	4.50577
C3	R592Q	Disease	1	75	4.40481
C3	R592W	Disease	1	75	4.40481
C3	R735W	Disease	1	87	4.62343
C3	R863K	Polymorphism	1	100	4.50577
C3	S1619R	Polymorphism	1	75	0.0797491
C4BPA	A60V	Polymorphism	0	33	0.181022
C4BPA	I300T	Polymorphism	0	16	0.0449767
C4BPA	P4Q	Polymorphism	0	33	0.234095
C4BPA	R240H	Polymorphism	0	16	0.747076
C4BPA	W473L	Polymorphism	0	100	5.70256
C4BPA	Y357H	Polymorphism	0	66	0.338066
C8A	D458N	Polymorphism	1	88	4.30392
C8A	E561Q	Polymorphism	1	55	0.550514
C8A	P575L	Polymorphism	1	55	0.367016
C8A	Q93K	Polymorphism	1	77	4.61741
C8A	R485L	Polymorphism	1	66	4.40028
C8A	T407I	Polymorphism	1	33	3.64492
CA13	N68S	Polymorphism	0	75	0.230946
CA9	Q326R	Polymorphism	0	18	0.287923
CA9	V33M	Polymorphism	0	63	3.79809
CABIN1	A56T	Polymorphism	0	100	3.83255
CABIN1	D225N	Polymorphism	0	50	0.157239
CABIN1	Q921E	Polymorphism	0	75	0.538246
CABIN1	R660S	Polymorphism	0	62	4.23242
CABIN1	R853Q	Polymorphism	0	87	4.47748
CABIN1	S517R	Polymorphism	0	87	4.1403
CABLES2	T428K	Polymorphism	0	12	0.218403
CACFD1	I58M	Polymorphism	0	100	4.35046
CACNA1D	D2097N	Polymorphism	0	88.8889	4.1385
CACNA1E	A1955T	Polymorphism	0	56.5714
CACNA1E	D859E	Polymorphism	0	49.7143
CACNA2D4	I327V	Polymorphism	1	22.9231	0.38736
CACNA2D4	R863H	Polymorphism	1	76.3077	4.32454
CACNA2D4	T869M	Polymorphism	1	61	0.744107
CACNG2	V143L	Disease	0	100	4.0773
CADM3	R162W	Polymorphism	0	33	4.22706
CAGE1	E282A	Polymorphism	0	57	4.08188
CAGE1	T169I	Polymorphism	0	57	4.14268
CALCA	E67K	Polymorphism	0	100	4.22278
CALCA	G2R	Polymorphism	0	87	3.89431
CALCA	Q138P	Polymorphism	0	50	4.61686
CALCA	S123T	Polymorphism	0	37	3.81279
CALCA	S76R	Polymorphism	0	87	4.19189
CALHM2	V136G	Polymorphism	0	100	4.0773
CALHM2	V194M	Polymorphism	0	77	3.92743
CALM1	M73T	Polymorphism	0	100	5.30306
CALM1	N54I	Disease	0	100	4.46899
CALM1	N98S	Disease	0	100	4.46899
CAMK1D	I66M	Polymorphism	0	72	4.01245
CAMK1G	A443T	Unclassified	0	75	3.61206
CAMK1G	E259Q	Polymorphism	0	87	0.353852
CAMK1G	V329I	Polymorphism	0	75	0.080557
CAMK4	D178N	Polymorphism	0	64	0.424849
CAMK4	E150G	Unclassified	0	64	4.05422
CAMK4	I469M	Unclassified	0	42	0.868594
CAMK4	Q465R	Polymorphism	0	50	0.0825568
CAMLG	G100S	Polymorphism	0	37	0.303981
CAMLG	V78I	Polymorphism	0	50	0.262122
CAND2	A1225T	Polymorphism	0	71	0.300917
CAND2	H655R	Polymorphism	0	14	0.747076
CAND2	H858P	Polymorphism	0	14	0.741808
CAND2	L845F	Polymorphism	0	100	3.89309
CAND2	P476L	Polymorphism	0	71	4.152
CAND2	Q408R	Polymorphism	0	14	0.132732
CAND2	S533P	Polymorphism	0	14	0.327576
CAND2	V990I	Polymorphism	0	85	0.211394
CAPN6	G358R	Unclassified	0	100	3.89309
CAPN6	T518I	Polymorphism	0	100	4.20316
CAPN6	V277L	Polymorphism	0	12	0.0369829
CAPRIN1	A263D	Polymorphism	0	80	3.56328
CAPRIN1	Q588H	Polymorphism	0	90	4.69795
CAPRIN1	R616H	Polymorphism	0	100	4.50577
CAPRIN2	K237R	Polymorphism	0	87	4.2157
CAPRIN2	M519V	Polymorphism	0	12	1.11039
CAPRIN2	P114S	Polymorphism	0	75	4.32704
CAPRIN2	S655L	Polymorphism	0	87	4.10931
CAPSL	M201V	Polymorphism	0	100	5.30306
CAPSL	R85Q	Polymorphism	0	54	0.206044
CASC5	R43T	Polymorphism	0	28	0.240423
CASC5	T70A	Polymorphism	0	85	4.29483
CASP1	R15H	Polymorphism	0	16	0.866918
CASP7	D255E	Polymorphism	0	50	3.85472
CASP7	D4E	Polymorphism	0	60	3.97877
CASQ1	Y140F	Polymorphism	0	100	4.74501
CASQ2	D307H	Disease	1	100	4.2535
CASQ2	H244R	Polymorphism	1	100	5.27772
CASQ2	L167H	Disease	1	100	3.89309
CASQ2	N335K	Polymorphism	1	100	4.46899
CASQ2	R33Q	Disease	1	100	4.50577
CASQ2	T66A	Polymorphism	1	12	0.296599
CASQ2	V76M	Polymorphism	1	100	4.0773
CATSPER1	G133S	Polymorphism	0	37.25	0.0670513
CATSPER1	T730P	Polymorphism	0	62	4.09642
CATSPER1	V652I	Polymorphism	0	37.25	0.0645128
CATSPER4	D436N	Polymorphism	0	85	4.33447
CATSPER4	I293V	Polymorphism	0	71	4.31551
CATSPER4	L124F	Polymorphism	0	85	0.481767
CATSPER4	Q77R	Polymorphism	0	85	4.73219
CATSPERG	L29P	Polymorphism	0	85	4.00443
CATSPERG	M1137T	Polymorphism	0	42	4.99616
CATSPERG	S650R	Polymorphism	0	14	0.322307
CBR1	P131S	Polymorphism	0	90	4.61071
CBR1	V88I	Polymorphism	0	90	0.137486
CBS	A114V	Disease	1	56	3.72553
CBS	A155T	Disease	1	100	3.83255
CBS	A155V	Disease	1	100	3.83255
CBS	A226T	Disease	1	62	3.85228
CBS	A231P	Disease	1	93	4.03196
CBS	A288P	Disease	1	93	3.93116
CBS	A288T	Disease	1	93	3.93116
CBS	A331E	Disease	1	37	3.90035
CBS	A331V	Disease	1	37	3.90035
CBS	A355P	Disease	1	37	3.60944
CBS	A361T	Disease	1	56	0.137387
CBS	A446S	Disease	1	37	3.5322
CBS	A69P	Polymorphism	1	43	0.33155
CBS	C109R	Disease	1	62	5.33342
CBS	C165Y	Disease	1	62	5.39547
CBS	C275Y	Disease	1	56	5.357
CBS	C370Y	Disease	1	62	5.25155
CBS	D198V	Disease	1	93	4.3709
CBS	D234N	Disease	1	62	4.12705
CBS	D281N	Disease	1	93	4.34626
CBS	D321V	Disease	1	100	4.2535
CBS	D376N	Disease	1	93	4.34249
CBS	D444N	Disease	1	87	4.2976
CBS	E128D	Disease	1	87	4.30954
CBS	E131D	Disease	1	100	4.22278
CBS	E144K	Disease	1	100	4.22278
CBS	E176K	Disease	1	93	4.31735
CBS	E239K	Disease	1	100	4.22278
CBS	E302K	Disease	1	62	0.158853
CBS	G116R	Disease	1	93	4.03154
CBS	G139R	Disease	1	81	4.06883
CBS	G148R	Disease	1	100	3.89309
CBS	G151R	Disease	1	100	3.89309
CBS	G305R	Disease	1	100	3.89309
CBS	G307S	Disease	1	100	3.89309
CBS	G347S	Disease	1	100	3.89309
CBS	G85R	Disease	1	100	3.89309
CBS	H65R	Disease	1	62	5.16455
CBS	I143M	Disease	1	93	4.43372
CBS	I152M	Disease	1	100	4.35046
CBS	I278S	Disease	1	62	4.50279
CBS	I278T	Disease	1	62	4.50279
CBS	I435T	Disease	1	81	4.39044
CBS	K102N	Disease	1	81	0.0622847
CBS	K102Q	Disease	1	81	4.21806
CBS	K384E	Disease	1	93	4.32979
CBS	K384N	Disease	1	93	4.32979
CBS	L101P	Disease	1	56	3.75227
CBS	L154Q	Disease	1	93	3.97396
CBS	L338P	Disease	1	100	3.89309
CBS	L456P	Disease	1	56	3.47695
CBS	L539S	Disease	1	50	0.151673
CBS	M126V	Disease	1	100	5.30306
CBS	M173V	Disease	1	93	5.42353
CBS	M391I	Disease	1	62	5.20453
CBS	N228K	Disease	1	100	4.46899
CBS	N228S	Disease	1	100	4.46899
CBS	P145L	Disease	1	100	4.44981
CBS	P200L	Disease	1	93	4.60808
CBS	P290L	Disease	1	93	4.51896
CBS	P422L	Disease	1	87	4.58093
CBS	P49L	Disease	1	62	4.5125
CBS	P78R	Disease	1	62	4.27295
CBS	P88S	Disease	1	100	4.44981
CBS	Q526K	Disease	1	18	0.27191
CBS	R121C	Disease	1	100	4.50577
CBS	R121H	Disease	1	100	4.50577
CBS	R121L	Disease	1	100	4.50577
CBS	R125P	Disease	1	81	4.58444
CBS	R125Q	Disease	1	81	4.58444
CBS	R125W	Disease	1	81	4.58444
CBS	R18C	Polymorphism	1	18	4.12482
CBS	R224H	Disease	1	62	4.24149
CBS	R266G	Disease	1	75	4.55945
CBS	R266K	Disease	1	75	0.200989
CBS	R336C	Disease	1	93	4.60054
CBS	R336H	Disease	1	93	4.60054
CBS	R369C	Disease	1	56	4.33857
CBS	R369H	Disease	1	56	4.33857
CBS	R379Q	Disease	1	87	4.46336
CBS	R379W	Disease	1	87	4.46336
CBS	R439Q	Disease	1	62	4.5075
CBS	R491C	Disease	1	18	4.07448
CBS	R548Q	Polymorphism	1	31	0.118617
CBS	R58W	Disease	1	37	4.16942
CBS	S349N	Disease	1	100	4.16509
CBS	S352N	Disease	1	43	0.201237
CBS	S466L	Disease	1	62	3.89043
CBS	T191M	Disease	1	100	4.20316
CBS	T257M	Disease	1	100	4.20316
CBS	T262M	Disease	1	62	4.22378
CBS	T262R	Disease	1	62	4.22378
CBS	T353M	Disease	1	12	3.74895
CBS	T434N	Disease	1	43	3.91365
CBS	V168A	Disease	1	68	4.22958
CBS	V168M	Disease	1	68	4.22958
CBS	V180A	Disease	1	81	0.481339
CBS	V320A	Disease	1	93	4.28706
CBS	V354M	Disease	1	25	1.19849
CBS	V371M	Disease	1	100	4.0773
CBS	V454E	Disease	1	25	3.40712
CBS	V534D	Disease	1	50	0.125698
CCDC130	C336S	Polymorphism	0	31	1.0643
CCDC130	S22C	Polymorphism	0	62	4.22783
CCDC15	C813R	Polymorphism	0	12	0.515552
CCDC15	F166C	Polymorphism	0	75	4.70171
CCDC15	G529D	Polymorphism	0	12	3.81169
CCDC157	D51N	Polymorphism	0	100	4.2535
CCDC157	P191L	Polymorphism	0	77	4.35469
CCDC158	E232D	Polymorphism	0	100	4.22278
CCDC158	I297V	Polymorphism	0	71	0.283332
CCDC169	K120R	Polymorphism	0	25	0.278252
CCDC178	A42T	Polymorphism	0	77	3.97685
CCDC178	D420N	Polymorphism	0	22	0.468682
CCDC178	D601N	Polymorphism	0	11	0.204185
CCDC178	L600R	Polymorphism	0	44	3.73386
CCDC178	V465E	Polymorphism	0	11	0.350087
CCDC19	E291G	Polymorphism	0	81	4.54191
CCDC28B	R25W	Polymorphism	0	71	4.18442
CCDC34	E264A	Polymorphism	0	88	4.5581
CCDC34	H192N	Polymorphism	0	77	5.14352
CCDC34	I319V	Polymorphism	0	77	4.40529
CCDC34	P53S	Polymorphism	0	33	4.10118
CCDC70	I206V	Polymorphism	0	50	0.283997
CCDC70	R126C	Polymorphism	0	100	4.50577
CCDC81	Y449C	Polymorphism	0	42	4.57914
CCDC83	T49A	Polymorphism	0	33	3.8542
CCDC84	W244G	Polymorphism	0	87	5.86152
CCDC86	Q153H	Polymorphism	0	33	4.58602
CCDC91	M261V	Polymorphism	0	62	1.20981
CCDC91	V314M	Polymorphism	0	37	1.09513
CCDC92	A253T	Polymorphism	0	88	3.79299
CCDC92	R281H	Polymorphism	0	100	4.50577
CCDC92	S70C	Polymorphism	0	100	4.16509
CCDC96	E96K	Polymorphism	0	44	3.99796
CCK	G32E	Polymorphism	0	42	3.581
CCK	R95W	Polymorphism	0	100	4.50577
CCL13	A5S	Polymorphism	0	66	3.80689
CCL13	N29S	Polymorphism	0	66	0.52949
CCL25	H101R	Polymorphism	0	42	0.975816
CCL25	T104M	Polymorphism	0	42	3.94118
CCL25	T23A	Polymorphism	0	57	0.302191
CCL3	E78D	Polymorphism	0	60	4.17513
CCNG2	E28G	Polymorphism	0	81	4.15554
CCNG2	L4V	Polymorphism	0	63	3.6199
CCNI	V207I	Polymorphism	0	88	0.176443
CCR7	M7V	Polymorphism	0	55	4.85335
CCRN4L	H140Y	Polymorphism	0	72	4.94044
CCSAP	A123V	Polymorphism	0	77	3.70277
CD109	G377D	Polymorphism	0	63	7.87e-05
CD109	G45V	Polymorphism	0	72	3.95936
CD109	L641F	Polymorphism	0	72	4.0497
CD109	N1065K	Unclassified	0	63	0.0459887
CD109	N797S	Polymorphism	0	54	0.129686
CD109	Q1007E	Unclassified	0	72	0.678904
CD109	V1009M	Polymorphism	0	100	4.0773
CD109	V845I	Polymorphism	0	63	0.0270703
CD109	Y703S	Polymorphism	0	18	0.547203
CD14	E341K	Polymorphism	0	57	4.04884
CD14	N204D	Polymorphism	0	100	4.46899
CD1C	F300S	Polymorphism	0	75	4.48577
CD1C	N70T	Polymorphism	0	25	0.100556
CD2BP2	G231D	Polymorphism	0	80	0.0818957
CD2BP2	T262I	Polymorphism	0	70	3.9535
CD300E	G158R	Polymorphism	0	42	0.552814
CD300E	K19T	Polymorphism	0	14	0.240095
CD300E	T27A	Unclassified	0	71	4.21217
CD36	E123K	Polymorphism	1	100	4.22278
CD36	F254L	Disease	1	100	4.64585
CD36	I271T	Unclassified	1	100	4.35046
CD36	I413L	Disease	1	100	4.35046
CD36	P90S	Disease	1	100	4.44981
CD36	S127L	Polymorphism	1	100	4.16509
CD36	T174A	Unclassified	1	77	4.26004
CD36	V154F	Polymorphism	1	55	3.88546
CD38	R140W	Polymorphism	0	42	4.33686
CD4	F227S	Polymorphism	0	87	4.92519
CD4	K191E	Polymorphism	0	75	4.28752
CD4	R265W	Polymorphism	0	37	4.22344
CD40LG	A123E	Disease	1	100	3.83255
CD40LG	A173D	Disease	1	50	3.64809
CD40LG	A208D	Disease	1	87	3.83094
CD40LG	A235P	Disease	1	87	3.85833
CD40LG	G116R	Disease	1	100	3.89309
CD40LG	G116S	Disease	1	100	3.89309
CD40LG	G144E	Disease	1	87	3.91337
CD40LG	G219R	Polymorphism	1	62	3.83269
CD40LG	G226A	Disease	1	100	3.89309
CD40LG	G227V	Disease	1	100	3.89309
CD40LG	G257D	Disease	1	100	3.89309
CD40LG	G257S	Disease	1	100	3.89309
CD40LG	G38R	Disease	1	87	4.01428
CD40LG	H125R	Disease	1	100	5.27772
CD40LG	H224Y	Disease	1	87	5.32126
CD40LG	K143T	Disease	1	87	0.264373
CD40LG	L155P	Disease	1	87	3.96062
CD40LG	L195P	Disease	1	100	3.89309
CD40LG	L231S	Disease	1	100	3.89309
CD40LG	L258S	Disease	1	87	3.96121
CD40LG	M36R	Disease	1	87	5.33025
CD40LG	Q174R	Disease	1	100	4.7054
CD40LG	T147N	Disease	1	87	4.24186
CD40LG	T176I	Disease	1	87	4.22503
CD40LG	T211N	Disease	1	87	4.36912
CD40LG	T254M	Disease	1	75	4.35173
CD40LG	V126A	Disease	1	87	4.07751
CD40LG	V126D	Disease	1	87	4.07751
CD40LG	V237E	Disease	1	100	4.0773
CD40LG	W140C	Disease	1	100	5.70256
CD40LG	W140G	Disease	1	100	5.70256
CD40LG	W140R	Disease	1	100	5.70256
CD40LG	Y170C	Disease	1	100	4.74501
CD44	D494H	Polymorphism	1	55	4.1987
CD44	I479T	Polymorphism	1	11	0.0349412
CD44	K417R	Polymorphism	1	11	0.27002
CD44	R46P	Polymorphism	1	77	4.4806
CD44	T393M	Polymorphism	1	44	4.0121
CD6	A257V	Polymorphism	0	16	0.438399
CD6	A271T	Polymorphism	0	50	0.247959
CD6	R225W	Polymorphism	0	83	0.987009
CD6	S351N	Polymorphism	0	83	4.15829
CD6	T217M	Polymorphism	0	66	4.10437
CD7	T113A	Polymorphism	0	71	4.25926
CDA	K27Q	Polymorphism	0	53	0.25816
CDC20	R479Q	Polymorphism	0	27	4.02375
CDC20	V402M	Polymorphism	0	100	4.0773
CDC25A	R182G	Polymorphism	0	75	4.37369
CDC25A	R182W	Polymorphism	0	75	1.07052
CDC25A	S88F	Polymorphism	0	87	4.0517
CDC34	D227H	Polymorphism	0	50	4.05126
CDC37L1	S291F	Polymorphism	0	77	4.00987
CDCA2	R884S	Polymorphism	0	37	0.351717
CDCA2	V717I	Polymorphism	0	87	4.21759
CDCP1	A673V	Polymorphism	0	33	0.219887
CDCP1	D709G	Polymorphism	0	11	0.257037
CDCP1	Q525R	Polymorphism	0	44	0.157995
CDH1	A592T	Unclassified	1	55	3.78548
CDH1	A617T	Polymorphism	1	22	3.51299
CDH1	A634V	Unclassified	1	66	3.56133
CDH1	C695R	Polymorphism	1	100	5.46352
CDH1	D244G	Disease	1	77	4.13813
CDH1	D370A	Unclassified	1	100	4.2535
CDH1	D72N	Polymorphism	1	100	4.2535
CDH1	D777N	Unclassified	1	100	4.2535
CDH1	E336D	Polymorphism	1	100	4.22278
CDH1	E463Q	Unclassified	1	77	4.03236
CDH1	E880K	Polymorphism	1	100	4.22278
CDH1	H123Y	Unclassified	1	77	5.15496
CDH1	I393N	Polymorphism	1	77	4.26332
CDH1	L478P	Polymorphism	1	44	3.54226
CDH1	L630V	Polymorphism	1	88	3.90682
CDH1	L711V	Unclassified	1	100	3.89309
CDH1	M282I	Unclassified	1	100	5.30306
CDH1	N315S	Unclassified	1	66	4.374
CDH1	R598Q	Unclassified	1	88	4.64053
CDH1	S270A	Unclassified	1	66	3.95709
CDH1	S838G	Unclassified	1	77	0.172065
CDH1	T193P	Unclassified	1	100	4.20316
CDH1	T340A	Unclassified	1	55	3.98225
CDH1	T470I	Polymorphism	1	100	4.20316
CDH1	V473D	Unclassified	1	100	4.0773
CDH1	V473I	Polymorphism	1	100	4.0773
CDH1	V487A	Disease	1	66	4.011
CDH1	V832M	Disease	1	100	4.0773
CDH2	A118T	Polymorphism	0	77	3.59725
CDH2	A21T	Polymorphism	0	77	3.67376
CDH2	I212L	Polymorphism	0	100	4.35046
CDH2	N845S	Polymorphism	0	88	4.33612
CDH2	S196T	Polymorphism	0	100	4.16509
CDH2	T454A	Polymorphism	0	88	4.11354
CDH9	A38V	Polymorphism	0	12	0.281744
CDH9	Y6C	Polymorphism	0	12	0.746494
CDIPT	R199C	Polymorphism	0	50	0.808698
CDK13	L403F	Polymorphism	0	30	3.4956
CDK13	P356A	Polymorphism	0	30	0.577914
CDK13	Q103R	Unclassified	0	38	4.14902
CDK13	R410Q	Polymorphism	0	61	4.3719
CDK13	R700L	Polymorphism	0	92	4.57171
CDK13	S340F	Polymorphism	0	46	3.94472
CDK13	S624G	Polymorphism	0	69	4.04861
CDK13	T494A	Polymorphism	0	61	3.99259
CDK13	T500A	Polymorphism	0	61	3.95536
CDK13	T670R	Polymorphism	0	53	3.84822
CDK13	V1062M	Polymorphism	0	46	1.17429
CDK13	V1170M	Polymorphism	0	53	3.81633
CDK3	I124T	Polymorphism	0	100	4.35046
CDK3	M264T	Polymorphism	0	66	4.98432
CDK3	R214H	Polymorphism	0	100	4.50577
CDK3	S106N	Unclassified	0	66	0.250835
CDK3	T226I	Polymorphism	0	83	4.13614
CDK7	G163A	Polymorphism	0	73	0.128491
CDK7	T285M	Polymorphism	0	78	4.29434
CDKL5	A374T	Unclassified	1	88	0.245591
CDKL5	A40V	Disease	1	88	3.81108
CDKL5	C152F	Disease	1	100	5.46352
CDKL5	C291Y	Disease	1	100	5.46352
CDKL5	E1023G	Polymorphism	1	44	4.05413
CDKL5	H127R	Disease	1	100	5.27772
CDKL5	I72N	Disease	1	100	4.35046
CDKL5	I72T	Disease	1	100	4.35046
CDKL5	L220P	Disease	1	100	3.89309
CDKL5	N368H	Unclassified	1	100	4.46899
CDKL5	N399T	Disease	1	100	4.46899
CDKL5	P180L	Disease	1	100	4.44981
CDKL5	P574Q	Unclassified	1	100	4.44981
CDKL5	Q791P	Polymorphism	1	100	4.7054
CDKL5	R175S	Disease	1	100	4.50577
CDKL5	R178P	Disease	1	100	4.50577
CDKL5	R444C	Polymorphism	1	100	4.50577
CDKL5	R923C	Polymorphism	1	33	4.37967
CDKL5	T288I	Disease	1	100	4.20316
CDKL5	T734A	Polymorphism	1	77	3.96329
CDKL5	V718M	Disease	1	100	4.0773
CDKL5	V793A	Disease	1	88	4.10711
CDKL5	V999M	Polymorphism	1	33	3.58191
CDKN1B	P69L	Unclassified	1	100	4.44981
CDKN1B	R15W	Polymorphism	1	100	4.50577
CDKN1B	V109G	Polymorphism	1	77	3.96121
CDKN2A	A100L	Disease	1	66	3.62949
CDKN2A	A100P	Polymorphism	1	66	3.62949
CDKN2A	A102E	Disease	1	100	3.83255
CDKN2A	A102T	Polymorphism	1	100	3.83255
CDKN2A	A118T	Disease	1	100	3.83255
CDKN2A	A127S	Unclassified	1	50	3.62488
CDKN2A	A132P	Unclassified	1	50	3.55799
CDKN2A	A134V	Unclassified	1	83	3.80988
CDKN2A	A148T	Polymorphism	1	50	3.60113
CDKN2A	A20P	Unclassified	1	100	3.83255
CDKN2A	A20S	Unclassified	1	100	3.83255
CDKN2A	A57V	Unclassified	1	66	0.0298741
CDKN2A	A60T	Polymorphism	1	100	3.83255
CDKN2A	A60V	Unclassified	1	100	3.83255
CDKN2A	A68L	Disease	1	100	3.83255
CDKN2A	A68T	Unclassified	1	100	3.83255
CDKN2A	A68V	Polymorphism	1	100	3.83255
CDKN2A	A85T	Polymorphism	1	100	3.83255
CDKN2A	C72G	Unclassified	1	83	5.36862
CDKN2A	D108H	Unclassified	1	100	4.2535
CDKN2A	D108Y	Unclassified	1	100	4.2535
CDKN2A	D14E	Unclassified	1	100	4.2535
CDKN2A	D74N	Unclassified	1	100	4.2535
CDKN2A	D74V	Unclassified	1	100	4.2535
CDKN2A	D74Y	Disease	1	100	4.2535
CDKN2A	D84E	Unclassified	1	100	4.2535
CDKN2A	D84H	Unclassified	1	100	4.2535
CDKN2A	D84N	Unclassified	1	100	4.2535
CDKN2A	D84Y	Disease	1	100	4.2535
CDKN2A	E119Q	Unclassified	1	50	0.675589
CDKN2A	E120A	Unclassified	1	83	4.15917
CDKN2A	E120K	Unclassified	1	83	4.15917
CDKN2A	E26D	Unclassified	1	50	3.96844
CDKN2A	E33D	Unclassified	1	83	4.13071
CDKN2A	E69G	Unclassified	1	33	3.91578
CDKN2A	E69K	Unclassified	1	33	0.0170042
CDKN2A	E69V	Unclassified	1	33	3.91578
CDKN2A	E88D	Unclassified	1	83	4.13322
CDKN2A	G101W	Disease	1	100	3.89309
CDKN2A	G101W	Disease	1	100	3.89309
CDKN2A	G122R	Disease	1	100	3.89309
CDKN2A	G122S	Unclassified	1	100	3.89309
CDKN2A	G150V	Unclassified	1	50	3.66463
CDKN2A	G23D	Unclassified	1	100	3.89309
CDKN2A	G35A	Disease	1	100	3.89309
CDKN2A	G35E	Disease	1	100	3.89309
CDKN2A	G35V	Disease	1	100	3.89309
CDKN2A	G67R	Disease	1	100	3.89309
CDKN2A	G89D	Disease	1	100	3.89309
CDKN2A	G89S	Disease	1	100	3.89309
CDKN2A	H123Q	Unclassified	1	83	5.20549
CDKN2A	H142Y	Unclassified	1	50	4.94259
CDKN2A	H66Y	Unclassified	1	50	0.488021
CDKN2A	H83N	Unclassified	1	100	5.27772
CDKN2A	H83Q	Polymorphism	1	100	5.27772
CDKN2A	H83Y	Unclassified	1	100	5.27772
CDKN2A	H98P	Disease	1	83	5.19942
CDKN2A	H98Q	Disease	1	83	5.19942
CDKN2A	I49S	Unclassified	1	100	4.35046
CDKN2A	I49T	Polymorphism	1	100	4.35046
CDKN2A	L117M	Disease	1	83	3.79303
CDKN2A	L16P	Unclassified	1	100	3.89309
CDKN2A	L32P	Disease	1	100	3.89309
CDKN2A	L62P	Disease	1	83	3.79303
CDKN2A	L94Q	Disease	1	83	3.79303
CDKN2A	L97R	Disease	1	100	3.89309
CDKN2A	M53I	Disease	1	100	5.30306
CDKN2A	N71K	Disease	1	100	4.46899
CDKN2A	N71S	Polymorphism	1	100	4.46899
CDKN2A	P114L	Unclassified	1	100	4.44981
CDKN2A	P114S	Unclassified	1	100	4.44981
CDKN2A	P48L	Disease	1	100	4.44981
CDKN2A	P81L	Unclassified	1	100	4.44981
CDKN2A	P81T	Disease	1	100	4.44981
CDKN2A	Q50R	Disease	1	100	4.7054
CDKN2A	R107C	Disease	1	66	4.34761
CDKN2A	R107H	Polymorphism	1	66	0.647138
CDKN2A	R124C	Polymorphism	1	50	4.18031
CDKN2A	R124H	Unclassified	1	50	0.738567
CDKN2A	R144C	Unclassified	1	33	4.31259
CDKN2A	R24C	Disease	1	83	4.43226
CDKN2A	R24P	Disease	1	83	4.43226
CDKN2A	R24Q	Unclassified	1	83	4.43226
CDKN2A	R58Q	Polymorphism	1	50	4.17942
CDKN2A	R80L	Unclassified	1	83	4.41723
CDKN2A	R80P	Disease	1	83	4.41723
CDKN2A	R87P	Disease	1	100	4.50577
CDKN2A	R87W	Disease	1	100	4.50577
CDKN2A	R99P	Disease	1	66	4.43247
CDKN2A	R99Q	Unclassified	1	66	0.042837
CDKN2A	R99W	Polymorphism	1	66	4.43247
CDKN2A	S56I	Polymorphism	1	50	3.98343
CDKN2A	T77P	Disease	1	100	4.20316
CDKN2A	T93A	Unclassified	1	100	4.20316
CDKN2A	V126D	Disease	1	83	4.13844
CDKN2A	V59G	Disease	1	83	3.96349
CDKN2A	V95A	Unclassified	1	66	0.325895
CDR2L	D300E	Polymorphism	0	77	3.99945
CDRT1	F643L	Polymorphism	0	19.6	0.40478
CDS1	K204T	Unclassified	0	88	4.281
CDS1	L99F	Polymorphism	0	33	3.32598
CDSN	G145S	Polymorphism	1	66	0.225362
CDSN	L56F	Polymorphism	1	100	3.89309
CDSN	M18L	Polymorphism	1	83	1.4991
CDSN	S150N	Polymorphism	1	83	4.11052
CDSN	S401G	Polymorphism	1	83	4.1764
CDSN	S408A	Polymorphism	1	100	4.16509
CEACAM4	H29D	Polymorphism	0	20	0.934065
CEACAM4	K69R	Polymorphism	0	100	4.24085
CEBPB	G195S	Polymorphism	0	42	3.6253
CELA2A	N257S	Polymorphism	0	75	4.37497
CELF5	F65L	Polymorphism	0	85	4.71098
CELSR1	A773V	Disease	0	76.7692	0.148767
CELSR1	C1126R	Polymorphism	0	15.3077	0.538165
CELSR1	C2797S	Polymorphism	0	15.3077	1.17132
CELSR1	E2903Q	Polymorphism	0	46.0769	3.88653
CELSR1	G2948S	Polymorphism	0	23	0.378319
CELSR1	I2107V	Polymorphism	0	38.3077	0.476972
CELSR1	I587V	Polymorphism	0	69.0769	0.0413471
CELSR1	L1994P	Polymorphism	0	15.3077	0.92207
CELSR1	L1995P	Polymorphism	0	15.3077	0.863643
CELSR1	N2739T	Unclassified	0	69.0769	4.28444
CELSR1	P2983A	Disease	0	38.3846	0.659847
CELSR1	R2219H	Polymorphism	0	23	0.988933
CELSR1	R2312P	Polymorphism	0	23	0.0842195
CELSR1	R2438Q	Disease	0	46.0769	0.0924413
CELSR1	S2964L	Disease	0	69.0769	0.719986
CELSR1	S664W	Polymorphism	0	53.6923	3.9728
CELSR1	T2045M	Polymorphism	0	46	4.16272
CELSR1	T2268A	Polymorphism	0	23	0.318381
CELSR1	V1242I	Polymorphism	0	53.8462	0.298803
CELSR1	Y1894H	Polymorphism	0	61.3846	0.699066
CELSR2	G1992R	Polymorphism	0	100	3.89309
CELSR2	R1066Q	Polymorphism	0	79.3	0.0237494
CELSR2	T2387A	Polymorphism	0	79.9	4.15069
CELSR2	Y1639H	Polymorphism	0	39.8	0.408058
CEP55	C236R	Polymorphism	0	33	5.14297
CEP55	H378L	Polymorphism	0	66	5.31133
CEP55	H57Q	Polymorphism	0	55	4.92752
CEP85	S213N	Polymorphism	0	88	4.204
CEP85L	D166V	Polymorphism	0	50	4.01769
CEP85L	M640V	Polymorphism	0	90.9091	5.24697
CEP85L	P251T	Polymorphism	0	28	0.45456
CEP85L	Q532H	Polymorphism	0	80.2727	4.634
CEP85L	S137G	Polymorphism	0	59.8182	0.347713
CEP85L	S345F	Unclassified	0	70.4545	3.95116
CERK	I191V	Polymorphism	0	58	0.20991
CERK	L306F	Polymorphism	0	25	3.71416
CERK	T211M	Polymorphism	0	66	0.681981
CES1	D203E	Polymorphism	1	80	0.159283
CES1	G143E	Polymorphism	1	80	3.79432
CES1	R199H	Polymorphism	1	40	0.874171
CES1	S75N	Polymorphism	1	80	4.0972
CFTR	A1006E	Disease	1	44	3.32595
CFTR	A1067T	Disease	1	100	3.83255
CFTR	A1067V	Polymorphism	1	100	3.83255
CFTR	A120T	Disease	1	88	3.75492
CFTR	A1364V	Disease	1	100	3.83255
CFTR	A141D	Disease	1	88	3.85794
CFTR	A455E	Disease	1	100	3.83255
CFTR	A559T	Disease	1	100	3.83255
CFTR	A613T	Disease	1	100	3.83255
CFTR	A800G	Disease	1	55	3.48183
CFTR	C225R	Disease	1	88	5.46896
CFTR	C866Y	Disease	1	88	5.42343
CFTR	D110H	Disease	1	100	4.2535
CFTR	D1152H	Disease	1	77	4.05288
CFTR	D1270N	Disease	1	100	4.2535
CFTR	D44G	Disease	1	100	4.2535
CFTR	D44V	Polymorphism	1	100	4.2535
CFTR	D513G	Disease	1	100	4.2535
CFTR	D572N	Disease	1	100	4.2535
CFTR	D579G	Disease	1	100	4.2535
CFTR	D614G	Disease	1	100	4.2535
CFTR	D648V	Disease	1	88	4.20333
CFTR	D651N	Disease	1	100	4.2535
CFTR	E193K	Disease	1	88	4.19717
CFTR	E193K	Disease	1	88	4.19717
CFTR	E504Q	Disease	1	77	4.15512
CFTR	E822K	Disease	1	88	4.25594
CFTR	E826K	Unclassified	1	88	4.18016
CFTR	E92K	Disease	1	100	4.22278
CFTR	F1052V	Disease	1	100	4.64585
CFTR	F1286S	Disease	1	100	4.64585
CFTR	F311L	Disease	1	100	4.64585
CFTR	F508C	Polymorphism	1	100	4.64585
CFTR	F693L	Polymorphism	1	77	4.5012
CFTR	F87L	Disease	1	22	0.472582
CFTR	G1061R	Disease	1	100	3.89309
CFTR	G1244E	Disease	1	100	3.89309
CFTR	G1249E	Disease	1	100	3.89309
CFTR	G1349D	Disease	1	100	3.89309
CFTR	G149R	Disease	1	100	3.89309
CFTR	G178R	Disease	1	100	3.89309
CFTR	G314E	Disease	1	88	3.81042
CFTR	G314R	Disease	1	88	3.81042
CFTR	G458V	Disease	1	100	3.89309
CFTR	G480C	Disease	1	100	3.89309
CFTR	G544V	Disease	1	100	3.89309
CFTR	G551D	Disease	1	100	3.89309
CFTR	G551S	Disease	1	100	3.89309
CFTR	G576A	Polymorphism	1	88	3.83993
CFTR	G622D	Unclassified	1	100	3.89309
CFTR	G628R	Disease	1	100	3.89309
CFTR	G85E	Disease	1	100	3.89309
CFTR	G91R	Disease	1	100	3.89309
CFTR	H1085R	Disease	1	100	5.27772
CFTR	H139R	Disease	1	88	5.25374
CFTR	H199Q	Disease	1	100	5.27772
CFTR	H199Y	Disease	1	100	5.27772
CFTR	H620P	Disease	1	100	5.27772
CFTR	H620Q	Disease	1	100	5.27772
CFTR	H949Y	Disease	1	100	5.27772
CFTR	I1005R	Disease	1	77	4.36943
CFTR	I105S	Disease	1	100	4.35046
CFTR	I1234V	Disease	1	88	4.27085
CFTR	I148T	Disease	1	88	4.27621
CFTR	I336K	Disease	1	100	4.35046
CFTR	I506M	Polymorphism	1	100	4.35046
CFTR	I506V	Polymorphism	1	100	4.35046
CFTR	I507V	Polymorphism	1	88	4.27621
CFTR	I601F	Disease	1	100	4.35046
CFTR	I618T	Disease	1	88	4.27621
CFTR	I807M	Disease	1	88	4.37696
CFTR	K532E	Polymorphism	1	88	4.16063
CFTR	L1065P	Disease	1	88	3.84908
CFTR	L1065R	Disease	1	88	3.84908
CFTR	L1077P	Disease	1	100	3.89309
CFTR	L138P	Polymorphism	1	88	3.9306
CFTR	L206W	Disease	1	100	3.89309
CFTR	L346P	Disease	1	100	3.89309
CFTR	L467F	Polymorphism	1	100	3.89309
CFTR	L558S	Disease	1	100	3.89309
CFTR	L571S	Disease	1	88	3.96671
CFTR	L610S	Disease	1	100	3.89309
CFTR	L619S	Disease	1	100	3.89309
CFTR	L633P	Disease	1	100	3.89309
CFTR	L967S	Polymorphism	1	88	3.88519
CFTR	L997F	Disease	1	100	3.89309
CFTR	M1028I	Disease	1	33	0.925742
CFTR	M1101K	Disease	1	88	5.27673
CFTR	M1101R	Disease	1	88	5.27673
CFTR	M1137V	Disease	1	100	5.30306
CFTR	M244K	Disease	1	88	5.34895
CFTR	M952I	Disease	1	100	5.30306
CFTR	N1303H	Disease	1	100	4.46899
CFTR	N1303K	Disease	1	100	4.46899
CFTR	N287Y	Disease	1	77	4.48618
CFTR	P1013L	Disease	1	100	4.44981
CFTR	P1072L	Disease	1	66	4.21631
CFTR	P111L	Disease	1	100	4.44981
CFTR	P205S	Disease	1	100	4.44981
CFTR	P574H	Disease	1	100	4.44981
CFTR	P67L	Disease	1	100	4.44981
CFTR	Q1071P	Disease	1	100	4.7054
CFTR	Q1291H	Disease	1	100	4.7054
CFTR	Q1291R	Disease	1	100	4.7054
CFTR	Q353H	Polymorphism	1	100	4.7054
CFTR	Q359K	Disease	1	100	4.7054
CFTR	Q98R	Disease	1	100	4.7054
CFTR	R1066C	Disease	1	100	4.50577
[truncated: 7,962 more rows]

## Sheet: Humsavar Fold 5
Table S1: Cross Validation Folds: Spreadsheets containing all 5 folds, for GESPA’s cross validation process. Also includes the numerical values of GESPA’s pathogenicity and phenotype classifiers for every nsSNP within each test fold. For the cross validation the five different combinations of four folds were used to train GESPA’s pathogenicity classifiers and the remaining fold in each case was u…
Gene Name	SNP Loc	Humsavar Prediction	1=Published SNPs on gene, 0=not Published SNPs on gene	WPC (Weighted Protein Conservation, %)	Program PSIC
A4GNT	A218D	Polymorphism	0	12	0.415154
AADAT	V243I	Polymorphism	0	33	3.66717
AAR2	P124T	Polymorphism	0	91	4.8752
ABCA1	A1046D	Disease	1	100	3.83255
ABCA1	A1407T	Unclassified	1	88	3.80538
ABCA1	A1670T	Unclassified	1	100	3.83255
ABCA1	A2109T	Unclassified	1	100	3.83255
ABCA1	A255T	Disease	1	55	3.50238
ABCA1	A937V	Disease	1	100	3.83255
ABCA1	C1477R	Disease	1	88	5.37002
ABCA1	D1099Y	Disease	1	100	4.2535
ABCA1	D1289N	Disease	1	88	4.24626
ABCA1	D2243E	Polymorphism	1	88	4.15077
ABCA1	D917Y	Unclassified	1	88	4.19473
ABCA1	E1172D	Polymorphism	1	88	4.21554
ABCA1	E210D	Unclassified	1	55	3.83441
ABCA1	E284K	Disease	1	88	4.21554
ABCA1	E815G	Polymorphism	1	77	4.08197
ABCA1	F2009S	Disease	1	88	4.55029
ABCA1	F2163S	Unclassified	1	77	4.40129
ABCA1	G1216V	Polymorphism	1	88	3.833
ABCA1	I1517R	Disease	1	100	4.35046
ABCA1	I1555T	Polymorphism	1	88	4.25363
ABCA1	I883M	Polymorphism	1	11	0.919535
ABCA1	K1587R	Polymorphism	1	77	4.01629
ABCA1	K401Q	Polymorphism	1	77	4.03908
ABCA1	K776N	Polymorphism	1	100	4.24085
ABCA1	L1379F	Disease	1	88	3.88586
ABCA1	L1648P	Polymorphism	1	88	3.82063
ABCA1	L2168P	Polymorphism	1	88	3.81865
ABCA1	M1091T	Disease	1	100	5.30306
ABCA1	N1611D	Disease	1	88	4.36739
ABCA1	N1800H	Disease	1	100	4.46899
ABCA1	N935H	Disease	1	100	4.46899
ABCA1	N935S	Disease	1	100	4.46899
ABCA1	P1065S	Polymorphism	1	100	4.44981
ABCA1	P2150L	Disease	1	88	4.3789
ABCA1	P248A	Polymorphism	1	44	4.15643
ABCA1	P85L	Disease	1	88	4.36796
ABCA1	Q2196H	Disease	1	77	4.44847
ABCA1	Q597R	Disease	1	88	4.69816
ABCA1	R1068C	Disease	1	88	4.47616
ABCA1	R1341T	Polymorphism	1	77	4.36487
ABCA1	R1615Q	Unclassified	1	100	4.50577
ABCA1	R1680Q	Polymorphism	1	100	4.50577
ABCA1	R1680W	Disease	1	100	4.50577
ABCA1	R1851Q	Disease	1	77	4.24742
ABCA1	R1897W	Unclassified	1	88	4.4339
ABCA1	R1901S	Disease	1	100	4.50577
ABCA1	R1925Q	Polymorphism	1	77	0.122011
ABCA1	R2081W	Disease	1	100	4.50577
ABCA1	R219K	Polymorphism	1	55	0.233268
ABCA1	R230C	Disease	1	77	4.31703
ABCA1	R496W	Polymorphism	1	22	4.29597
ABCA1	R587W	Disease	1	88	4.49853
ABCA1	R638Q	Unclassified	1	88	4.43018
ABCA1	S1181F	Polymorphism	1	88	4.06183
ABCA1	S1376G	Polymorphism	1	77	4.0627
ABCA1	S1506L	Disease	1	100	4.16509
ABCA1	S1731C	Polymorphism	1	88	4.06725
ABCA1	S364C	Polymorphism	1	88	4.09072
ABCA1	T774P	Polymorphism	1	44	3.78026
ABCA1	T774S	Polymorphism	1	44	0.00333627
ABCA1	T929I	Disease	1	88	4.10555
ABCA1	V1054I	Polymorphism	1	88	0.133228
ABCA1	V1704D	Disease	1	100	4.0773
ABCA1	V2244I	Polymorphism	1	66	0.314564
ABCA1	V399A	Polymorphism	1	88	3.97892
ABCA1	V771M	Polymorphism	1	100	4.0773
ABCA1	V825I	Polymorphism	1	66	0.217391
ABCA1	W590L	Disease	1	88	5.69532
ABCA1	W590S	Disease	1	88	5.69532
ABCA1	W840R	Disease	1	88	5.6094
ABCA1	Y482C	Disease	1	88	4.73778
ABCA3	E801D	Unclassified	1	75	0.162181
ABCA3	H1069Q	Unclassified	1	16	0.250118
ABCA3	L101P	Disease	1	58	3.88753
ABCA3	L1553P	Disease	1	91	4.07591
ABCA3	L290M	Unclassified	1	91	4.19407
ABCA3	N140H	Polymorphism	1	58	4.0931
ABCA3	N568D	Disease	1	100	4.46899
ABCA3	P766S	Polymorphism	1	66	4.16055
ABCA3	Q1591P	Disease	1	75	4.58606
ABCA5	A178T	Polymorphism	0	80	0.18255
ABCA5	A832S	Polymorphism	0	30	0.236226
ABCA5	D1260G	Polymorphism	0	10	3.7198
ABCA5	M753V	Polymorphism	0	90	1.44832
ABCA5	M960V	Polymorphism	0	40	1.14759
ABCA5	Q484R	Polymorphism	0	80	0.35247
ABCA5	Q93K	Polymorphism	0	70	4.4917
ABCA7	A2045S	Polymorphism	0	87	3.76988
ABCA7	A676T	Polymorphism	0	87	3.89949
ABCA7	E188G	Polymorphism	0	62	4.18219
ABCA7	G1527A	Polymorphism	0	12	0.140125
ABCA7	H395R	Polymorphism	0	37	0.65456
ABCA7	N718T	Polymorphism	0	75	0.442494
ABCA7	Q1686R	Polymorphism	0	87	4.63942
ABCA7	R1349Q	Polymorphism	0	25	0.300589
ABCA7	R463H	Polymorphism	0	87	4.57272
ABCA7	T319A	Polymorphism	0	12	0.14138
ABCB1	A599T	Polymorphism	1	57	3.53896
ABCB1	A80E	Polymorphism	1	50	3.41263
ABCB1	A999T	Polymorphism	1	57	0.213105
ABCB1	E108K	Polymorphism	1	57	3.80278
ABCB1	E566K	Polymorphism	1	100	4.22278
ABCB1	F103L	Polymorphism	1	21	3.82929
ABCB1	F17L	Polymorphism	1	21	4.03277
ABCB1	G185V	Polymorphism	1	92	4.07334
ABCB1	I261V	Polymorphism	1	71	0.422919
ABCB1	I829V	Polymorphism	1	42	0.5003
ABCB1	I836V	Polymorphism	1	85	4.48056
ABCB1	K887N	Unclassified	1	78	4.27682
ABCB1	M986V	Polymorphism	1	57	4.92771
ABCB1	N21D	Polymorphism	1	21	3.84533
ABCB1	N44S	Polymorphism	1	35	0.00304222
ABCB1	P1051A	Polymorphism	1	71	4.51013
ABCB1	Q1107P	Polymorphism	1	57	4.35464
ABCB1	R593C	Polymorphism	1	78	4.68777
ABCB1	R669C	Polymorphism	1	57	3.87576
ABCB1	S1141T	Polymorphism	1	71	0.0300121
ABCB1	S400N	Polymorphism	1	50	0.00942112
ABCB1	S893A	Polymorphism	1	42	0.278657
ABCB1	S893T	Polymorphism	1	42	4.20461
ABCB1	V1251I	Polymorphism	1	64	0.324915
ABCB1	V801M	Polymorphism	1	64	0.784501
ABCB6	A57T	Disease	1	35	3.51388
ABCB6	L293V	Polymorphism	1	100	3.89309
ABCB6	L811V	Disease	1	92	4.17625
ABCB6	R343Q	Polymorphism	1	100	4.50577
ABCB6	R648Q	Polymorphism	1	50	0.0565477
ABCB6	R69G	Unclassified	1	57	4.25247
ABCB8	A690G	Unclassified	0	54	3.57043
ABCB8	I165T	Unclassified	0	100	4.35046
ABCB8	V152I	Polymorphism	0	45	0.110746
ABCC11	A317E	Polymorphism	1	25	0.469269
ABCC11	G180R	Polymorphism	1	100	3.89309
ABCC11	H1344R	Polymorphism	1	25	0.639929
ABCC11	K735R	Polymorphism	1	75	4.05724
ABCC11	R19H	Polymorphism	1	50	4.29185
ABCC11	T546M	Polymorphism	1	100	4.20316
ABCC11	V648I	Polymorphism	1	100	4.0773
ABCC11	V687I	Polymorphism	1	50	0.321988
ABCC8	A116P	Disease	1	83.8462	3.98302
ABCC8	A1369S	Polymorphism	1	22.9231	0.377253
ABCC8	A1457T	Disease	1	92.3077	4.12476
ABCC8	C418R	Disease	1	76.2308	5.3453
ABCC8	C435R	Disease	1	76.2308	5.18648
ABCC8	D1471H	Disease	1	83.8462	4.41845
ABCC8	D1471N	Disease	1	83.8462	4.41845
ABCC8	D310N	Disease	1	100	4.2535
ABCC8	D673N	Polymorphism	1	61	3.75485
ABCC8	D810N	Polymorphism	1	92.3077	4.54572
ABCC8	E1506K	Disease	1	83.8462	4.4783
ABCC8	E501K	Disease	1	83.8462	4.28195
ABCC8	F132L	Disease	1	76.2308	4.44121
ABCC8	F27S	Disease	1	68.6154	4.40399
ABCC8	F591L	Disease	1	83.8462	1.09186
ABCC8	F686S	Disease	1	92.3077	4.93807
ABCC8	G111R	Disease	1	68.6154	3.6637
ABCC8	G1342E	Disease	1	92.3077	4.11423
ABCC8	G1378R	Disease	1	92.3077	4.18531
ABCC8	G1381S	Disease	1	92.3077	4.10791
ABCC8	G1400R	Disease	1	92.3077	4.0873
ABCC8	G1478R	Disease	1	83.8462	4.03428
ABCC8	G70E	Disease	1	83.8462	4.03509
ABCC8	G716V	Disease	1	92.3077	4.18531
ABCC8	G7R	Disease	1	68.6154	0.461791
ABCC8	H1023Y	Disease	1	76.2308	5.18413
ABCC8	H125Q	Disease	1	76.2308	5.09472
ABCC8	I1424V	Disease	1	92.3077	4.64268
ABCC8	K1336N	Disease	1	61	3.84977
ABCC8	K1384Q	Disease	1	92.3077	4.44291
ABCC8	K719T	Disease	1	92.3077	4.53307
ABCC8	K889T	Disease	1	83.8462	4.40356
ABCC8	L104V	Polymorphism	1	83.8462	4.10032
ABCC8	L1147R	Disease	1	92.3077	4.16207
ABCC8	L1349Q	Disease	1	76.2308	3.69714
ABCC8	L1450P	Disease	1	92.3077	4.18531
ABCC8	L1543P	Disease	1	83.8462	4.02292
ABCC8	L1551V	Disease	1	76.2308	4.1182
ABCC8	L213R	Disease	1	76.2308	3.71369
ABCC8	L503P	Disease	1	92.3077	4.14499
ABCC8	L508P	Disease	1	91.5385	4.54964
ABCC8	L582V	Disease	1	92.3077	4.18531
ABCC8	M233R	Disease	1	76.2308	5.08671
ABCC8	N1295K	Disease	1	92.3077	4.76121
ABCC8	N188S	Disease	1	76.2308	4.31356
ABCC8	N406D	Disease	1	76.2308	4.27584
ABCC8	P551R	Disease	1	76.2308	4.30643
ABCC8	R1182Q	Disease	1	92.3077	4.73448
ABCC8	R1214Q	Disease	1	100	4.50577
ABCC8	R1214W	Disease	1	100	4.50577
ABCC8	R1352H	Disease	1	92.3077	4.77891
ABCC8	R1352P	Disease	1	92.3077	4.77891
ABCC8	R1379C	Disease	1	92.3077	4.75766
ABCC8	R1393H	Disease	1	76.2308	4.29301
ABCC8	R1418H	Disease	1	92.3077	4.79799
ABCC8	R1420C	Disease	1	92.3077	4.79799
ABCC8	R1436Q	Disease	1	92.3077	4.79799
ABCC8	R1486K	Disease	1	83.8462	4.76129
ABCC8	R1493Q	Disease	1	83.8462	4.76129
ABCC8	R1493W	Disease	1	83.8462	4.76129
ABCC8	R275Q	Polymorphism	1	53.3846	0.158828
ABCC8	R495Q	Disease	1	92.3077	4.70911
ABCC8	R620C	Disease	1	61	4.0214
ABCC8	R74Q	Disease	1	76.2308	4.44893
ABCC8	R74W	Disease	1	76.2308	4.44893
ABCC8	R834C	Polymorphism	1	92.3077	4.79799
ABCC8	R841G	Disease	1	92.3077	4.79799
ABCC8	S1386F	Disease	1	100	4.16509
ABCC8	S956F	Disease	1	30.5385	3.76411
ABCC8	T1130P	Disease	1	76.2308	4.07323
ABCC8	T1138M	Disease	1	92.3077	4.44272
ABCC8	V1360G	Polymorphism	1	83.8462	4.22601
ABCC8	V1360M	Disease	1	83.8462	4.22601
ABCC8	V1550D	Disease	1	92.3077	4.36952
ABCC8	V1572I	Polymorphism	1	83.8462	4.21942
ABCC8	V187D	Disease	1	45.7692	3.72615
ABCC8	V21D	Disease	1	76.2308	4.14714
ABCC8	V560M	Polymorphism	1	76.2308	3.92289
ABCC8	V86A	Disease	1	76.2308	3.90024
ABCD1	A141T	Disease		100	3.83255
ABCD1	A294T	Disease	1	100	3.83255
ABCD1	A616V	Disease	1	100	3.83255
ABCD1	A626D	Disease	1	90	3.94251
ABCD1	A626T	Disease	1	90	3.94251
ABCD1	A646P	Disease	1	70	3.69373
ABCD1	A99D	Disease	1	70	3.60477
ABCD1	C631Y	Disease	1	90	5.57119
ABCD1	C88W	Disease	1	80	5.43628
ABCD1	D194H	Disease	1	100	4.2535
ABCD1	D200N	Disease	1	100	4.2535
ABCD1	D200V	Disease	1	100	4.2535
ABCD1	D221G	Disease	1	100	4.2535
ABCD1	D629H	Disease	1	90	4.35875
ABCD1	D638Y	Disease	1	70	4.10231
ABCD1	E271K	Disease	1	90	4.34107
ABCD1	E291D	Disease	1	100	4.22278
ABCD1	E291K	Disease		100	4.22278
ABCD1	E302K	Disease	1	90	4.30423
ABCD1	E609G	Disease	1	80	4.17163
ABCD1	E609K	Disease	1	80	4.17163
ABCD1	E630G	Disease	1	90	4.29561
ABCD1	E640K	Disease	1	90	4.38587
ABCD1	E90K	Disease	1	100	4.22278
ABCD1	F540C	Disease	1	100	4.64585
ABCD1	F540S	Disease	1	100	4.64585
ABCD1	G116R	Disease	1	100	3.89309
ABCD1	G266E	Disease	1	100	3.89309
ABCD1	G266R	Disease		100	3.89309
ABCD1	G277R	Disease	1	100	3.89309
ABCD1	G277W	Disease	1	100	3.89309
ABCD1	G298D	Disease	1	100	3.89309
ABCD1	G343D	Disease	1	90	4.00546
ABCD1	G343S	Disease	1	90	4.00546
ABCD1	G507V	Disease	1	100	3.89309
ABCD1	G512S	Disease	1	100	3.89309
ABCD1	G522W	Disease	1	100	3.89309
ABCD1	G529S	Disease	1	100	3.89309
ABCD1	G608D	Disease	1	100	3.89309
ABCD1	G677D	Disease	1	90	4.05619
ABCD1	H667D	Disease	1	90	5.44081
ABCD1	K217E	Disease	1	100	4.24085
ABCD1	K276E	Disease	1	80	0.146549
ABCD1	K336M	Disease	1	90	4.37167
ABCD1	L107P	Disease	1	80	3.87286
ABCD1	L190P	Disease	1	80	3.87286
ABCD1	L211P	Disease	1	90	3.99768
ABCD1	L220P	Disease	1	100	3.89309
ABCD1	L229P	Disease	1	100	3.89309
ABCD1	L322P	Disease	1	60	3.58619
ABCD1	L503P	Disease	1	100	3.89309
ABCD1	L516P	Disease	1	100	3.89309
ABCD1	L523F	Disease	1	100	3.89309
ABCD1	L654P	Disease	1	90	4.05619
ABCD1	M566K	Disease	1	90	5.41257
ABCD1	N13T	Polymorphism	1	20	0.250851
ABCD1	N148S	Disease		100	4.46899
ABCD1	N214D	Disease	1	100	4.46899
ABCD1	P143S	Disease	1	100	4.44981
ABCD1	P218T	Disease	1	100	4.44981
ABCD1	P263L	Disease	1	100	4.44981
ABCD1	P484R	Disease		100	4.44981
ABCD1	P534L	Disease	1	100	4.44981
ABCD1	P543L	Disease	1	100	4.44981
ABCD1	P560L	Disease	1	100	4.44981
ABCD1	P560R	Disease	1	100	4.44981
ABCD1	P560S	Disease	1	100	4.44981
ABCD1	Q178E	Disease	1	80	4.65641
ABCD1	Q544R	Disease	1	100	4.7054
ABCD1	Q556R	Disease	1	100	4.7054
ABCD1	R104C	Disease	1	100	4.50577
ABCD1	R104H	Disease	1	100	4.50577
ABCD1	R113C	Disease	1	70	4.26989
ABCD1	R113P	Disease	1	70	4.26989
ABCD1	R152C	Disease	1	80	4.44064
ABCD1	R152L	Disease	1	80	4.44064
ABCD1	R152P	Disease	1	80	4.44064
ABCD1	R152S	Disease	1	80	0.498069
ABCD1	R163H	Disease	1	100	4.50577
ABCD1	R163P	Disease	1	100	4.50577
ABCD1	R182P	Disease	1	80	4.45601
ABCD1	R189W	Disease	1	100	4.50577
ABCD1	R274W	Disease	1	100	4.50577
ABCD1	R280C	Disease		100	4.50577
ABCD1	R285P	Disease	1	100	4.50577
ABCD1	R389G	Disease		100	4.50577
ABCD1	R389H	Disease	1	100	4.50577
ABCD1	R401Q	Disease		100	4.50577
ABCD1	R401W	Disease	1	100	4.50577
ABCD1	R418W	Disease		90	4.67748
ABCD1	R518Q	Disease	1	100	4.50577
ABCD1	R518W	Disease		100	4.50577
ABCD1	R554H	Disease	1	100	4.50577
ABCD1	R591P	Disease	1	80	4.45601
ABCD1	R591Q	Disease	1	80	4.45601
ABCD1	R591W	Disease	1	80	4.45601
ABCD1	R617C	Disease		100	4.50577
ABCD1	R617G	Disease	1	100	4.50577
ABCD1	R617H	Disease		100	4.50577
ABCD1	R660P	Disease	1	90	4.66886
ABCD1	R660Q	Disease	1	90	4.66886
ABCD1	R660W	Disease	1	90	4.66886
ABCD1	S103R	Disease	1	80	3.99436
ABCD1	S108L	Disease	1	100	4.16509
ABCD1	S108W	Disease	1	100	4.16509
ABCD1	S149N	Disease	1	90	4.34708
ABCD1	S161P	Disease	1	60	3.89486
ABCD1	S213C	Disease	1	100	4.16509
ABCD1	S342P	Disease	1	70	3.94191
ABCD1	S514R	Disease	1	100	4.16509
ABCD1	S515F	Disease		100	4.16509
ABCD1	S552P	Disease	1	90	4.26105
ABCD1	S606L	Disease	1	100	4.16509
ABCD1	S606P	Disease	1	100	4.16509
ABCD1	S633I	Disease	1	90	4.32818
ABCD1	S633R	Disease	1	90	4.32818
ABCD1	S636I	Disease	1	70	4.01228
ABCD1	S98L	Disease	1	100	4.16509
ABCD1	T105I	Disease	1	100	4.20316
ABCD1	T105P	Disease	1	100	4.20316
ABCD1	T198K	Disease	1	80	4.14649
ABCD1	T198R	Disease	1	80	4.14649
ABCD1	T254M	Disease	1	80	4.17279
ABCD1	T254P	Disease	1	80	4.17279
ABCD1	T632I	Disease	1	90	4.31457
ABCD1	T632P	Disease	1	90	4.31457
ABCD1	T668I	Disease	1	80	4.24897
ABCD1	T693M	Disease	1	70	4.05178
ABCD1	V224E	Disease	1	80	4.0579
ABCD1	V635M	Disease	1	90	4.2404
ABCD1	W339R	Disease	1	90	5.78322
ABCD1	W679R	Disease	1	70	5.51581
ABCD1	Y174C	Disease	1	100	4.74501
ABCD1	Y174D	Disease		100	4.74501
ABCD1	Y174S	Disease	1	100	4.74501
ABCD1	Y181C	Disease	1	100	4.74501
ABCD1	Y296C	Disease	1	100	4.74501
ABCD3	G17D	Unclassified	1	69	3.84048
ABCD4	A304T	Polymorphism	1	36	0.174614
ABCD4	E368K	Polymorphism	1	54	3.65982
ABCD4	T350R	Polymorphism	1	45	3.83263
ABCD4	V172I	Polymorphism	1	27	0.245738
ABCD4	Y319C	Disease	1	81	4.91319
ABCG1	F668L	Polymorphism	0	75	0.433281
ABCG5	C600Y	Polymorphism	1	81	5.50026
ABCG5	E146Q	Disease	1	81	0.292855
ABCG5	I523V	Polymorphism	1	36	0.136339
ABCG5	M622V	Polymorphism	1	36	5.03461
ABCG5	N437K	Disease	1	72	4.34231
ABCG5	Q604E	Polymorphism	1	63	0.509857
ABCG5	R389H	Disease	1	72	4.47535
ABCG5	R419H	Disease	1	72	4.50072
ABCG5	R419P	Disease	1	72	4.50072
ABCG5	R50C	Polymorphism	1	63	4.3681
ABCG5	R550S	Disease	1	100	4.50577
ABCG5	T517S	Polymorphism	1	81	0.509435
ABCG8	A259V	Polymorphism	1	83	4.10793
ABCG8	D19H	Polymorphism	1	66	4.08053
ABCG8	E238K	Polymorphism	1	100	4.22278
ABCG8	G574E	Disease	1	41	3.75296
ABCG8	G574R	Disease	1	41	3.75296
ABCG8	G575R	Polymorphism	1	83	4.11732
ABCG8	L501P	Disease	1	83	4.19816
ABCG8	L572P	Disease	1	75	3.71944
ABCG8	L596R	Disease	1	66	0.388066
ABCG8	M655V	Polymorphism	1	33	1.24312
ABCG8	P231T	Disease	1	100	4.44981
ABCG8	R184H	Disease	1	83	4.67207
ABCG8	R263Q	Disease	1	83	4.73758
ABCG8	R405H	Disease	1	100	4.50577
ABCG8	R543S	Disease	1	75	4.5146
ABCG8	T400K	Polymorphism	1	58	0.183328
ABCG8	V210M	Polymorphism	1	75	4.19798
ABCG8	V632A	Polymorphism	1	8	0.0697505
ABCG8	Y54C	Polymorphism	1	91	5.04714
ABCG8	Y641F	Polymorphism	1	66	0.282107
ABHD1	P54Q	Polymorphism	0	22	0.386139
ABHD1	W371C	Polymorphism	0	33.1111	0.576813
ABHD15	T334A	Polymorphism	0	87	0.41676
ACACA	R1687Q	Unclassified	0	100	4.50577
ACAD8	A320T	Disease	1	90	3.95123
ACAD8	D134Y	Disease	1	100	4.2535
ACAD8	G137R	Disease	1	100	3.89309
ACAD8	M128I	Disease	1	100	5.30306
ACAD8	M152T	Disease	1	90	5.26136
ACAD8	Q385R	Disease	1	90	4.82408
ACAD8	R302Q	Disease	1	90	4.62445
ACAD8	R334C	Disease	1	90	4.62445
ACAD8	V203I	Disease	1	100	4.0773
ACADVL	A213P	Disease	1	90	3.9825
ACADVL	A281D	Disease	1	100	3.83255
ACADVL	A359S	Polymorphism	1	90	3.91058
ACADVL	A490P	Disease	1	90	3.88648
ACADVL	D405H	Disease	1	100	4.2535
ACADVL	D454N	Disease	1	100	4.2535
ACADVL	E218K	Disease	1	100	4.22278
ACADVL	E534K	Disease	1	70	0.0850305
ACADVL	F458L	Disease	1	90	4.77718
ACADVL	G185S	Disease	1	100	3.89309
ACADVL	G290D	Disease	1	100	3.89309
ACADVL	G294E	Disease	1	100	3.89309
ACADVL	G43D	Polymorphism	1	30	3.2595
ACADVL	G441D	Disease	1	100	3.89309
ACADVL	G463E	Disease	1	100	3.89309
ACADVL	K247E	Disease	1	100	4.24085
ACADVL	K247T	Disease	1	100	4.24085
ACADVL	K299N	Disease	1	100	4.24085
ACADVL	K382Q	Disease	1	100	4.24085
ACADVL	L17F	Polymorphism	1	60	3.69863
ACADVL	L243R	Disease	1	90	4.05825
ACADVL	L502P	Disease	1	40	3.47806
ACADVL	L602I	Disease	1	70	3.76413
ACADVL	M352V	Disease	1	100	5.30306
ACADVL	P65L	Polymorphism	1	30	3.80984
ACADVL	Q159R	Disease	1	90	4.78717
ACADVL	R366C	Disease	1	100	4.50577
ACADVL	R366H	Disease	1	100	4.50577
ACADVL	R450H	Disease	1	90	4.61215
ACADVL	R453Q	Disease	1	100	4.50577
ACADVL	R456H	Disease	1	100	4.50577
ACADVL	R459W	Disease	1	100	4.50577
ACADVL	R469Q	Disease	1	100	4.50577
ACADVL	R469W	Disease	1	100	4.50577
ACADVL	R613W	Disease	1	90	4.58432
ACADVL	R615Q	Disease	1	70	4.40013
ACADVL	S623F	Polymorphism	1	90	4.28316
ACADVL	T158N	Disease	1	90	4.28057
ACADVL	T260M	Disease	1	100	4.20316
ACADVL	V174M	Disease	1	70	3.91161
ACADVL	V283A	Disease	1	60	3.95282
ACADVL	V317A	Disease	1	70	4.02052
ACE2	K26R	Polymorphism	0	60	0.546429
ACE2	N638S	Polymorphism	0	80	0.0866384
ACOT1	R266H	Polymorphism	0	50	4.45918
ACOT11	G202D	Polymorphism	0	25	0.332926
ACOT11	M212I	Polymorphism	0	50	Infinity
ACOT11	P165L	Polymorphism	0	100	4.44981
ACOT11	R11W	Polymorphism	0	50	4.25117
ACOT11	R536H	Polymorphism	0	75	4.30119
ACP2	R29Q	Polymorphism	0	20	0.103342
ACP5	D241N	Disease	1	100	4.2535
ACP5	G109R	Disease	1	100	3.89309
ACP5	G215R	Disease	1	100	3.89309
ACP5	K52M	Disease	1	62	3.97173
ACP5	L201P	Disease	1	75	3.88792
ACP5	M264K	Disease	1	75	5.26552
ACP5	N262H	Disease	1	75	4.4547
ACP5	T89I	Disease	1	75	4.11823
ACP5	V148M	Polymorphism	1	50	3.63819
ACP5	V200M	Polymorphism	1	62	3.8251
ACP5	V221I	Polymorphism	1	75	4.16793
ACPP	F124V	Polymorphism	0	100	4.64585
ACPP	S15N	Polymorphism	0	50	3.94929
ACPP	V360A	Polymorphism	0	75	4.0821
ACPP	W226R	Polymorphism	0	100	5.70256
ACPP	Y330H	Polymorphism	0	87	0.372704
ACRV1	G126R	Polymorphism	0	85	3.92543
ACSBG2	E626Q	Polymorphism	0	10	0.84028
ACSBG2	G584D	Polymorphism	0	20	3.45305
ACSBG2	G586D	Polymorphism	0	100	3.89309
ACSBG2	K152R	Polymorphism	0	40	0.110949
ACSBG2	P601R	Polymorphism	0	50	0.127119
ACSBG2	R624K	Polymorphism	0	50	0.133928
ACSBG2	R650S	Polymorphism	0	100	4.50577
ACSBG2	V143A	Polymorphism	0	10	0.143171
ACSL3	F551S	Polymorphism	0	49.4091	0.384663
ACTB	L65V	Disease	1	100	3.89309
ACTB	N12D	Disease	1	100	4.46899
ACTB	P243L	Polymorphism	1	100	4.44981
ACTB	R183W	Disease	1	100	4.50577
ACTB	R196C	Disease	1	100	4.50577
ACTB	R196H	Disease	1	100	4.50577
ACTL7A	A161P	Polymorphism	0	83	3.70147
ACTL7A	L343V	Polymorphism	0	100	3.89309
ACTL7A	R45C	Polymorphism	0	100	4.50577
ACTL7A	V340M	Polymorphism	0	100	4.0773
ACTL8	A3S	Polymorphism	0	100	3.83255
ACTL8	R245C	Polymorphism	0	60	4.19576
ACTN4	K255E	Disease	1	75	4.19534
ACTN4	S262P	Disease	1	87.5	4.21622
ACTN4	T259I	Disease	1	87.5	4.25067
ACTRT2	G247R	Polymorphism	0	87	3.79529
ACVR2A	A367T	Unclassified	0	100	3.83255
ACVR2A	D306N	Unclassified	0	80	4.12333
ACVR2A	S258R	Polymorphism	0	70	3.85304
ADAM12	D301H	Unclassified	0	100	4.2535
ADAM12	G479E	Unclassified	0	91	4.0701
ADAM12	G48R	Polymorphism	0	8	0.964505
ADAM12	G712E	Unclassified	0	75	3.83936
ADAM12	L792F	Unclassified	0	25	3.19108
ADAM12	P893S	Unclassified	0	91	4.66003
ADAM33	A305V	Unclassified	0	66	3.76272
ADAM33	A365S	Polymorphism	0	66	3.76601
ADAM33	C739G	Polymorphism	0	50	5.17545
ADAM33	D441E	Polymorphism	0	66	4.30242
ADAM33	D742Y	Polymorphism	0	66	4.07429
ADAM33	L612H	Polymorphism	0	100	3.89309
ADAM33	M764T	Polymorphism	0	50	1.15486
ADAM33	N109S	Polymorphism	0	100	4.46899
ADAM33	P336S	Polymorphism	0	83	0.453494
ADAM33	P774S	Polymorphism	0	50	0.365375
ADAM33	T178A	Polymorphism	0	33	0.272098
ADAM33	T272M	Polymorphism	0	83	4.18692
ADAM33	V316I	Polymorphism	0	83	0.0685004
ADAM33	V710I	Polymorphism	0	33	3.79406
ADAM33	W515R	Polymorphism	0	33	1.25857
ADAM7	E25Q	Polymorphism	0	100	4.22278
ADAM7	E639K	Unclassified	0	100	4.22278
ADAM7	F593L	Unclassified	0	71	4.52871
ADAM7	G302E	Unclassified	0	100	3.89309
ADAM7	G533E	Unclassified	0	85	Infinity
ADAM7	H106Y	Unclassified	0	100	5.27772
ADAM7	H243Y	Unclassified	0	85	5.30559
ADAM7	I205V	Polymorphism	0	71	0.378556
ADAM7	I453T	Polymorphism	0	42	4.22267
ADAM7	L173P	Unclassified	0	100	3.89309
ADAM7	L570V	Polymorphism	0	100	3.89309
ADAM7	L735P	Polymorphism	0	85	3.92583
ADAM7	M359I	Unclassified	0	100	5.30306
ADAM7	N638H	Polymorphism	0	42	0.635165
ADAM7	P14S	Unclassified	0	28	0.120478
ADAM7	P36S	Unclassified	0	85	0.481148
ADAM7	R31C	Unclassified	0	28	4.27573
ADAM7	S703N	Unclassified	0	100	4.16509
ADAM7	V180A	Unclassified	0	42	3.71071
ADAM7	V244M	Polymorphism	0	100	4.0773
ADAMTS12	Q110E	Polymorphism	0	40	4.22127
ADAMTS12	R1000Q	Polymorphism	0	50	4.39981
ADAMTS12	S1591P	Polymorphism	0	10	0.321528
ADAMTS12	T1495I	Polymorphism	0	60	4.17997
ADAMTS12	W1177R	Polymorphism	0	40	1.22746
ADAMTS17	M482T	Polymorphism	1	12	0.893423
ADAMTS17	N1094S	Polymorphism	1	12	0.281947
ADAMTS17	R566T	Polymorphism	1	87	4.50117
ADAMTS17	S216L	Polymorphism	1	87	4.07992
ADAMTS19	E582G	Polymorphism	0	88.8889	4.14675
ADAMTS19	L360I	Unclassified	0	88.8889	3.84544
ADAMTS19	Y1089F	Polymorphism	0	100	4.74501
ADAMTSL1	S242N	Polymorphism	0	75	4.14838
ADCK3	E551K	Disease	1	90	4.40863
ADCK3	G272D	Disease	1	100	3.89309
ADCK3	G272V	Disease	1	100	3.89309
ADCK3	G549S	Disease	1	90	4.07895
ADCK3	H85Q	Polymorphism	1	10	0.446791
ADCK3	I341T	Polymorphism	1	100	4.35046
ADCK3	R213W	Disease	1	100	4.50577
ADCK3	Y514C	Disease	1	60	4.80682
ADPGK	K184R	Polymorphism	0	71.4286	0.0724423
ADPRHL1	A7V	Polymorphism	0	100	3.83255
ADRBK2	N60S	Polymorphism	0	73.75
ADRBK2	R104K	Unclassified	0	85.75	1.07459
ADRBK2	R50S	Polymorphism	0	67	0.751258
ADRBK2	V409M	Polymorphism	0	53.5
ADSS	L179F	Polymorphism	0	74.625	3.94145
AEN	N140D	Polymorphism	0	14	0.0416483
AEN	P15L	Polymorphism	0	85	4.48111
AEN	S88C	Polymorphism	0	71	4.21329
AGA	A101V	Disease	1	100	3.83255
AGA	C163S	Disease	1	100	5.46352
AGA	C306R	Disease	1	50	5.28316
AGA	F135S	Disease	1	100	4.64585
AGA	G100E	Disease	1	100	3.89309
AGA	G252E	Disease	1	100	3.89309
AGA	G252R	Disease	1	100	3.89309
AGA	G302R	Disease	1	78	3.99321
AGA	G60D	Disease	1	100	3.89309
AGA	R161Q	Disease	1	42	0.218473
AGA	S72P	Disease	1	42	4.19008
AGA	T149S	Polymorphism	1	7	0.0416572
AGA	T257I	Disease	1	92	4.37688
AGA	T322I	Polymorphism	1	42	3.80447
AGA	V12L	Unclassified	1	21	0.0310513
AGBL2	D368G	Polymorphism	0	75	0.417814
AGBL2	I90R	Polymorphism	0	62	4.28544
AGBL2	M671I	Polymorphism	0	12	5.00026
AGBL2	R349H	Polymorphism	0	50	0.561748
AGBL2	T333P	Polymorphism	0	50	3.87805
AGBL3	E122Q	Polymorphism	0	87	4.07961
AGBL3	F45Y	Polymorphism	0	37	4.42128
AGBL3	T360I	Polymorphism	0	100	4.20316
AGBL4	V443M	Polymorphism	0	18	1.1762
AGER	G82S	Polymorphism	0	100	3.89309
AGER	Q100R	Polymorphism	0	42	0.0571519
AGPAT2	G136R	Disease	1	57	3.96015
AHDC1	A935T	Polymorphism	0	12	0.361761
AHI1	E1086G	Disease	1	82.75	4.14158
AHI1	I49N	Polymorphism	1	41.5	4.03596
AHI1	P1140S	Polymorphism	1	66.25	0.58792
AHI1	Q1018P	Polymorphism	1	82.75	0.373422
AHI1	R548H	Polymorphism	1	100	4.50577
AHI1	R723Q	Disease	1	100	4.50577
AHI1	R830W	Polymorphism	1	100	4.50577
AHI1	S1123F	Polymorphism	1	82.75	4.06145
AHI1	S761L	Polymorphism	1	100	4.16509
AHI1	T856S	Polymorphism	1	91	0.291511
AHI1	V443D	Disease	1	100	4.0773
AHI1	Y933C	Polymorphism	1	82.75	4.59848
AHNAK	A2114T	Polymorphism	0	28	0.339366
AHNAK	D4304G	Polymorphism	0	85	4.16301
AHNAK	D4631G	Polymorphism	0	14	0.233559
AHNAK	G4561D	Polymorphism	0	14	0.61972
AHNAK	G962V	Polymorphism	0	100	3.89309
AHNAK	I4613V	Polymorphism	0	57	0.0588711
AHNAK	K2247T	Polymorphism	0	71	4.36332
AHNAK	M4611V	Polymorphism	0	28	0.901177
AHNAK	P2439L	Polymorphism	0	85	4.58818
AHNAK	Q3003K	Polymorphism	0	14	0.340506
AHNAK	S3724P	Polymorphism	0	14	0.55316
AHNAK	T5415A	Polymorphism	0	85	0.627183
AHNAK	V3190I	Polymorphism	0	85	3.98224
AIMP1	P79A	Polymorphism	0	80	0.901382
AIMP1	T104A	Polymorphism	0	30	0.088144
AIMP1	T117A	Polymorphism	0	20	0.344911
AIPL1	D90H	Polymorphism	1	100	4.2535
AIPL1	V33A	Polymorphism	1	88	4.06504
AKAP11	H1070R	Polymorphism	0	55	5.02725
AKAP11	L1410F	Polymorphism	0	77	3.75512
AKAP11	S721C	Polymorphism	0	100	4.16509
AKAP3	G118E	Polymorphism	0	85	3.86213
AKAP3	I500T	Polymorphism	0	42	0.15953
AKAP3	I661T	Polymorphism	0	42	4.14993
AKAP3	R831C	Unclassified	0	100	4.50577
AKAP3	S700F	Polymorphism	0	71	4.12247
AKAP3	S700P	Polymorphism	0	71	4.12247
AKAP3	S725L	Polymorphism	0	42	3.98701
AKAP8L	H458Q	Polymorphism	0	12	0.38954
AKR1B10	M286T	Polymorphism	0	73	5.25462
AKR1B10	N313D	Polymorphism	0	20	0.0370193
AKR1B10	P87S	Polymorphism	0	20	0.277668
AKR1C4	C170Y	Polymorphism	0	14	5.20183
AKR1C4	G135E	Polymorphism	0	57	0.190256
AKR1C4	L311V	Polymorphism	0	42	3.76761
AKR1C4	S145C	Polymorphism	0	14	1.37818
AKR7A3	N215D	Polymorphism	0	16	0.117983
AKR7A3	T323A	Polymorphism	0	16	0.257488
AKR7A3	V138M	Polymorphism	0	100	4.0773
ALDH18A1	R84Q	Disease	1	63	4.46874
ALDH2	E337V	Polymorphism	1	87.6471	4.21698
ALDH2	E496K	Polymorphism	1	82.3529	4.07307
ALDH2	E504K	Polymorphism	1	82.3529	4.29304
ALDH3A1	G309E	Polymorphism	0	62	3.72162
ALDH3A1	P329A	Polymorphism	0	75	4.28102
ALDH3A1	S134A	Polymorphism	0	12	0.00454873
ALDH3A2	C214Y	Disease	1	75	5.46663
ALDH3A2	C226W	Disease	1	75	5.34416
ALDH3A2	C237Y	Disease	1	83	5.47439
ALDH3A2	D245N	Disease	1	91	0.17209
ALDH3A2	F419S	Disease	1	91	4.85287
ALDH3A2	G185A	Disease	1	100	3.89309
ALDH3A2	G406R	Disease	1	100	3.89309
ALDH3A2	G412R	Disease	1	100	3.89309
ALDH3A2	H411Y	Disease	1	91	5.49441
ALDH3A2	I45F	Disease	1	66	4.15628
ALDH3A2	K266N	Disease	1	66	0.00443567
ALDH3A2	K447E	Disease	1	100	4.24085
ALDH3A2	L106R	Disease	1	91	4.07777
ALDH3A2	M328I	Disease	1	100	5.30306
ALDH3A2	N386S	Disease	1	100	4.46899
ALDH3A2	P114L	Disease	1	100	4.44981
ALDH3A2	P121L	Disease	1	100	4.44981
ALDH3A2	P315S	Disease	1	100	4.44981
ALDH3A2	R228C	Disease	1	100	4.50577
ALDH3A2	R423H	Disease	1	83	4.6593
ALDH3A2	S365L	Disease	1	75	4.04712
ALDH3A2	S415N	Disease	1	83	4.24732
ALDH3A2	T184M	Disease	1	100	4.20316
ALDH3A2	T184R	Disease	1	100	4.20316
ALDH3A2	V64D	Disease	1	58	3.98254
ALDH3A2	Y279N	Disease	1	83	4.78934
ALG12	F142V	Disease	1	94	4.95033
ALG12	G101R	Disease	1	42	3.70783
ALG12	I393V	Polymorphism	1	68	4.38385
ALG12	L158P	Disease	1	57	3.85739
ALG12	R146Q	Disease	1	100	4.50577
ALG12	T67M	Disease	1	84	4.44526
ALKBH3	D228E	Polymorphism	0	80	4.11109
ALKBH3	R164C	Polymorphism	0	40	4.05397
ALOX12B	A597E	Disease	1	24.5	3.57978
ALOX12B	A664P	Disease	1	58	3.86279
ALOX12B	F195L	Disease	1	58	4.50881
ALOX12B	G462D	Disease	1	100	3.89309
ALOX12B	G94S	Polymorphism	1	83	4.05241
ALOX12B	H578Q	Disease	1	100	5.27772
ALOX12B	I67F	Disease	1	49.5	4.12512
ALOX12B	K382E	Disease	1	100	4.24085
ALOX12B	L24P	Disease	1	58	3.81089
ALOX12B	L426P	Disease	1	83	4.00887
ALOX12B	N416K	Disease	1	41	4.38559
ALOX12B	P127S	Disease	1	100	4.44981
ALOX12B	R114W	Disease	1	75	4.58856
ALOX12B	R488H	Disease	1	100	4.50577
ALOX12B	R679L	Disease	1	100	4.50577
ALOX12B	T383M	Disease	1	100	4.20316
ALOX12B	V527M	Disease	1	91.5	4.26876
ALOX12B	Y318C	Disease	1	75	4.84543
ALOX12B	Y521C	Disease	1	91.5	4.93647
ALOX15	A461P	Polymorphism	0	100	3.83255
ALOX15	D90H	Polymorphism	0	42	3.88274
ALOX15	G102V	Polymorphism	0	100	3.89309
ALOX15	N103K	Polymorphism	0	28	3.99188
ALOX15	R205Q	Polymorphism	0	71	4.36075
ALOX15	T560M	Polymorphism	0	100	4.20316
ALOX15	V239M	Polymorphism	0	28	1.32211
ALOX5	E254K	Polymorphism	0	36	0.0428007
ALPK2	A1551S	Polymorphism	0	50	3.67627
ALPK2	E1969K	Polymorphism	0	100	4.22278
ALPK2	E942K	Unclassified	0	83	4.42895
ALPK2	G1063V	Polymorphism	0	50	3.74105
ALPK2	G810S	Polymorphism	0	66	3.92951
ALPK2	H1174P	Polymorphism	0	83	5.50605
ALPK2	H1767Y	Polymorphism	0	33	5.03762
ALPK2	H719Q	Polymorphism	0	50	0.447835
ALPK2	I2157V	Polymorphism	0	16	0.011729
ALPK2	K1134N	Polymorphism	0	66	4.22784
ALPK2	K1476T	Unclassified	0	66	4.30701
ALPK2	K1729E	Polymorphism	0	100	4.24085
ALPK2	K1730E	Polymorphism	0	100	4.24085
ALPK2	K2T	Polymorphism	0	16	0.216489
ALPK2	K829N	Polymorphism	0	100	4.24085
ALPK2	L1057V	Polymorphism	0	66	3.90437
ALPK2	L1296V	Polymorphism	0	16	0.376765
ALPK2	N916K	Polymorphism	0	83	4.6269
ALPK2	P1449S	Polymorphism	0	83	4.54778
ALPK2	Q1579R	Polymorphism	0	83	4.88826
ALPK2	R136S	Polymorphism	0	16	0.0539143
ALPK2	R1884C	Polymorphism	0	33	4.33934
ALPK2	R825T	Polymorphism	0	16	0.286592
ALPK2	S884L	Polymorphism	0	83	4.36827
ALPK2	S977T	Polymorphism	0	66	4.17596
ALPK2	T891I	Polymorphism	0	50	0.00930846
ALPL	A111T	Disease	1	100	3.83255
ALPL	A114G	Disease	1	90	3.96459
ALPL	A116T	Disease	1	100	3.83255
ALPL	A132V	Disease	1	100	3.83255
ALPL	A176T	Disease	1	81	3.82744
ALPL	A177T	Disease	1	72	3.78627
ALPL	A179T	Disease	1	100	3.83255
ALPL	A33V	Disease	1	100	3.83255
ALPL	A348T	Disease	1	90	3.96459
ALPL	A399S	Disease	1	72	0.178796
ALPL	A40V	Disease	1	81	3.80229
ALPL	A468T	Disease	1	81	3.84894
ALPL	A51S	Disease	1	100	3.83255
ALPL	A51V	Disease	1	100	3.83255
ALPL	C201Y	Disease	1	100	5.46352
ALPL	C489S	Disease	1	90	5.66539
ALPL	D189E	Disease	1	100	4.2535
ALPL	D294A	Disease	1	81	4.31811
ALPL	D294Y	Disease	1	81	4.31811
ALPL	D306V	Disease	1	90	4.39319
ALPL	D378V	Disease	1	100	4.2535
ALPL	D406G	Disease	1	100	4.2535
ALPL	E191G	Disease	1	72	4.13885
ALPL	E191K	Disease	1	72	4.13885
ALPL	E235G	Disease	1	81	4.31063
ALPL	E291K	Disease	1	81	4.1319
ALPL	E298K	Disease	1	72	4.08668
ALPL	E311K	Disease	1	90	4.36258
ALPL	E354D	Disease	1	72	4.03438
ALPL	E452K	Disease	1	90	4.35523
ALPL	E476K	Disease	1	90	0.330131
ALPL	F327G	Disease	1	81	4.69515
ALPL	F327L	Disease	1	81	4.69515
ALPL	G120R	Disease	1	100	3.89309
ALPL	G129R	Disease	1	100	3.89309
ALPL	G162S	Disease	1	100	3.89309
ALPL	G162V	Disease	1	100	3.89309
ALPL	G220A	Disease	1	100	3.89309
ALPL	G220V	Disease	1	100	3.89309
ALPL	G249V	Disease	1	90	4.03243
ALPL	G326R	Disease	1	100	3.89309
ALPL	G334D	Disease	1	100	3.89309
ALPL	G339R	Disease	1	81	3.88293
ALPL	G426C	Disease	1	81	3.87458
ALPL	G426D	Disease	1	81	3.87458
ALPL	G456R	Disease	1	90	4.00249
ALPL	G473S	Disease	1	90	4.02973
ALPL	G491R	Disease	1	90	4.09496
ALPL	G63R	Disease	1	81	3.90986
ALPL	G63V	Disease	1	81	3.90986
ALPL	G75S	Disease	1	100	3.89309
ALPL	H171R	Disease	1	100	5.27772
ALPL	H171Y	Disease	1	100	5.27772
ALPL	H381R	Disease	1	100	5.27772
ALPL	I212F	Disease	1	72	4.26237
ALPL	I490F	Disease	1	81	4.39471
ALPL	K224E	Disease	1	81	4.19192
ALPL	L275P	Disease	1	90	4.04405
ALPL	L289F	Disease	1	100	3.89309
ALPL	L299P	Disease	1	81	3.90668
ALPL	L414M	Disease	1	72	1.21748
ALPL	M295T	Disease	1	72	5.19628
ALPL	M62L	Disease	1	100	5.30306
ALPL	M62V	Disease	1	100	5.30306
ALPL	N170D	Disease	1	63	4.26589
ALPL	N211D	Disease	1	81	4.46781
ALPL	N417S	Disease	1	100	4.46899
ALPL	N478I	Disease	1	81	4.50974
ALPL	P108L	Disease	1	81	4.44321
ALPL	P292T	Disease	1	81	4.44321
ALPL	Q207P	Disease	1	100	4.7054
ALPL	Q76R	Disease	1	100	4.7054
ALPL	R136H	Disease	1	72	4.25304
ALPL	R152H	Disease	1	72	0.543657
ALPL	R184W	Disease	1	100	4.50577
ALPL	R223Q	Disease	1	90	4.63209
ALPL	R223W	Disease	1	90	4.63209
ALPL	R246S	Disease	1	100	4.50577
ALPL	R272H	Disease	1	90	4.63766
ALPL	R272L	Disease	1	90	4.63766
ALPL	R391C	Disease	1	90	4.62355
ALPL	R391H	Disease	1	90	4.62355
ALPL	R450C	Disease	1	63	4.16557
ALPL	R450H	Disease	1	63	0.647884
ALPL	R71C	Disease	1	100	4.50577
ALPL	R71H	Disease	1	100	4.50577
ALPL	R71P	Disease	1	100	4.50577
ALPL	R71S	Disease	1	100	4.50577
ALPL	S17F	Disease	1	90	4.29335
ALPL	S181L	Disease	1	81	4.18581
ALPL	S445P	Disease	1	63	3.9313
ALPL	T134H	Disease	1	63	3.92989
ALPL	T134N	Disease	1	63	3.92989
ALPL	T148I	Disease	1	81	4.12481
ALPL	T411A	Disease	1	100	4.20316
ALPL	T68M	Disease	1	90	4.31087
ALPL	V128M	Disease	1	81	3.98362
ALPL	V382I	Disease	1	72	3.85847
ALPL	V423A	Disease	1	63	3.85573
ALPL	V459M	Disease	1	90	4.18802
ALPL	V522A	Polymorphism	1	9	3.57398
ALPL	Y263H	Polymorphism	1	9	0.601696
ALPL	Y28C	Disease	1	81	4.84027
ALPL	Y297D	Disease	1	81	4.84102
ALPL	Y436H	Disease	1	63	4.46035
AMACR	E277K	Polymorphism	1	7	0.140306
AMACR	G175D	Polymorphism	1	100	3.89309
AMACR	L107P	Disease	1	85	4.04262
AMACR	L201S	Polymorphism	1	28	0.0265419
AMACR	M261I	Polymorphism	1	35	1.0187
AMACR	M261T	Polymorphism	1	35	4.66853
AMACR	P238S	Polymorphism	1	92	4.68088
AMACR	Q239H	Polymorphism	1	85	4.85024
AMACR	R118Q	Polymorphism	1	14	0.443565
AMACR	S52P	Disease	1	85	4.26155
AMACR	S52P	Disease	1	85	4.26155
AMACR	V9M	Polymorphism	1	35	4.02324
AMER1	A278S	Polymorphism	1	75	0.0229842
AMER1	F159L	Polymorphism	1	12	4.22367
AMER1	K292N	Polymorphism	1	87	4.22297
AMH	C525Y	Disease	1	85	5.65118
AMH	G101V	Disease	1	71	3.9389
AMH	H506Q	Disease	1	100	5.27772
AMH	L70P	Disease	1	85	4.07397
AMH	Q185E	Polymorphism	1	85	4.88627
AMH	Q325R	Polymorphism	1	85	4.66253
AMH	R123W	Disease	1	28	4.12353
AMH	R194C	Disease	1	57	4.29067
AMH	S49I	Polymorphism	1	85	4.34597
AMH	V12G	Disease	1	42	3.85002
AMH	V477A	Disease	1	85	3.99867
AMH	Y167C	Disease	1	85	4.92589
AMICA1	I322M	Polymorphism	0	42	3.92951
AMICA1	I94N	Polymorphism	0	71	4.18487
AMICA1	V193A	Polymorphism	0	42	0.341676
AMN	T41I	Disease	1	62	4.07926
ANAPC4	E800G	Polymorphism	0	61	4.0446
ANAPC4	I155V	Unclassified	0	61	3.9535
ANAPC4	R465Q	Polymorphism	0	69	0.0463587
ANGPT1	L247P	Polymorphism	0	100	3.89309
ANGPTL3	L127F	Polymorphism	1	87	3.93983
ANGPTL3	N418Y	Polymorphism	1	62	4.21054
ANGPTL5	S175P	Polymorphism	0	85	4.19484
ANGPTL7	E51D	Polymorphism	0	64.5	3.85938
ANGPTL7	Q175H	Polymorphism	0	83.25	4.66532
ANGPTL7	R140H	Polymorphism	0	73.5	4.26366
ANK2	E1458G	Disease	1	88	4.16153
ANKAR	I675V	Polymorphism	0	87	4.31853
ANKAR	L1077F	Polymorphism	0	12	0.814713
ANKH	C331R	Disease	1	87.5	5.46352
ANKH	G389R	Disease	1	87.5	3.89309
ANKH	M48T	Disease	1	87.5	5.30306
ANKH	P5L	Disease	1	87.5	4.44981
ANKH	P5T	Disease	1	87.5	4.44981
ANKH	W292R	Disease	1	87.5	5.70256
ANKIB1	L1016M	Polymorphism	0	80	3.69372
ANKRD1	T116M	Disease	1	88	4.16057
ANKRD2	A62T	Polymorphism	0	62	0.336866
ANKRD22	E73G	Polymorphism	0	55	0.364202
ANKRD22	Q148P	Polymorphism	0	100	4.7054
ANKRD22	R177I	Polymorphism	0	88	4.4891
ANKRD22	Y79H	Polymorphism	0	100	4.74501
ANKS1A	A355D	Polymorphism	0	75	3.59141
ANKS1A	L694S	Polymorphism	0	12	0.34538
ANKZF1	P676L	Polymorphism	0	45	4.22466
ANKZF1	R569W	Polymorphism	0	63	4.36509
ANO3	L781V	Polymorphism	1	71.4286	0.102374
ANPEP	A311V	Polymorphism	0	18	0.211836
ANPEP	D242Y	Polymorphism	0	54	4.27162
ANPEP	I603K	Polymorphism	0	9	3.80983
ANPEP	I603M	Polymorphism	0	9	0.93197
ANPEP	L243P	Polymorphism	0	63	3.81355
ANPEP	R86Q	Polymorphism	0	27	0.146762
ANPEP	S752N	Polymorphism	0	18	0.391708
ANPEP	T321M	Polymorphism	0	81	4.21718
ANPEP	V20M	Polymorphism	0	54	3.63825
AOAH	A166T	Polymorphism	0	75	0.177966
AOAH	A266G	Polymorphism	0	100	3.83255
AOAH	D28N	Polymorphism	0	25	0.177684
AP2S1	R15C	Disease	1	100	4.50577
AP2S1	R15H	Disease	1	100	4.50577
AP2S1	R15L	Disease	1	100	4.50577
APBB1IP	A617T	Polymorphism	0	44	0.313774
APBB1IP	T404A	Polymorphism	0	11	0.227903
APCDD1L	C30R	Polymorphism	0	16	0.661557
APCDD1L	R261C	Polymorphism	0	83	4.60573
APCDD1L	R83Q	Polymorphism	0	83	4.60573
APCDD1L	Y80H	Polymorphism	0	100	4.74501
APEX1	D148E	Polymorphism	0	21	0.326874
APEX1	I64V	Polymorphism	0	78	0.387349
APEX1	Q51H	Polymorphism	0	50	4.23996
APMAP	I65V	Polymorphism	0	69	4.24588
APMAP	R282Q	Polymorphism	0	69	4.43977
APMAP	R374W	Polymorphism	0	53	4.26063
APOA4	A161S	Unclassified	1	55	0.0631926
APOA4	E185K	Polymorphism	1	66	4.35061
APOA4	E250K	Polymorphism	1	100	4.22278
APOA4	E44K	Unclassified	1	88	0.56496
APOA4	G74S	Polymorphism	1	33	3.50239
APOA4	K187E	Polymorphism	1	77	4.53991
APOA4	Q380H	Polymorphism	1	55	4.74535
APOA4	Q77H	Polymorphism	1	77	0.208805
APOA4	R264Q	Polymorphism	1	66	0.021598
APOA4	R279K	Polymorphism	1	44	0.290418
APOA4	R305C	Unclassified	1	66	4.40883
APOA4	S178L	Unclassified	1	88	4.34491
APOA4	T367S	Polymorphism	1	33	3.87891
APOA4	V13M	Polymorphism	1	66	3.85205
APOA4	V307L	Polymorphism	1	77	4.05793
APOC2	E60K	Polymorphism	1	33	0.0794469
APOC2	K41T	Polymorphism	1	16	4.15308
APOC2	K77Q	Polymorphism	1	100	4.24085
APOC2	W48R	Disease	1	100	5.70256
APOH	C325G	Polymorphism	1	100	5.46352
APOH	R154H	Polymorphism	1	14	0.747076
APOH	S107N	Polymorphism	1	85	4.23746
APOH	V266L	Polymorphism	1	28	0.0194433
APOH	V5A	Polymorphism	1	42	0.0301737
APOH	W335S	Polymorphism	1	85	5.662
APOPT1	N88S	Polymorphism	0	70	0.676257
APOPT1	P27A	Polymorphism	0	10	0.545827
APPL1	A108V	Polymorphism	0	100	3.83255
APPL1	E643Q	Unclassified	0	87	4.07401
APPL1	E700G	Polymorphism	0	100	4.22278
ARAP1	Q1047E	Polymorphism	0	87	0.532645
ARAP1	R358Q	Polymorphism	0	100	4.50577
ARAP2	F1006L	Polymorphism	0	33	4.35451
ARAP2	K384N	Polymorphism	0	77	4.19238
ARAP2	R1523Q	Polymorphism	0	22	0.272996
AREG	D80V	Polymorphism	0	100	4.2535
AREG	Y81C	Polymorphism	0	100	4.74501
ARFGAP1	V184M	Polymorphism	0	52	4.13007
ARHGAP11A	E605K	Unclassified	0	54.2	4.22155
ARHGAP12	F442S	Polymorphism	0	55	4.37487
ARHGAP18	N91S	Polymorphism	0	100	4.46899
ARHGAP18	Q165H	Polymorphism	0	87	0.452335
ARHGAP18	T23A	Polymorphism	0	12	0.275569
ARHGAP40	G133R	Polymorphism	0	100	3.89309
ARHGEF17	A1465D	Polymorphism	0	80	3.79596
ARHGEF17	G450E	Polymorphism	0	100	3.89309
ARHGEF39	C5F	Polymorphism	0	18	4.88378
ARHGEF39	H306R	Polymorphism	0	63	0.954669
ARHGEF7	T790A	Unclassified	0	33	0.361716
ARIH2	E24K	Polymorphism	0	61	4.0043
ARIH2	E29D	Polymorphism	0	23	0.0957629
ARL11	C148R	Polymorphism	0	75	5.31112
ARL11	E164K	Polymorphism	0	75	4.05453
ARL11	L120M	Polymorphism	0	100	3.89309
ARL11	P131L	Polymorphism	0	75	4.22167
ARL11	S22L	Polymorphism	0	75	0.516594
ARPC1B	K37N	Polymorphism	0	90	4.13359
ARRDC1	G363C	Polymorphism	0	77	3.71263
ARRDC4	P347S	Polymorphism	0	100	4.44981
ARRDC4	S358P	Polymorphism	0	100	4.16509
ARRDC4	T79A	Polymorphism	0	14	0.312801
ARSB	C117R	Disease	1	62.25	0.846156
ARSB	C192R	Disease	1	62.25	5.23142
ARSB	C405Y	Disease	1	49.25	0.910288
ARSB	C521Y	Disease	1	49.25	5.23593
ARSB	F399L	Disease	1	62.25	0.885662
ARSB	G137V	Disease	1	80.9375	4.11243
ARSB	G144R	Disease	1	87.4375	4.32329
ARSB	G302R	Disease	1	87.4375	4.25221
ARSB	H393P	Disease	1	55.75	1.15959
ARSB	L236P	Disease	1	80.9375	4.22294
ARSB	L321P	Disease	1	62.25	0.270198
ARSB	L498P	Disease	1	62.25	4.10219
ARSB	M142I	Disease	1	74.4375	1.44913
ARSB	P116H	Disease	1	49.25	4.1757
ARSB	P531R	Disease	1	55.75	4.61883
ARSB	Q239R	Disease	1	62.25	4.59427
ARSB	R152W	Disease	1	67.9375	4.68963
ARSB	R160Q	Disease	1	87.4375	4.88416
ARSB	R315Q	Disease	1	67.9375	4.38863
ARSB	R484G	Disease	1	49.25	4.32099
ARSB	R95Q	Disease	1	87.4375	4.82797
ARSB	S384N	Disease	1	43.5625	3.7023
ARSB	S65F	Disease	1	80.625	4.77099
ARSB	T92M	Disease	1	67.9375	4.25511
ARSB	V358L	Polymorphism	1	55.75	3.87605
ARSB	V358M	Polymorphism	1	55.75	3.87605
ARSB	V376M	Polymorphism	1	55.75	0.928292
ARSB	W146L	Disease	1	87.4375	6.13275
ARSB	W146R	Disease	1	87.4375	6.13275
ARSB	W146S	Disease	1	87.4375	6.13275
ARSB	W312C	Disease	1	62.25	5.55351
ARSB	Y210C	Disease	1	87.4375	5.08724
ARSD	M564T	Polymorphism	0	20	1.00574
ARSD	S224C	Polymorphism	0	80	1.13416
ARSD	V500I	Polymorphism	0	60	0.181101
ART3	S363L	Polymorphism	0	85	0.495039
AS3MT	M287T	Polymorphism	0	33	5.0157
AS3MT	R173W	Polymorphism	0	77	4.5088
AS3MT	T306I	Polymorphism	0	77	4.11116
ASAH2	A346S	Polymorphism	0	60	0.335477
ASAH2	T51A	Polymorphism	0	33	3.86012
ASH1L	A724S	Unclassified	0	71	0.493988
ASH1L	C1775W	Polymorphism	0	100	5.46352
ASH1L	D2853G	Polymorphism	0	85	4.28636
ASH1L	K972R	Polymorphism	0	100	4.24085
ASH1L	S1416P	Polymorphism	0	100	4.16509
ASH1L	S277G	Polymorphism	0	85	4.07621
ASH1L	T1771A	Polymorphism	0	14	4.00158
ASH1L	Y1276H	Polymorphism	0	100	4.74501
ASL	D31N	Disease	1	94.4444	4.50527
ASL	G200V	Unclassified	1	94.4444	4.14487
ASL	M382R	Disease	1	50	5.10963
ASL	Q286R	Disease	1	100	4.7054
ASL	R111W	Disease	1	94.4444	4.75754
ASL	R113Q	Disease	1	94.4444	4.75754
ASL	R186Q	Disease	1	94.4444	4.75754
ASL	R193Q	Disease	1	94.4444	4.75754
ASL	R236W	Disease	1	94.4444	4.75754
ASL	R379C	Disease	1	93.7778	5.13518
ASL	R385C	Disease	1	94.4444	4.71721
ASL	R456W	Disease	1	55.3333	4.35355
ASL	R95C	Disease	1	88.2222	4.60039
ASL	T181S	Unclassified	1	50	0.247293
ASL	V178M	Disease	1	50	3.83221
ASL	V335L	Disease	1	55.5556	4.45703
ASMT	E61Q	Polymorphism	0	71	4.2774
ASMT	G151S	Polymorphism	0	28	3.4397
ASMT	K81E	Polymorphism	0	42	3.78532
ASMT	N13H	Polymorphism	0	28	4.04971
ASMT	N17K	Polymorphism	0	57	4.36844
ASMT	R111K	Polymorphism	0	57	4.46492
ASMT	R115W	Polymorphism	0	14	4.06216
ASMT	V166I	Polymorphism	0	42	0.300481
ASMT	V171M	Polymorphism	0	71	4.00242
ASMT	V179G	Polymorphism	0	14	0.170462
ATCAY	S301R	Disease	0	100	4.16509
ATF2	D352H	Unclassified	0	100	4.2535
ATF3	T38M	Polymorphism	0	88	4.18644
ATF6	A145P	Polymorphism	0	60	0.98179
ATF6	M67L	Polymorphism	0	80	5.24911
ATF6	M67V	Polymorphism	0	80	5.24911
ATF6	P157S	Polymorphism	0	70	4.0812
ATG14	N131K	Polymorphism	0	81	4.32177
ATG14	V59I	Polymorphism	0	81	0.225933
ATG7	V471A	Polymorphism	0	50	4.245
ATL1	A161P	Disease	1	100	3.83255
ATL1	D43E	Polymorphism	1	100	4.2535
ATL1	E66Q	Disease	1	100	4.22278
ATL1	F193C	Polymorphism	1	100	4.64585
ATL1	F413V	Disease	1	100	4.64585
ATL1	H247P	Disease	1	100	5.27772
ATL1	H258R	Disease	1	100	5.27772
ATL1	L157W	Disease	1	100	3.89309
ATL1	M408V	Disease	1	100	5.30306
ATL1	N355K	Disease	1	100	4.46899
ATL1	N440T	Disease	1	100	4.46899
ATL1	Q154E	Disease	1	100	4.7054
ATL1	R217Q	Disease	1	100	4.50577
ATL1	R239C	Disease	1	100	4.50577
ATL1	R415W	Disease	1	100	4.50577
ATL1	R495W	Disease	1	100	4.50577
ATL1	S259Y	Disease	1	100	4.16509
ATL1	V253I	Disease	1	100	4.0773
ATL1	Y196C	Unclassified	1	100	4.74501
ATM	A1427T	Polymorphism	1	66	0.254972
ATM	A1945T	Unclassified	1	100	3.83255
ATM	A2067D	Disease	1	88	3.77435
ATM	A2274T	Unclassified	1	100	3.83255
ATM	A2420P	Unclassified	1	100	3.83255
ATM	A2726V	Disease	1	100	3.83255
ATM	A3006P	Unclassified	1	88	3.93883
ATM	A350T	Unclassified	1	88	3.86731
ATM	C2464R	Polymorphism	1	88	5.41203
ATM	C2824Y	Disease	1	100	5.46352
ATM	C540Y	Unclassified	1	77	5.40858
ATM	D126E	Polymorphism	1	77	4.16222
ATM	D140H	Polymorphism	1	88	4.28827
ATM	D1682H	Unclassified	1	100	4.2535
ATM	D1853N	Polymorphism	1	100	4.2535
ATM	D1853V	Polymorphism	1	100	4.2535
ATM	D2016G	Disease	1	100	4.2535
ATM	D2625Q	Disease	1	88	4.23674
ATM	D2725G	Unclassified	1	100	4.2535
ATM	D2725V	Unclassified	1	100	4.2535
ATM	D2870N	Polymorphism	1	100	4.2535
ATM	D814E	Polymorphism	1	100	4.2535
ATM	E1091D	Disease	1	55	3.82268
ATM	E1313Q	Polymorphism	1	100	4.22278
ATM	E1991D	Unclassified	1	100	4.22278
ATM	E2139G	Unclassified	1	100	4.22278
ATM	E2164K	Unclassified	1	100	4.22278
ATM	E2423G	Unclassified	1	100	4.22278
ATM	E2570G	Polymorphism	1	88	4.19385
ATM	E2668G	Disease	1	88	4.19385
ATM	E2904G	Disease	1	100	4.22278
ATM	E848Q	Unclassified	1	88	4.28004
ATM	F1463S	Unclassified	1	100	4.64585
ATM	F2732L	Unclassified	1	100	4.64585
ATM	F2827C	Disease	1	100	4.64585
ATM	F570S	Disease	1	66	0.547631
ATM	F582L	Polymorphism	1	66	0.797601
ATM	F858L	Polymorphism	1	77	4.49919
ATM	G2063E	Disease	1	100	3.89309
ATM	G2287A	Polymorphism	1	100	3.89309
ATM	G2695A	Unclassified	1	100	3.89309
ATM	G2709S	Polymorphism	1	100	3.89309
ATM	G2765S	Unclassified	1	100	3.89309
ATM	G2867R	Disease	1	100	3.89309
ATM	G514D	Polymorphism	1	77	3.81222
ATM	H1082L	Disease	1	100	5.27772
ATM	H1380Y	Polymorphism	1	66	0.633528
ATM	H2554D	Disease	1	100	5.27772
ATM	I1407T	Unclassified	1	88	4.36398
ATM	I1469M	Unclassified	1	100	4.35046
ATM	I2356F	Unclassified	1	100	4.35046
ATM	I2702R	Disease	1	100	4.35046
ATM	I323V	Disease	1	88	4.38523
ATM	I352T	Unclassified	1	77	4.26815
ATM	K1454N	Polymorphism	1	77	4.29941
ATM	K224E	Disease	1	77	4.12308
ATM	K3018N	Unclassified	1	88	4.34713
ATM	L1001Q	Disease	1	100	3.89309
ATM	L1420F	Polymorphism	1	88	3.85046
ATM	L1420P	Disease	1	88	3.85046
ATM	L1465P	Disease	1	100	3.89309
ATM	L1541F	Polymorphism	1	100	3.89309
ATM	L1910H	Unclassified	1	100	3.89309
ATM	L2307F	Polymorphism	1	100	3.89309
ATM	L2332P	Polymorphism	1	66	0.378787
ATM	L2492R	Polymorphism	1	100	3.89309
ATM	L2656P	Disease	1	88	3.86852
ATM	L2722R	Unclassified	1	100	3.89309
ATM	L2890V	Unclassified	1	100	3.89309
ATM	L546V	Polymorphism	1	66	3.78549
ATM	L942F	Polymorphism	1	100	3.89309
ATM	L950R	Disease	1	100	3.89309
ATM	M1040V	Unclassified	1	77	1.09294
ATM	M1321I	Polymorphism	1	55	0.978953
ATM	M1916I	Unclassified	1	55	5.13531
ATM	N1650S	Polymorphism	1	44	0.32299
ATM	N1739T	Unclassified	1	66	4.30952
ATM	N504S	Polymorphism	1	77	4.34378
ATM	N768D	Disease	1	66	4.22823
ATM	P1054R	Polymorphism	1	100	4.44981
ATM	P1382S	Polymorphism	1	88	0.437366
ATM	P1566R	Disease	1	100	4.44981
ATM	P2829L	Disease	1	100	4.44981
ATM	P2842R	Unclassified	1	100	4.44981
ATM	P292L	Disease	1	88	4.48458
ATM	P872S	Polymorphism	1	33	0.153699
ATM	Q2442P	Unclassified	1	100	4.7054
ATM	R2034Q	Polymorphism	1	100	4.50577
ATM	R2227C	Disease	1	100	4.50577
ATM	R23Q	Unclassified	1	88	4.54054
ATM	R2443Q	Unclassified	1	100	4.50577
ATM	R2486G	Unclassified	1	100	4.50577
ATM	R250Q	Polymorphism	1	88	4.54054
ATM	R2719H	Polymorphism	1	88	4.50021
ATM	R2832C	Disease	1	100	4.50577
ATM	R2849P	Disease	1	100	4.50577
ATM	R2909G	Disease	1	100	4.50577
ATM	R3008C	Disease	1	88	4.61205
ATM	R3008H	Unclassified	1	88	4.61205
ATM	R337C	Unclassified	1	88	4.54054
ATM	R337H	Unclassified	1	88	4.54054
ATM	R45W	Polymorphism	1	77	4.4707
ATM	R785C	Disease	1	33	4.1167
ATM	R924W	Polymorphism	1	88	4.50021
ATM	S1179F	Unclassified	1	100	4.16509
ATM	S1691R	Disease	1	66	3.80761
ATM	S2218C	Disease	1	88	4.23025
ATM	S2408L	Unclassified	1	100	4.16509
ATM	S2855R	Disease	1	100	4.16509
ATM	S333F	Polymorphism	1	77	4.08583
ATM	S49C	Polymorphism	1	88	4.19986
ATM	S707P	Polymorphism	1	66	0.402132
ATM	S788R	Polymorphism	1	33	3.9585
ATM	T1743I	Disease	1	100	4.20316
ATM	T1953R	Unclassified	1	100	4.20316
ATM	T2335K	Polymorphism	1	66	4.00107
ATM	T2396S	Unclassified	1	77	3.98231
ATM	T2438I	Polymorphism	1	100	4.20316
ATM	T2640I	Polymorphism	1	77	4.11484
ATM	T2666A	Unclassified	1	100	4.20316
ATM	T761S	Polymorphism	1	55	0.132785
ATM	T935A	Polymorphism	1	44	3.82167
ATM	T935M	Polymorphism	1	44	0.993513
ATM	V1570A	Polymorphism	1	66	0.319829
ATM	V1729L	Polymorphism	1	77	4.11825
ATM	V182L	Polymorphism	1	33	3.81248
ATM	V1913G	Disease	1	88	4.05356
ATM	V2079I	Polymorphism	1	44	0.269419
ATM	V2424G	Disease	1	100	4.0773
ATM	V410A	Polymorphism	1	88	4.11207
ATM	W2491R	Disease	1	100	5.70256
ATM	Y1475C	Polymorphism	1	77	4.68415
ATM	Y1961C	Polymorphism	1	100	4.74501
ATM	Y2470D	Disease	1	100	4.74501
ATM	Y332C	Unclassified	1	88	4.77978
ATMIN	K305E	Polymorphism	0	88	4.22919
ATMIN	S240P	Polymorphism	0	77	4.01368
ATP11A	M317V	Polymorphism	0	11	1.08023
ATP11A	V1091I	Polymorphism	0	100	4.0773
ATP2A1	P789L	Disease	1	91.1304	6.56254
ATP2B3	G1107D	Disease	1	82.8889	3.79125
ATP2B3	I198M	Polymorphism	1	77.1111	4.21822
ATP5SL	E230K	Polymorphism	0	100	4.22278
ATP5SL	R9C	Polymorphism	0	14	4.23957
ATP6AP2	A290P	Polymorphism	0	27	3.22058
ATP6AP2	P90A	Polymorphism	0	45	0.613391
ATP7A	A1007V	Disease	1	92	4.05923
ATP7A	A1325V	Disease	1	100	3.83255
ATP7A	A1362V	Disease	1	100	3.83255
ATP7A	A629P	Disease	1	71	3.77134
ATP7A	C1000R	Disease	1	100	5.46352
ATP7A	D1044G	Disease	1	100	4.2535
ATP7A	D1305A	Disease	1	100	4.2535
ATP7A	G1015D	Disease	1	92	4.11547
ATP7A	G1019D	Disease	1	100	3.89309
ATP7A	G1118D	Disease	1	50	3.94887
ATP7A	G1255R	Disease	1	100	3.89309
ATP7A	G1300E	Disease	1	100	3.89309
ATP7A	G1302R	Disease	1	100	3.89309
ATP7A	G1302V	Disease	1	100	3.89309
ATP7A	G1315R	Disease	1	100	3.89309
ATP7A	G1369R	Disease	1	78	4.09587
ATP7A	G727R	Disease	1	50	3.77749
ATP7A	G853R	Disease	1	100	3.89309
ATP7A	G860V	Disease	1	100	3.89309
ATP7A	G876E	Disease	1	100	3.89309
ATP7A	G876R	Disease	1	100	3.89309
ATP7A	I1345F	Disease	1	71	0.139614
ATP7A	I1464V	Polymorphism	1	42	0.0723741
ATP7A	I669T	Polymorphism	1	42	4.22122
ATP7A	K1282E	Disease	1	100	4.24085
ATP7A	L1006P	Disease	1	100	3.89309
ATP7A	L1100P	Disease	1	64	3.74211
ATP7A	L706R	Disease	1	50	3.65835
ATP7A	L873R	Disease	1	57	3.91559
ATP7A	N1304K	Disease	1	100	4.46899
ATP7A	N1304S	Disease	1	100	4.46899
ATP7A	P1386S	Disease	1	100	4.44981
ATP7A	Q924R	Disease	1	100	4.7054
ATP7A	R703H	Polymorphism	1	35	3.91255
ATP7A	R844H	Disease	1	64	4.49714
ATP7A	S1344R	Disease	1	50	4.20501
ATP7A	S1397F	Disease	1	100	4.16509
ATP7A	S637L	Disease	1	35	3.6549
ATP7A	T1048I	Disease	1	100	4.20316
ATP7A	T994I	Disease	1	50	4.18945
ATP7A	V767L	Polymorphism	1	50	0.160604
ATP8B3	V618I	Polymorphism	0	77.2222	0.045387
ATP9B	D504N	Polymorphism	0	16	0.435993
ATP9B	M732L	Polymorphism	0	61	1.29702
ATP9B	R108Q	Polymorphism	0	27	0.0439434
ATP9B	S39G	Polymorphism	0	22	0.46463
ATXN1L	S313P	Polymorphism	0	88	4.13999
ATXN7	I573V	Polymorphism	0	25	0.177318
ATXN7	K264R	Polymorphism	0	100	4.24085
ATXN7	P663S	Polymorphism	0	100	4.44981
ATXN7	V862M	Polymorphism	0	37	1.13136
AURKA	F31I	Polymorphism	1	16	0.283271
AURKA	G11R	Polymorphism	1	22	0.724814
AURKA	M373V	Polymorphism	1	5	4.84077
AURKA	P50L	Polymorphism	1	44	3.75879
AURKA	S104L	Polymorphism	1	33	3.68117
AURKA	S155R	Unclassified	1	66	4.10752
AURKA	V174M	Unclassified	1	77	4.01312
AVIL	K204E	Polymorphism	0	22	0.166179
AZI1	I70V	Polymorphism	0	77	0.551129
AZI1	T272A	Polymorphism	0	11	0.0257696
AZI1	T397A	Polymorphism	0	44	0.372543
AZI1	V43I	Polymorphism	0	33	3.72161
AZI1	V473A	Polymorphism	0	11	3.69569
B3GALTL	E370K	Polymorphism	1	77	4.28788
B3GAT3	R277Q	Disease	1	87	4.61812
B3GNT3	R328H	Polymorphism	0	87	4.52564
B4GALT5	D368N	Polymorphism	0	87	4.12743
B4GALT5	G61S	Polymorphism	0	100	3.89309
B4GALT5	Y371D	Polymorphism	0	100	4.74501
B9D2	I11M	Polymorphism	0	44	0.928161
B9D2	S101R	Disease	0	77	4.00781
BAD	A107S	Polymorphism	0	100	3.83255
BAHD1	D182H	Polymorphism	0	87	4.2643
BAHD1	E26G	Polymorphism	0	75	4.05385
BAHD1	Q298K	Polymorphism	0	75	4.449
BARX1	A48T	Polymorphism	0	71	3.64112
BATF2	G6S	Polymorphism	0	57	0.137358
BAZ1A	D344E	Polymorphism	0	90	4.45804
BAZ1A	N1366K	Polymorphism	0	63	4.22001
BBX	P576S	Polymorphism	0	100	4.44981
BCAS4	E56D	Polymorphism	0	100	4.22278
BCKDHA	A253T	Disease	1	93	3.98368
BCKDHA	F409C	Disease	1	100	4.64585
BCKDHA	G290R	Disease	1	80	3.94586
BCKDHA	I326T	Disease	1	73	4.25798
BCKDHA	P39H	Polymorphism	1	6	0.815128
BCKDHA	Q190K	Disease	1	86	4.84944
BCKDHA	R159W	Disease	1	100	4.50577
BCKDHA	T151M	Polymorphism	1	46	3.68746
BCKDHA	Y413C	Disease	1	100	4.74501
BCKDHA	Y438N	Disease	1	100	4.74501
BCKDHB	G278S	Disease	1	100	3.89309
BCKDHB	H206R	Disease	1	100	5.27772
BCKDHB	Q346R	Disease	1	86	4.65426
BCKDHB	R170H	Disease	1	100	4.50577
BCKDHB	R183P	Disease	1	100	4.50577
BCKDHB	T41I	Polymorphism	1	20	0.171368
BCL2L12	G47V	Polymorphism	0	50	3.8061
BCL7A	N120T	Polymorphism	0	75	4.32298
BCS1L	F368I	Disease	1	100	4.64585
BCS1L	G35R	Disease	1	93	4.03898
BCS1L	P99L	Disease	1	100	4.44981
BCS1L	Q302E	Disease	1	62	0.722538
BCS1L	R114W	Disease	1	56	4.22728
BCS1L	R144Q	Disease	1	75	4.50562
BCS1L	R155P	Disease	1	68	4.3149
BCS1L	R183C	Disease	1	81	4.66849
BCS1L	R183H	Disease	1	81	4.66849
BCS1L	R184C	Disease	1	62	4.26587
BCS1L	R184C	Disease	1	62	4.26587
BCS1L	R306H	Disease	1	75	4.39142
BCS1L	R45C	Disease	1	87	4.72935
BCS1L	R73C	Disease	1	50	4.03231
BCS1L	S277N	Disease	1	93	4.28929
BCS1L	S78G	Disease	1	93	4.28929
BCS1L	T50A	Disease	1	68	4.02661
BCS1L	V327A	Disease	1	68	3.98223
BCS1L	V353M	Disease	1	81	3.98293
BHLHB9	C318R	Polymorphism	0	100	5.46352
BHLHB9	S132G	Polymorphism	0	42	3.86237
BICC1	E932G	Disease	1	75	3.93032
BICC1	G8D	Polymorphism	1	25	3.35077
BICC1	N711T	Polymorphism	1	58	4.25222
BICC1	N945S	Polymorphism	1	66	0.101847
BICC1	S943P	Polymorphism	1	33	0.000698
BID	H162Q	Polymorphism	0	87	0.828284
BID	M194T	Polymorphism	0	75	5.32498
BID	S10G	Polymorphism	0	25	0.0128275
BIN2	N529D	Polymorphism	0	12	0.146206
BIN2	S48N	Polymorphism	0	37	0.213472
BIRC2	A506V	Polymorphism	0	75	0.114392
BIRC2	M453I	Polymorphism	0	58.3333	4.89934
BIRC2	M453V	Polymorphism	0	58.3333	1.28325
BIRC2	P549S	Polymorphism	0	83.3333	4.34861
BMP10	N250K	Polymorphism	0	33	0.223511
BMP10	T200S	Polymorphism	0	77	0.0722777
BMP5	H2Y	Polymorphism	0	70	5.1479
BMP5	N121S	Polymorphism	0	80	4.28333
BMP7	L198P	Unclassified	0	100	3.89309
BMP7	N321S	Polymorphism	0	100	4.46899
BMP8B	H293R	Polymorphism	0	100	5.27772
BMPR1A	A338D	Disease	1	58.8235	3.5542
BMPR1A	C124R	Disease	1	100	5.46352
BMPR1A	C130R	Disease	1	100	5.46352
BMPR1A	C376Y	Disease	1	100	5.46352
BMPR1A	C82Y	Disease	1	100	5.46352
BMPR1A	F58Y	Unclassified	1	58.8235	4.34089
BMPR1A	M470T	Disease	1	100	5.30306
BMPR1A	P2T	Polymorphism	1	11.5294	0.179483
BMPR1A	R443C	Disease	1	100	4.50577
BMPR1A	R486Q	Unclassified	1	93.6471	4.5613
BMPR1A	V450M	Polymorphism	1	82.3529	3.94935
BMPR1A	Y62D	Disease	1	76.4706	4.92496
BMS1	K652R	Polymorphism	0	31	3.53683
BMS1	M884V	Polymorphism	0	47	4.92837
BMS1	R237H	Polymorphism	0	94	4.81237
BMS1	S552P	Polymorphism	0	15	0.245334
BMS1	V1141I	Polymorphism	0	26	0.473108
BPI	A12T	Polymorphism	0	50	3.79465
BPI	A12V	Polymorphism	0	50	0.043175
BPI	A16V	Polymorphism	0	50	0.00450849
BPI	A196V	Polymorphism	0	12	3.40224
BPI	A280V	Polymorphism	0	37	3.61014
BPI	E140Q	Polymorphism	0	37	0.356675
BPI	E216K	Polymorphism	0	25	0.30581
BPI	K451E	Polymorphism	0	62	4.34511
BPI	N404D	Polymorphism	0	37	0.206243
BPI	R90C	Polymorphism	0	37	4.37038
BPI	V377I	Polymorphism	0	62	0.222945
BPIFA2	G43R	Polymorphism	0	60	3.92182
BPIFA2	K113E	Polymorphism	0	60	4.28153
BPIFA2	R221C	Polymorphism	0	40	4.31582
BRIP1	A349P	Disease	1	86.4706	3.84164
BRIP1	C832Y	Polymorphism	1	100	5.46352
BRIP1	D1148E	Polymorphism	1	60.5882	0.176474
BRIP1	F531V	Polymorphism	1	100	4.64585
BRIP1	I633M	Polymorphism	1	92.9412	4.42719
BRIP1	L195P	Polymorphism	1	73.5294	0.456422
BRIP1	M299I	Disease	1	80	5.13185
BRIP1	P1034L	Unclassified	1	60.5882	4.15383
BRIP1	P47A	Disease	1	92.9412	4.59887
BRIP1	Q255H	Disease	1	92.9412	4.85714
BRIP1	Q540L	Polymorphism	1	80	4.56529
BRIP1	R173C	Polymorphism	1	100	4.50577
BRIP1	R264W	Polymorphism	1	73.5294	4.34005
BRIP1	R419W	Polymorphism	1	100	4.50577
BRIP1	R707C	Disease	1	100	4.50577
BRIP1	V193I	Polymorphism	1	73.5294	3.8088
BRIP1	V935G	Polymorphism	1	67.0588	3.79688
BRIP1	W647C	Disease	1	100	5.70256
BRPF3	A278G	Polymorphism	0	90	3.90103
BRPF3	S177G	Polymorphism	0	70	0.295341
BSND	G10S	Disease	1	100	3.89309
BSND	G47R	Disease	1	100	3.89309
BSND	R8L	Disease	1	100	4.50577
BSND	R8W	Disease	1	100	4.50577
BSND	V43I	Polymorphism	1	71	0.192344
BTBD8	K136R	Polymorphism	0	83	4.09405
BTBD8	V60I	Polymorphism	0	83	3.95313
BTG2	V153M	Polymorphism	0	66	3.79732
BTN3A2	A182T	Polymorphism	0	20	3.52363
BTN3A2	N181D	Polymorphism	0	20	0.0170034
BTN3A2	R167T	Polymorphism	0	20	0.286592
BTN3A2	R211K	Polymorphism	0	100	4.50577
BTN3A2	S307N	Polymorphism	0	20	3.6118
BUD13	P148L	Polymorphism	0	66	4.42093
BUD13	R120C	Polymorphism	0	55	0.745093
BVES	M127I	Polymorphism	0	11	0.880659
BVES	R129W	Polymorphism	0	55	4.28598
C1GALT1C1	A143V	Polymorphism	1	100	3.83255
C1GALT1C1	D131E	Polymorphism	1	77	0.107087
C1GALT1C1	E152K	Disease	1	100	4.22278
C1GALT1C1	Q222H	Polymorphism	1	100	4.7054
C1GALT1C1	S193P	Disease	1	88	4.05909
C1S	R119H	Polymorphism	1	100	4.50577
C1S	R383H	Polymorphism	1	50	0.768755
C1S	V327L	Polymorphism	1	87	4.06046
C2CD2	T618A	Polymorphism	0	25	0.169124
C2CD2	V211A	Polymorphism	0	12	0.107306
C2CD3	G1831W	Polymorphism	0	37	3.44531
C2CD3	P773R	Polymorphism	0	50	4.22113
C2CD3	R1219Q	Polymorphism	0	12	0.294906
C2CD3	R1832G	Polymorphism	0	87	4.63448
C2CD3	R997Q	Polymorphism	0	37	0.263117
C2CD3	S1663N	Polymorphism	0	100	4.16509
C2CD3	Y1297C	Polymorphism	0	87	4.78295
C4A	A564D	Polymorphism	0	55	3.42195
C4A	A907T	Polymorphism	0	66	0.202873
C4A	D1073G	Polymorphism	0	77	4.41008
C4A	D727N	Polymorphism	0	33	3.79976
C4A	H549P	Polymorphism	0	77	5.14535
C4A	L1210R	Polymorphism	0	11	0.711728
C4A	L141V	Polymorphism	0	66	4.03528
C4A	N1176S	Polymorphism	0	66	0.450214
C4A	P726L	Polymorphism	0	66	4.193
C4A	R477W	Polymorphism	0	44	1.08759
C4A	S1286A	Polymorphism	0	11	0.0797553
C4A	S347Y	Polymorphism	0	88	4.31796
C4A	T1201S	Polymorphism	0	55	0.177916
C4A	V1207A	Polymorphism	0	11	0.225957
C4A	V418A	Polymorphism	0	55	3.79419
C5	D1037N	Polymorphism	1	55	0.176854
C5	E1437D	Polymorphism	1	100	4.22278
C5	F518S	Polymorphism	1	22	4.21793
C5	G933V	Polymorphism	1	100	3.89309
C5	I1033T	Polymorphism	1	100	4.35046
C5	L354M	Polymorphism	1	100	3.89309
C5	M1053L	Polymorphism	1	55	1.4477
C5	Q1043K	Polymorphism	1	66	0.583568
C5	R449G	Polymorphism	1	33	4.1284
C5	R928Q	Polymorphism	1	100	4.50577
C5	S1310N	Polymorphism	1	22	0.605514
C5	T389I	Polymorphism	1	88	4.32346
C5	V145I	Polymorphism	1	100	4.0773
C5	V802I	Polymorphism	1	77	0.0688693
C7	C128R	Polymorphism	1	88	5.50329
C7	E682Q	Disease	1	66	0.313121
C7	G379R	Disease	1	100	3.89309
C7	K420Q	Polymorphism	1	88	4.38792
C7	R220Q	Disease	1	33	4.18558
C7	R521S	Disease	1	100	4.50577
C7	R687H	Disease	1	33	4.23069
C7	S389T	Polymorphism	1	100	4.16509
C7	T587P	Polymorphism	1	55	3.89988
C8B	E108K	Polymorphism	1	100	4.22278
C8B	P261L	Polymorphism	1	66	4.38596
C8B	R117G	Polymorphism	1	88	4.5232
CA12	E143K	Disease	0	100	4.22278
CA4	R14W	Disease	1	44	4.09403
CA4	R219S	Disease	1	100	4.50577
CA4	V237L	Polymorphism	1	100	4.0773
CABP2	R94Q	Polymorphism	0	87	4.48709
CABP5	E140K	Polymorphism	0	87	4.1599
CABP5	I147S	Polymorphism	0	87	4.21356
CABP5	L80P	Polymorphism	0	100	3.89309
CABP5	T65R	Polymorphism	0	100	4.20316
CABP5	V128A	Polymorphism	0	12	0.175175
CACNA1B	A862S	Polymorphism	0	21.3043	0.297938
CACNA1B	E1436K	Polymorphism	0	73.913	4.53907
CACNA1B	E1500K	Polymorphism	0	73.913	0.111289
CACNA1B	N167K	Polymorphism	0	90.8696	4.91981
CACNA1B	T996A	Polymorphism	0	8.08696	0.343691
CACNA1F	A1259T	Polymorphism	1	72.0455	3.68827
CACNA1F	C74R	Disease	1	100	5.46352
CACNA1F	G150R	Disease	1	100	3.89309
CACNA1F	G261R	Disease	1	100	3.89309
CACNA1F	G369D	Disease	1	100	3.89309
CACNA1F	P14L	Polymorphism	1	95.2273	4.42513
CACNA1F	S229P	Disease	1	100	4.16509
CACNA1F	V635I	Disease	1	100	4.0773
CACNB1	P339L	Unclassified	0	100	4.44981
CADM1	D285E	Polymorphism	0	100	4.2535
CALML6	W60R	Polymorphism	0	50	1.33573
CAMK2D	D167E	Polymorphism	0	59.5	0.206008
CAMK2D	Q463E	Polymorphism	0	54.3	4.38629
CAMK2D	T493I	Polymorphism	0	19.85	3.97623
CAMKK1	E375G	Polymorphism	0	57	3.93713
CAMSAP2	P958L	Polymorphism	0	70	4.24949
CAPG	H335R	Polymorphism	0	11	0.504853
CAPG	R198W	Polymorphism	0	100	4.50577
CAPG	V41I	Polymorphism	0	55	0.154027
CAPN11	I521V	Polymorphism	0	100	4.35046
CAPN11	S544R	Polymorphism	0	100	4.16509
CAPN11	S728N	Polymorphism	0	16	0.449176
CAPN11	V266M	Polymorphism	0	66	4.01901
CAPN11	V441A	Polymorphism	0	83	4.11531
CARD10	R289Q	Polymorphism	0	100	4.50577
CARTPT	L113M	Polymorphism	1	100	3.89309
CARTPT	L61F	Unclassified	1	100	3.89309
CARTPT	S66T	Polymorphism	1	77	0.12795
CASKIN2	E891G	Polymorphism	0	77	4.06751
CASP10	K14T	Unclassified	1	42.8571	3.90352
CASP10	M147T	Disease	1	42.8571	4.90171
CASP10	R21C	Unclassified	1	71.4286	4.49338
CASP10	S239C	Polymorphism	1	71.4286	4.61228
CASP3	E190D	Polymorphism	0	88	4.23678
CASP3	H22R	Polymorphism	0	77	5.08628
CASP4	D47N	Polymorphism	0	50	0.434977
CASP4	E284D	Polymorphism	0	62	4.25005
CASP9	A28V	Polymorphism	0	77	3.68455
CASP9	E114D	Polymorphism	0	33	3.89681
CASP9	F136L	Polymorphism	0	44	4.31194
CASP9	G176R	Polymorphism	0	66	0.453579
CASP9	I185M	Polymorphism	0	77	4.29699
CASP9	L106V	Polymorphism	0	77	3.79915
CASP9	Q221R	Polymorphism	0	11	0.0423057
CASP9	R173H	Polymorphism	0	55	4.43239
CASP9	R192C	Polymorphism	0	44	4.2744
CASP9	S99L	Polymorphism	0	33	3.81092
CASP9	T102I	Polymorphism	0	33	3.77911
CAST	E380K	Polymorphism	0	88	4.3523
CBL	D390Y	Disease	1	91	4.36041
CBL	K382E	Disease	1	100	4.24085
CBL	L620F	Polymorphism	1	75	3.86419
CBL	P782L	Polymorphism	1	66	4.0656
CBL	Q367P	Disease	1	100	4.7054
CBL	R420Q	Disease	1	100	4.50577
CBL	V904I	Polymorphism	1	66	0.19004
CCDC103	H154P	Disease	1	77	5.16865
CCDC11	E294K	Polymorphism	0	55	4.02817
CCDC11	R231C	Polymorphism	0	77	4.3779
CCDC111	T505K	Polymorphism	0	33	0.0179243
CCDC137	H127Q	Polymorphism	0	12	0.320421
CCDC137	R177W	Polymorphism	0	50	4.42209
CCDC137	R229Q	Polymorphism	0	25	0.208515
CCDC137	R282W	Polymorphism	0	25	4.05737
CCDC138	D99Y	Polymorphism	0	100	4.2535
CCDC138	R115K	Polymorphism	0	100	4.50577
CCDC150	E156K	Polymorphism	0	100	4.22278
CCDC152	R251H	Polymorphism	0	66	4.29258
CCDC153	R101H	Polymorphism	0	66	0.810172
CCDC17	I557V	Polymorphism	0	87	4.42565
CCDC17	P353L	Polymorphism	0	75	4.37872
CCDC17	S580N	Polymorphism	0	62	0.0832241
CCDC17	V470I	Polymorphism	0	75	3.98601
CCDC171	C821Y	Polymorphism	0	75	5.30819
CCDC171	I17N	Polymorphism	0	12	0.170634
CCDC171	K1069R	Polymorphism	0	25	0.16069
CCDC171	N495I	Polymorphism	0	87	4.64125
CCDC171	S121T	Polymorphism	0	50	4.07293
CCDC40	A8P	Polymorphism	1	54	0.38788
CCDC54	R38Q	Polymorphism	0	57	0.138657
CCDC6	P470T	Polymorphism	0	90	4.46208
CCDC62	Q31E	Unclassified	0	100	4.7054
CCDC62	T141M	Polymorphism	0	100	4.20316
CCDC62	T394K	Polymorphism	0	42	3.82889
CCDC65	H133R	Polymorphism	0	22	0.719254
CCDC65	Y408C	Polymorphism	0	77	4.85207
CCDC66	E592K	Polymorphism	0	62	3.94567
CCDC68	V249A	Polymorphism	0	85	4.11545
CCDC69	R197K	Polymorphism	0	14	0.0172369
CCDC87	A156T	Polymorphism	0	49.6	3.65895
CCDC87	F217L	Polymorphism	0	49.6	0.768198
CCKBR	L37F	Polymorphism	0	60	3.50093
CCKBR	R215H	Polymorphism	0	60	4.38027
CCKBR	R319Q	Polymorphism	0	70	4.28327
CCKBR	V125I	Polymorphism	0	80	4.1589
CCKBR	V77G	Polymorphism	0	80	3.91846
CCL11	A23T	Polymorphism	0	83	0.0979526
CCL11	K79R	Unclassified	0	100	4.24085
CCL11	K86T	Polymorphism	0	83	4.22751
CCL11	L7P	Unclassified	0	100	3.89309
CCL11	R51S	Unclassified	0	83	4.49448
CCL27	I78V	Polymorphism	0	75	0.367752
CCL27	L96F	Polymorphism	0	100	3.89309
CCL4	M12V	Polymorphism	0	28	1.16842
CCL4	P20L	Polymorphism	0	85	4.37505
CCL4	S80T	Polymorphism	0	14	0.0629294
CCNB3	G1001R	Polymorphism	0	28	3.59794
CCNB3	K597T	Unclassified	0	28	0.080967
CCND2	G268R	Polymorphism	0	55	3.46913
CCR8	A27G	Polymorphism	0	37	0.0312067
CCSER2	C755Y	Polymorphism	0	33	5.18861
CCSER2	N84S	Polymorphism	0	66	0.236137
CCT6B	R17Q	Polymorphism	0	20	0.257139
CCT6B	V48A	Polymorphism	0	100	4.0773
CCT8L2	W320R	Polymorphism	0	16	0.924018
CD151	K132R	Polymorphism	0	66	0.20523
CD151	P137S	Polymorphism	0	55	0.20471
CD151	R178H	Polymorphism	0	100	4.50577
CD151	T120M	Polymorphism	0	66	3.96303
CD163L1	D578N	Polymorphism	0	19.6	0.383103
CD163L1	G1055S	Polymorphism	0	100	3.89309
CD163L1	G582A	Polymorphism	0	39.6	0.113187
CD163L1	M1108T	Polymorphism	0	19.6	0.879548
CD19	L174V	Polymorphism	0	14	3.55482
CD1A	C68W	Polymorphism	0	20	0.450492
CD1A	K22N	Polymorphism	0	60	4.1216
CD1A	T30I	Polymorphism	0	40	0.377795
CD1D	T64S	Polymorphism	0	85	4.21915
CD200R1L	R113L	Polymorphism	0	40	4.2511
CD207	A300P	Polymorphism	0	33	3.51009
CD207	A55V	Polymorphism	0	50	3.65101
CD207	N288D	Polymorphism	0	100	4.46899
CD207	P213S	Polymorphism	0	50	0.339381
CD207	Q136E	Polymorphism	0	100	4.7054
CD207	W264R	Disease	0	100	5.70256
CD226	S307G	Polymorphism	0	33	3.79674
CD276	A279T	Polymorphism	0	66	3.48539
CD276	P315L	Polymorphism	0	66	0.567457
CD276	P97L	Polymorphism	0	44	0.545788
CD276	Q137L	Polymorphism	0	55	4.58988
CD276	R111S	Polymorphism	0	55	4.39025
CD276	R267H	Polymorphism	0	66	0.704946
CD276	R329S	Polymorphism	0	88	4.45622
CD276	T160M	Polymorphism	0	44	1.03539
CD276	T378M	Polymorphism	0	44	1.06852
CD34	A367S	Polymorphism	0	100	3.83255
CD3D	Q147R	Polymorphism	1	100	4.7054
CD3G	V131F	Polymorphism	1	85	4.06323
CD79B	G137S	Disease	1	100	3.89309
CDC42BPG	A537D	Polymorphism	0	100	3.83255
CDC42BPG	P168L	Polymorphism	0	100	4.44981
CDC42BPG	Q1135R	Polymorphism	0	42	0.083011
CDC42BPG	S280F	Unclassified	0	100	4.16509
CDC42BPG	T362P	Polymorphism	0	100	4.20316
CDC45	V81I	Polymorphism	0	70	0.112004
CDH10	S413F	Polymorphism	0	91	4.23012
CDH10	V371L	Unclassified	0	83.25
CDH15	A122V	Disease	1	100	3.83255
CDH15	R60C	Disease	1	83	4.4816
CDH15	R92W	Disease	1	66	4.34495
CDH15	V8L	Unclassified	1	16	3.91614
CDH17	E734D	Polymorphism	0	11	0.0467569
CDH17	E739A	Polymorphism	0	33	3.93518
CDH17	I446T	Polymorphism	0	100	4.35046
CDH17	K115E	Polymorphism	0	11	0.149589
CDH20	M228I	Unclassified	0	72.7273	5.21026
CDH20	P328H	Polymorphism	0	63.1818	4.1972
CDH20	P391L	Polymorphism	0	72.7273	4.33844
CDH20	P416T	Unclassified	0	100	4.44981
CDH20	Q371R	Polymorphism	0	63.1818	0.328429
CDH20	Q746H	Unclassified	0	90.9091	4.89673
CDH3	N322I	Disease	1	100	4.46899
CDH3	Q563H	Polymorphism	1	100	4.7054
CDH3	R477H	Polymorphism	1	28	0.795445
CDH3	R503H	Disease	1	100	4.50577
CDH3	V237M	Polymorphism	1	100	4.0773
CDHR4	R5K	Polymorphism	0	100	4.50577
CDK15	E276D	Unclassified	0	85	0.0515347
CDK15	K93E	Unclassified	0	71	3.98419
CDK15	Q127R	Polymorphism	0	85	4.63524
CDK15	R64G	Polymorphism	0	42	4.23024
CDK15	T255I	Polymorphism	0	100	4.20316
CDK9	F59L	Polymorphism	0	100	4.64585
CDK9	G231A	Polymorphism	0	100	3.89309
CDKL3	M394T	Polymorphism	0	71	1.1329
CDKN1A	D149G	Polymorphism	0	100	4.2535
CDKN1A	F63L	Polymorphism	0	85	4.60182
CDKN1A	P4L	Polymorphism	0	42	0.577477
CDKN1A	S31R	Polymorphism	0	57	0.338678
CEACAM16	T140P	Disease	0	100	4.20316
CEACAM20	A41V	Polymorphism	0	28.5714	3.51559
CEACAM20	C512R	Polymorphism	0	42.8571	5.25534
CEACAM20	I127V	Polymorphism	0	42.8571	0.440775
CEACAM20	R113H	Polymorphism	0	71.4286	4.62092
CEACAM20	S355L	Polymorphism	0	42.8571	0.435066
CEACAM20	S369F	Polymorphism	0	85.7143	4.2907
CEACAM20	T87I	Polymorphism	0	42.8571	4.06481
CEBPD	R248W	Polymorphism	0	100	4.50577
CELA1	G76A	Unclassified	0	100	3.89309
CELA1	M59V	Polymorphism	0	88	5.27994
CELA1	Q10H	Polymorphism	0	66	4.45931
CELA1	Q243R	Polymorphism	0	11	0.0228383
CELA1	R44W	Polymorphism	0	11	1.32711
CEP104	A686V	Polymorphism	0	54	0.0851393
CEP104	L414I	Polymorphism	0	18	3.22003
CEP135	I769L	Polymorphism	0	18	0.219395
CEP350	E945Q	Polymorphism	0	75	4.05488
CEP350	G1213V	Polymorphism	0	87	3.99701
CEP350	R892T	Polymorphism	0	87	4.49185
CEP350	S1517A	Polymorphism	0	75	3.98323
CEP350	T1445A	Polymorphism	0	100	4.20316
CEP350	T1446A	Polymorphism	0	87	0.539611
CEP350	T2044P	Polymorphism	0	100	4.20316
CEP41	C240G	Unclassified	1	100	5.46352
CEP41	M36T	Disease	1	55	4.93118
CEP41	P206A	Unclassified	1	100	4.44981
CEP41	Q89E	Unclassified	1	77	4.51158
CEP41	R179H	Disease	1	100	4.50577
CEP68	E473Q	Polymorphism	0	71	0.257666
CEP68	G74S	Polymorphism	0	28	3.69534
CEP68	L397P	Polymorphism	0	71	0.319634
CEP68	R27G	Polymorphism	0	42	0.505317
CEP68	R462C	Polymorphism	0	42	0.659239
CERKL	E514G	Polymorphism	1	50	3.8552
CERKL	L232F	Polymorphism	1	12	3.83516
CERKL	R106S	Disease	1	100	4.50577
CFH	A1010T	Polymorphism	1	22	0.334516
CFH	C1043R	Disease	1	100	5.46352
CFH	C1163W	Disease	1	100	5.46352
CFH	C325Y	Disease	1	100	5.46352
CFH	C431S	Disease	1	100	5.46352
CFH	C536R	Disease	1	100	5.46352
CFH	C630W	Disease	1	88	5.69174
CFH	C673S	Disease	1	100	5.46352
CFH	C673Y	Disease	1	100	5.46352
CFH	C915S	Disease	1	100	5.46352
CFH	C959Y	Disease	1	100	5.46352
CFH	D1119G	Disease	1	88	4.41244
CFH	E1198A	Disease	1	88	4.41161
CFH	E850K	Disease	1	88	4.45099
CFH	E936D	Polymorphism	1	33	3.81694
CFH	F1199S	Disease	1	88	4.83551
CFH	G1194D	Disease	1	66	3.86103
CFH	H893R	Disease	1	77	5.27563
CFH	I1059T	Polymorphism	1	66	4.25457
CFH	I1169L	Disease	1	66	4.1583
CFH	I551T	Polymorphism	1	77	0.404052
CFH	L1189R	Disease	1	44	3.91009
CFH	N1050Y	Polymorphism	1	44	4.24772
CFH	N997T	Polymorphism	1	77	4.68607
CFH	P1226S	Disease	1	88	4.61436
CFH	Q1076E	Disease	1	22	0.103554
CFH	Q1143E	Polymorphism	1	22	0.349262
CFH	Q400K	Disease	1	33	4.43398
CFH	Q950H	Disease	1	77	4.67055
CFH	R1078S	Unclassified	1	33	4.11693
CFH	R1210C	Disease	1	11	3.77325
CFH	R1210C	Disease	1	11	3.77325
CFH	R1215G	Disease	1	88	4.67048
CFH	R1215Q	Disease	1	88	4.67048
CFH	R127L	Disease	1	100	4.50577
CFH	R567G	Unclassified	1	66	4.51581
CFH	R78G	Disease	1	77	4.69212
CFH	S1191L	Disease	1	88	0.627792
CFH	S890I	Polymorphism	1	33	0.126856
CFH	T1017I	Polymorphism	1	33	3.73462
CFH	T1184R	Disease	1	11	0.792474
CFH	T493R	Polymorphism	1	66	4.1321
CFH	T956M	Disease	1	77	0.563909
CFH	V1007I	Polymorphism	1	11	3.59103
CFH	V1007L	Polymorphism	1	11	0.00801012
CFH	V1134G	Disease	1	88	4.3368
CFH	V1197A	Disease	1	44	3.94646
CFH	V609I	Disease	1	66	0.462559
CFH	V62I	Polymorphism	1	11	0.631178
CFH	W1157R	Disease	1	100	5.70256
CFH	W1183C	Disease	1	88	5.89175
CFH	W1183L	Disease	1	88	5.89175
CFH	W1183R	Disease	1	88	5.89175
CFH	W978C	Disease	1	100	5.70256
CFH	Y1021F	Disease	1	44	4.62653
CFH	Y1142D	Disease	1	100	4.74501
CFH	Y951H	Disease	1	66	0.264439
CFHR5	L105R	Polymorphism	1	83.3333	3.86842
CFHR5	L521I	Polymorphism	1	100	3.89309
CFHR5	L529R	Polymorphism	1	83.3333	0.317705
CFHR5	N216S	Unclassified	1	100	4.46899
CFHR5	P46S	Polymorphism	1	66.6667	0.412099
CFHR5	R356H	Polymorphism	1	66.6667	4.41193
CFHR5	S195T	Polymorphism	1	100	4.16509
CFHR5	V379L	Polymorphism	1	50	0.235193
CFHR5	W436C	Polymorphism	1	100	5.70256
CFHR5	Y277N	Polymorphism	1	50	0.130982
CFI	D519N	Disease	1	100	4.2535
CFI	D524V	Disease	1	100	4.2535
CFI	G119R	Disease	1	75	3.85542
CFI	G243D	Disease	1	100	3.89309
CFI	G287R	Disease	1	100	3.89309
CFI	H183R	Disease	1	62	5.15822
CFI	H418L	Disease	1	100	5.27772
CFI	I340T	Disease	1	37	4.21257
CFI	I416L	Disease	1	87	4.49986
CFI	K522T	Disease	1	87	4.32998
CFI	P64L	Disease	1	100	4.44981
CFI	R317W	Disease	1	62	4.27499
CFLAR	L203I	Polymorphism	0	66	3.8417
CHAD	R312Q	Polymorphism	0	100	4.50577
CHAD	T350I	Polymorphism	0	100	4.20316
CHCHD2	H78N	Polymorphism	0	100	5.27772
CHD4	E139D	Polymorphism	0	34.8235	0.0308125
CHD4	I1655V	Polymorphism	0	52.4706	4.07253
CHD4	S1648L	Polymorphism	0	41.1765	0.58552
CHD5	D119N	Unclassified	0	45.8462	3.98936
CHD5	R667G	Unclassified	0	15.0769	4.05889
CHD5	S1253I	Polymorphism	0	92	4.18664
CHD5	S1539P	Polymorphism	0	23.0769	0.0135521
CHD5	V45M	Unclassified	0	53.8462	3.72828
CHD9	D2312E	Polymorphism	0	31.3846	0.0374814
CHEK1	E223V	Polymorphism	0	64	4.18335
CHEK1	I471V	Polymorphism	0	5	0.2022
CHEK1	R156Q	Polymorphism	0	70	4.62321
CHEK1	V312M	Polymorphism	0	41	3.66718
CHGA	A274G	Polymorphism	0	50	3.54264
CHGA	D369N	Polymorphism	0	87	4.38153
CHGA	E176K	Polymorphism	0	37	4.01931
CHGA	E264D	Polymorphism	0	75	4.25544
CHGA	G315S	Polymorphism	0	62	3.75232
CHGA	G382S	Polymorphism	0	62	3.79269
CHGA	L332P	Polymorphism	0	75	3.80399
CHGA	P388L	Polymorphism	0	50	0.53518
CHGA	R271W	Polymorphism	0	37	1.14266
CHGA	R399W	Polymorphism	0	62	4.35549
CHGA	R61Q	Polymorphism	0	75	0.113763
CHL1	I1034V	Polymorphism	0	50	0.331708
CHL1	L17F	Polymorphism	0	25	0.812704
CHL1	L411I	Unclassified	0	100	3.89309
CHL1	T287A	Polymorphism	0	75	3.97896
CHMP6	G55S	Polymorphism	0	68	0.215369
CHRNA9	A315V	Polymorphism	0	90	3.9552
CHRNA9	N442S	Polymorphism	0	70	4.24248
CHRNA9	R96Q	Polymorphism	0	70	4.25826
CHST12	A145P	Polymorphism	0	36.0909	3.55737
CHST12	P52H	Polymorphism	0	27.0909	4.06114
CHST12	P94L	Polymorphism	0	63.0909	0.658691
CHST12	R109S	Polymorphism	0	45.0909	0.433859
CHST12	T61S	Polymorphism	0	27.0909	3.74956
CHST3	E372K	Disease	1	100	4.22278
CHST3	I348M	Polymorphism	1	100	4.35046
CHST3	L259P	Disease	1	100	3.89309
CHST3	L307P	Disease	1	100	3.89309
CHST3	R222W	Disease	1	100	4.50577
CHST3	R304Q	Disease	1	100	4.50577
CHST3	R357Q	Polymorphism	1	88	0.0721504
CHSY1	P359S	Polymorphism	1	81	0.35859
CHSY1	P539R	Disease	1	100	4.44981
CHSY1	Q652H	Polymorphism	1	72	4.37227
CINP	D177N	Unclassified	0	77	0.0816281
CINP	R164H	Polymorphism	0	55	0.637808
CKAP5	Y785C	Polymorphism	0	76	4.82856
CLASP1	I233T	Polymorphism	0	69	4.09068
CLC	A28V	Polymorphism	0	25	0.350553
CLCA1	E406V	Polymorphism	0	100	4.22278
CLCA1	K426R	Polymorphism	0	100	4.24085
CLCA1	K760N	Polymorphism	0	69.4	4.17686
CLCA1	M524T	Polymorphism	0	19.7	0.825048
CLCA1	N357S	Polymorphism	0	39.8	0.296504
CLCA1	R152K	Polymorphism	0	79.9	0.485902
CLCA1	Y661H	Polymorphism	0	79.7	4.84151
CLCA4	D443V	Polymorphism	0	70	4.14782
CLCA4	M449L	Polymorphism	0	79.6	1.53579
CLCA4	P43S	Polymorphism	0	80	0.62237
CLCA4	V810L	Polymorphism	0	90	4.27921
CLCNKB	A204T	Disease	1	91.3333	3.94109
CLCNKB	A214G	Polymorphism	1	74.6667	0.235798
CLCNKB	A287V	Polymorphism	1	74.6667	3.63937
CLCNKB	A349D	Disease	1	100	3.83255
CLCNKB	F4L	Polymorphism	1	16.3333	0.562026
CLCNKB	I419V	Polymorphism	1	83.3333	4.2665
CLCNKB	K578E	Polymorphism	1	25	0.248442
CLCNKB	M562T	Polymorphism	1	25	1.01128
CLCNKB	N143H	Polymorphism	1	100	4.46899
CLCNKB	P124L	Disease	1	100	4.44981
CLCNKB	R27L	Polymorphism	1	58.3333	4.32478
CLCNKB	R395W	Polymorphism	1	74.6667	4.24097
CLCNKB	R438C	Disease	1	100	4.50577
CLCNKB	S660L	Polymorphism	1	83.3333	4.05631
CLCNKB	S88R	Polymorphism	1	49.6667	3.90613
CLCNKB	T481S	Polymorphism	1	83.3333	0.17729
CLCNKB	V104I	Polymorphism	1	58.3333	3.77187
CLCNKB	V126L	Polymorphism	1	25	0.00082
CLCNKB	V334L	Polymorphism	1	58.3333	0.0100614
CLCNKB	Y432H	Disease	1	41.6667	4.67686
CLDN23	V210M	Polymorphism	0	62	3.92117
CLDN24	L18F	Polymorphism	0	62	0.824598
CLDN6	I143V	Polymorphism	0	87	0.335927
CLEC1A	G26A	Polymorphism	0	14	0.0802466
CLEC2D	L23V	Polymorphism	0	40	3.63297
CLEC2D	N19K	Polymorphism	0	40	4.11531
CLEC9A	A107G	Polymorphism	0	71	0.0269082
CLIC2	H101Q	Disease	0	100	5.27772
CLIP1	A1224S	Polymorphism	0	58.3846	3.67582
CLIP1	D1080E	Polymorphism	0	73.8462	0.0781923
CLIP1	M1213I	Unclassified	0	66.8462	5.31518
CLIP1	R780W	Polymorphism	0	49.9231	4.38256
CLIP1	S162P	Polymorphism	0	16.0769	3.58018
CLIP1	S941P	Polymorphism	0	90.7692	4.41904
CLIP3	D175V	Polymorphism	0	87	4.08922
CLN8	A155V	Polymorphism	1	77	3.67246
CLN8	A30P	Disease	1	88	3.83446
CLN8	E269V	Disease	1	55	3.83856
CLN8	G221S	Disease	1	55	0.143197
CLN8	G237R	Disease	1	100	3.89309
CLN8	H139Y	Disease	1	88	5.28769
CLN8	H92Y	Polymorphism	1	55	0.690058
CLN8	I107S	Disease	1	88	4.40782
CLN8	L16M	Disease	1	77	1.21895
CLN8	N125S	Disease	1	100	4.46899
CLN8	P229A	Disease	1	88	4.43728
CLN8	Q194R	Disease	1	100	4.7054
CLN8	Q76R	Disease	1	100	4.7054
CLN8	R204C	Disease	1	100	4.50577
CLN8	R24G	Disease	1	88	4.56032
CLN8	R70H	Disease	1	100	4.50577
CLN8	T170M	Disease	1	100	4.20316
CLN8	W263C	Disease	1	100	5.70256
CLN8	Y158C	Disease	1	88	4.79756
CLNK	S65G	Polymorphism	0	55.4444	3.86383
CLPTM1L	K313N	Unclassified	0	83	4.37099
CLPTM1L	T537M	Polymorphism	0	33	3.51204
CLRN2	A153T	Polymorphism	0	55	0.236159
CLRN2	L113V	Polymorphism	0	88	0.0169872
CLSTN3	H874Y	Unclassified	0	100	5.27772
CLSTN3	S209G	Polymorphism	0	88	4.0641
CLTCL1	E691K	Polymorphism	0	100	4.22278
CLTCL1	I1394T	Polymorphism	0	80	4.19149
CLTCL1	K205R	Polymorphism	0	100	4.24085
CLTCL1	K941R	Polymorphism	0	100	4.24085
CLTCL1	M1316V	Polymorphism	0	100	5.30306
CLTCL1	N1195S	Polymorphism	0	100	4.46899
CLTCL1	P61L	Polymorphism	0	100	4.44981
CLTCL1	R1046C	Polymorphism	0	100	4.50577
CLTCL1	R945H	Polymorphism	0	100	4.50577
CLTCL1	Y279C	Polymorphism	0	100	4.74501
CLUAP1	A68S	Polymorphism	0	81	0.119205
CLUAP1	R401W	Polymorphism	0	63	4.04249
CLYBL	D28Y	Polymorphism	0	36	3.75556
CLYBL	I241V	Polymorphism	0	81	4.53648
CLYBL	V128I	Polymorphism	0	72	3.84906
CNGA2	D118H	Polymorphism	0	66	3.9001
CNGA2	E663K	Polymorphism	0	16.5	0.175141
CNGA2	R399Q	Unclassified	0	100	4.50577
CNGA2	R97H	Unclassified	0	100	4.50577
CNGA2	W139L	Polymorphism	0	74.25	1.69096
CNKSR2	R46H	Unclassified	0	100	4.50577
CNOT10	T348S	Polymorphism	0	69	0.413121
CNOT8	L32P	Polymorphism	0	77	3.6222
CNTD1	T145P	Polymorphism	0	85	4.2417
COG2	N304K	Polymorphism	0	35	4.06602
COG2	R288H	Polymorphism	0	64	4.25501
[truncated: 8,695 more rows]
