# Supplementary material for: GESPA: classifying nsSNPs to predict disease association
Source: BMC Bioinformatics. 2015 Jul 25;16:228. doi: 10.1186/s12859-015-0673-2 (PMC4513380; doi:10.1186/s12859-015-0673-2)
Supplement: Additional file 2: Table S2. — Phenotype Prediction Sample: Known (from humsavar) and predicted (by GESPA) phenotypes of 1080 nsSNPs. [file 12859_2015_673_MOESM2_ESM.xls]

## Sheet: Sheet1
Table S2: Phenotype Prediction Sample: Known (from humsavar) and predicted (by GESPA) phenotypes of 1080 nsSNPs.
Gene	SNP	dbSNP Acc.	Phenotype	Predicted Phenotype	Prediction Accuracy
RYR2	A4510T	-	Ventricular tachycardia, catecholaminergic po	AllHighlyPenetrant	1	Key (Column F)
USH2A	V230M	rs45500891	Usher syndrome 2A (USH2A) [MIM:276901]	AllHighlyPenetrant	1	2=Correct
USH2A	E478D	rs35730265	Usher syndrome 2A (USH2A) [MIM:276901]	AllHighlyPenetrant	1	1=Correct Phenotype, functionally significant (less accurate prediction)
USH2A	L555V	rs35818432	Usher syndrome 2A (USH2A) [MIM:276901]	AllHighlyPenetrant	1	0=Incorrect Prediction
USH2A	G713R	rs696723	Usher syndrome 2A (USH2A) [MIM:276901]	AllHighlyPenetrant	1	-1=no SNPs on Gene in given range
USH2A	R4115C	-	Usher syndrome 2A (USH2A) [MIM:276901]	AllHighlyPenetrant	1	-2 = no previous SNPs on ClinVar
CDH23	A366T	rs143282422	Usher syndrome 1D (USH1D) [MIM:601067]	AllHighlyPenetrant	1
CDH23	H755Y	-	Usher syndrome 1D (USH1D) [MIM:601067]	AllHighlyPenetrant	1
CDH23	N1098S	rs41281310	Usher syndrome 1D (USH1D) [MIM:601067]	AllHighlyPenetrant	1
MYO7A	L16S	rs1052030	Usher syndrome 1B (USH1B) [MIM:276900]	AllHighlyPenetrant	1
MYO7A	R1602Q	rs139889944	Usher syndrome 1B (USH1B) [MIM:276900]	AllHighlyPenetrant	1
MYO7A	R1743W	-	Usher syndrome 1B (USH1B) [MIM:276900]	AllHighlyPenetrant	1
MYO7A	R1883Q	-	Usher syndrome 1B (USH1B) [MIM:276900]	AllHighlyPenetrant	1
CDH23	T1209A	rs41281314	Usher syndrome 1D (USH1D) [MIM:601067]	AllHighlyPenetrant OR Reclassified - variant of unknown significance	1
RYR2	L433P	-	Ventricular tachycardia, catecholaminergic po	Arrhythmogenic right ventricular cardiomyopathy, type 2	2
RYR2	N2386I	-	Ventricular tachycardia, catecholaminergic po	Arrhythmogenic right ventricular cardiomyopathy, type 2	2
BEST1	T6P	rs28940275	Vitelliform macular dystrophy 2 (VMD2) [MIM:1	Best vitelliform macular dystrophy, multifocal OR Macular dystrophy, vitelliform, adult-onset OR Vitelliform dystrophy	2
ERCC2	R722W	-	Trichothiodystrophy photosensitive (TTDP) [MI	BIDS brittle hair-impaired intellect-decreased fertility-short stature syndrome	2
ERCC2	A725P	-	Trichothiodystrophy photosensitive (TTDP) [MI	BIDS brittle hair-impaired intellect-decreased fertility-short stature syndrome	2
ERCC2	R658C	-	Trichothiodystrophy photosensitive (TTDP) [MI	BIDS brittle hair-impaired intellect-decreased fertility-short stature syndrome	2
ERCC2	G713R	-	Trichothiodystrophy photosensitive (TTDP) [MI	BIDS brittle hair-impaired intellect-decreased fertility-short stature syndrome	2
ERCC2	R112H	-	Trichothiodystrophy photosensitive (TTDP) [MI	BIDS brittle hair-impaired intellect-decreased fertility-short stature syndrome OR Xeroderma pigmentosum, group D	2
ERCC2	L461V	-	Trichothiodystrophy photosensitive (TTDP) [MI	BIDS brittle hair-impaired intellect-decreased fertility-short stature syndrome OR Xeroderma pigmentosum, group D	2
ERCC2	R112H	-	Xeroderma pigmentosum complementation group D	BIDS brittle hair-impaired intellect-decreased fertility-short stature syndromeORXeroderma pigmentosum, group D	2
ERCC2	L461V	-	Xeroderma pigmentosum complementation group D	BIDS brittle hair-impaired intellect-decreased fertility-short stature syndromeORXeroderma pigmentosum, group D	2
UGT1A1	G71R	rs4148323	Transient familial neonatal hyperbilirubinemi	Bilirubin, serum level of, quantitative trait locus 1 OR Hyperbilirubinemia transient familial neonatal OR Gilbert's syndrome	2
RYR2	S2246L	-	Ventricular tachycardia, catecholaminergic po	Catecholaminergic polymorphic ventricular tachycardia	2
RYR2	P2328S	-	Ventricular tachycardia, catecholaminergic po	Catecholaminergic polymorphic ventricular tachycardia	2
RYR2	R2474S	-	Ventricular tachycardia, catecholaminergic po	Catecholaminergic polymorphic ventricular tachycardia	2
RYR2	N4104K	-	Ventricular tachycardia, catecholaminergic po	Catecholaminergic polymorphic ventricular tachycardia	2
RYR2	Q4201R	-	Ventricular tachycardia, catecholaminergic po	Catecholaminergic polymorphic ventricular tachycardia	2
RYR2	R4497C	-	Ventricular tachycardia, catecholaminergic po	Catecholaminergic polymorphic ventricular tachycardia	2
RYR2	V4653F	-	Ventricular tachycardia, catecholaminergic po	Catecholaminergic polymorphic ventricular tachycardia	2
RYR2	A4860G	-	Ventricular tachycardia, catecholaminergic po	Catecholaminergic polymorphic ventricular tachycardia	2
ERCC2	D681N	-	Xeroderma pigmentosum complementation group D	Cerebrooculofacioskeletal syndrome 2	1
ERCC2	R616W	-	Xeroderma pigmentosum complementation group D	Cerebro-oculo-facio-skeletal syndromeORXeroderma pigmentosum, group D	2
SERPINA7	L247P	rs28937312	Thyroxine-binding globulin deficiency (TBG de	Complete deficiency 5 OR Thyroxine-binding globulin deficiency, complete	2
TBX1	F148Y	rs28939675	Velocardiofacial syndrome (VCFS) [MIM:192430]	Conotruncal anomaly face syndrome/velocardiofacial syndrome	2
UGT1A1	Y486D	-	Transient familial neonatal hyperbilirubinemi	Crigler-Najjar syndrome, type II OR Lucey-Driscoll syndrome	2
TPO	Y453D	-	Thyroid dyshormonogenesis 2A (TDH2A) [MIM:274	Deficiency of iodide peroxidase	2
TPO	E799K	rs121908085	Thyroid dyshormonogenesis 2A (TDH2A) [MIM:274	Deficiency of iodide peroxidase	2
TPO	R648Q	-	Thyroid dyshormonogenesis 2A (TDH2A) [MIM:274	Deficiency of iodide peroxidase	2
TPO	I447F	-	Thyroid dyshormonogenesis 2A (TDH2A) [MIM:274	Deficiency of iodide peroxidase	2
TPO	Q660E	rs121908088	Thyroid dyshormonogenesis 2A (TDH2A) [MIM:274	Deficiency of iodide peroxidase	2
TPO	R693W	-	Thyroid dyshormonogenesis 2A (TDH2A) [MIM:274	Deficiency of iodide peroxidase	2
TPO	G590S	-	Thyroid dyshormonogenesis 2A (TDH2A) [MIM:274	Deficiency of iodide peroxidase	2
XDH	R149C	-	Xanthinuria 1 (XU1) [MIM:278300]	Deficiency of xanthine oxidase	2
WFS1	P504L	rs28937892	Wolfram syndrome 1 (WFS1) [MIM:222300]	Diabetes mellitus AND insipidus with optic atrophy AND deafness	2
WFS1	G695V	rs28937891	Wolfram syndrome 1 (WFS1) [MIM:222300]	Diabetes mellitus AND insipidus with optic atrophy AND deafness	2
WFS1	P724L	rs28937890	Wolfram syndrome 1 (WFS1) [MIM:222300]	Diabetes mellitus AND insipidus with optic atrophy AND deafness	2
KCNJ11	C42R	-	Transient neonatal diabetes mellitus 3 (TNDM3	DIABETES MELLITUS, TYPE II, AUTOSOMAL DOMINANT OR Transient neonatal diabetes mellitus 3 OR Permanent neonatal diabetes mellitus	2
GATA1	V205M	-	X-linked dyserythropoietic anemia and thrombo	Dyserythropoietic anemia with thrombocytopenia	2
GATA1	D218Y	-	X-linked dyserythropoietic anemia and thrombo	Dyserythropoietic anemia with thrombocytopenia	2
COL7A1	G1815R	-	Nail disorder, non-syndromic congenital, 8 (N	Epidermolysis bullosa pruriginosa, autosomal dominant OR Nail disorder, nonsyndromic congenital, 8 OR Transient bullous dermolysis of the newborn	2
ERCC5	P72H	-	Xeroderma pigmentosum complementation group G	Xeroderma pigmentosum, group G	2
ERCC5	A874T	rs28929496	Xeroderma pigmentosum complementation group G	Xeroderma pigmentosum, group G	2
ERCC5	A792V	-	Xeroderma pigmentosum complementation group G	Xeroderma pigmentosum group g/Cockayne syndrome	2
VHL	R200W	rs28940298	Von Hippel-Lindau disease (VHLD) [MIM:193300]	Erythrocytosis, familial, 2	0
VHL	V130L	-	Von Hippel-Lindau disease (VHLD) [MIM:193300]	Erythrocytosis, familial, 2 OR Von Hippel-Lindau syndrome	2
LRP5	T244M	-	Osteoporosis-pseudoglioma syndrome (OPPG) [MI	Exudative vitreoretinopathy 4, autosomal recessive	0
LRP5	S307F	-	Osteoporosis-pseudoglioma syndrome (OPPG) [MI	Exudative vitreoretinopathy 4, autosomal recessive	0
LRP5	R348W	-	Osteoporosis-pseudoglioma syndrome (OPPG) [MI	Exudative vitreoretinopathy 4, autosomal recessive	0
LRP5	E460K	-	Osteoporosis-pseudoglioma syndrome (OPPG) [MI	Exudative vitreoretinopathy 4, autosomal recessive	0
LRP5	T390K	-	Osteoporosis-pseudoglioma syndrome (OPPG) [MI	Exudative vitreoretinopathy 4, digenic	0
TSPAN12	G188R	-	Vitreoretinopathy, exudative 5 (EVR5) [MIM:61	Exudative vitreoretinopathy 5	2
TSPAN12	M210R	-	Vitreoretinopathy, exudative 5 (EVR5) [MIM:61	Exudative vitreoretinopathy 5	2
TSPAN12	T49M	-	Vitreoretinopathy, exudative 5 (EVR5) [MIM:61	Exudative vitreoretinopathy 5	2
FZD4	R417Q	-	Vitreoretinopathy, exudative 1 (EVR1) [MIM:13	Exudative vitreoretinopathy, digenic OR Familial exudative vitreoretinopathy	2
NDP	H42R	-	Vitreoretinopathy, exudative 2 (EVR2) [MIM:30	EXUDATIVE VITREORETINOPATHY, X-LINKED	2
FZD4	W335C	-	Vitreoretinopathy, exudative 1 (EVR1) [MIM:13	Familial exudative vitreoretinopathy	2
FZD4	M342V	-	Vitreoretinopathy, exudative 1 (EVR1) [MIM:13	Familial exudative vitreoretinopathy	2
SPINK1	N34S	rs17107315	Tropical calcific pancreatitis (TCP) [MIM:608	Fibrocalculous pancreatic diabetes, susceptibility to OR Tropical calcific pancreatitis OR Pancreatitis, chronic, susceptibility to	2
FAH	R341W	rs11555096	Tyrosinemia 1 (TYRO1) [MIM:276700]	Fumarylacetoacetase pseudodeficiency OR Tyrosinemia type I	2
VHL	W88S	-	Von Hippel-Lindau disease (VHLD) [MIM:193300]	Hemangioblastoma, sporadic cerebellar OR Von Hippel-Lindau syndrome	2
BTK	Y361C	rs28935478	X-linked agammaglobulinemia (XLA) [MIM:300755	HYPOAGAMMAGLOBULINEMIA, X-LINKED	2
CD40LG	M36R	-	X-linked immunodeficiency with hyper-IgM 1 (H	Immunodeficiency with hyper IgM type 1	2
CD40LG	A123E	-	X-linked immunodeficiency with hyper-IgM 1 (H	Immunodeficiency with hyper IgM type 1	2
CD40LG	W140G	-	X-linked immunodeficiency with hyper-IgM 1 (H	Immunodeficiency with hyper IgM type 1	2
CD40LG	L155P	-	X-linked immunodeficiency with hyper-IgM 1 (H	Immunodeficiency with hyper IgM type 1	2
CD40LG	G227V	-	X-linked immunodeficiency with hyper-IgM 1 (H	Immunodeficiency with hyper IgM type 1	2
CD40LG	A235P	-	X-linked immunodeficiency with hyper-IgM 1 (H	Immunodeficiency with hyper IgM type 1	2
CD40LG	T254M	-	X-linked immunodeficiency with hyper-IgM 1 (H	Immunodeficiency with hyper IgM type 1	2
FGFR1	I300T	-	Trigonocephaly 1 (TRIGNO1) [MIM:190440]	Interfrontal craniofaciosynostosis	2
IYD	R101W	-	Thyroid dyshormonogenesis 4 (TDH4) [MIM:27480	Iodotyrosine deiodination defect	2
IYD	I116T	-	Thyroid dyshormonogenesis 4 (TDH4) [MIM:27480	Iodotyrosine deiodination defect	2
TG	C1996S	rs2076739	Thyroid dyshormonogenesis 3 (TDH3) [MIM:27470	Iodotyrosyl coupling defect	2
TG	C1897Y	-	Thyroid dyshormonogenesis 3 (TDH3) [MIM:27470	Iodotyrosyl coupling defect	2
TG	R2336Q	-	Thyroid dyshormonogenesis 3 (TDH3) [MIM:27470	Iodotyrosyl coupling defect	2
PAX3	N47H	-	Waardenburg syndrome 3 (WS3) [MIM:148820]	Klein-Waardenberg's syndrome	2
PAX3	R270C	-	Waardenburg syndrome 3 (WS3) [MIM:148820]	Klein-Waardenberg's syndrome	2
PAX3	S84F	-	Waardenburg syndrome 3 (WS3) [MIM:148820]	Klein-Waardenberg's syndrome OR Waardenburg syndrome type 1	2
TRMU	Y77H	-	Transient infantile liver failure (LFIT) [MIM	Liver failure acute infantile	2
TRMU	G272D	-	Transient infantile liver failure (LFIT) [MIM	Liver failure acute infantile	2
POLR1C	R279Q	rs191582628	Treacher Collins syndrome 3 (TCS3) [MIM:24839	Mandibulofacial dysostosis, Treacher Collins type, autosomal recessive	2
POLR1C	R279W	-	Treacher Collins syndrome 3 (TCS3) [MIM:24839	Mandibulofacial dysostosis, Treacher Collins type, autosomal recessive	2
SCARF2	C258Y	-	Van den Ende-Gupta syndrome (VDEGS) [MIM:6009	Marden Walker like syndrome	0
RET	D631G	rs121913308	Thyroid carcinoma	MEN2 phenotype: Unknown	1
HADHB	R61H	-	Trifunctional protein deficiency (TFP deficie	Mitochondrial trifunctional protein deficiency	2
HADHB	R247H	-	Trifunctional protein deficiency (TFP deficie	Mitochondrial trifunctional protein deficiency	2
HADHB	D263G	-	Trifunctional protein deficiency (TFP deficie	Mitochondrial trifunctional protein deficiency	2
GJB2	D66H	-	Vohwinkel syndrome (VS) [MIM:124500]	Mutilating keratoderma	2
ABCC8	R1182Q	-	Transient neonatal diabetes mellitus 2 (TNDM2	Neonatal diabetes mellitus	2
LRP5	R353Q	-	Osteoporosis-pseudoglioma syndrome (OPPG) [MI	Osteoporosis with pseudoglioma OR Exudative vitreoretinopathy 4, autosomal dominant	2
KCNJ11	I182V	-	Transient neonatal diabetes mellitus 3 (TNDM3	Permanent neonatal diabetes mellitus	2
VHL	G93S	rs5030808	Von Hippel-Lindau disease (VHLD) [MIM:193300]	Pheochromocytoma	0
VHL	L188V	rs5030824	Von Hippel-Lindau disease (VHLD) [MIM:193300]	Pheochromocytoma OR Erythrocytosis, familial, 2 OR Von Hippel-Lindau syndrome	2
VHL	R167W	rs5030820	Von Hippel-Lindau disease (VHLD) [MIM:193300]	Pheochromocytoma OR Von Hippel-Lindau syndrome	2
C1GALT1C1	E152K	rs137853599	Tn polyagglutination syndrome (TNPS) [MIM:300	Polyagglutinable erythrocyte syndrome	2
WFS1	P292S	-	Wolfram syndrome 1 (WFS1) [MIM:222300]	Possibly AllHighlyPenetrant	1
WFS1	I296S	-	Wolfram syndrome 1 (WFS1) [MIM:222300]	Possibly AllHighlyPenetrant	1
WFS1	G437R	-	Wolfram syndrome 1 (WFS1) [MIM:222300]	Possibly AllHighlyPenetrant	1
WFS1	A58V	-	Wolfram syndrome 1 (WFS1) [MIM:222300]	Possibly AllHighlyPenetrant	1
WFS1	A126T	-	Wolfram syndrome 1 (WFS1) [MIM:222300]	Possibly AllHighlyPenetrant	1
WFS1	S443I	-	Wolfram syndrome 1 (WFS1) [MIM:222300]	Possibly AllHighlyPenetrant	1
WFS1	A133T	-	Wolfram syndrome 1 (WFS1) [MIM:222300]	Possibly AllHighlyPenetrant	1
WFS1	Y110N	-	Wolfram syndrome 1 (WFS1) [MIM:222300]	Possibly AllHighlyPenetrant	1
WFS1	R457S	-	Wolfram syndrome 1 (WFS1) [MIM:222300]	Possibly AllHighlyPenetrant	1
WFS1	R558C	-	Wolfram syndrome 1 (WFS1) [MIM:222300]	Possibly AllHighlyPenetrant	1
RYR2	P164S	-	Ventricular tachycardia, catecholaminergic po	Possibly AllHighlyPenetrant	1
RYR2	R176Q	-	Ventricular tachycardia, catecholaminergic po	Possibly AllHighlyPenetrant	1
RYR2	R414L	-	Ventricular tachycardia, catecholaminergic po	Possibly AllHighlyPenetrant	1
RYR2	I419F	-	Ventricular tachycardia, catecholaminergic po	Possibly AllHighlyPenetrant	1
RYR2	R420W	rs190140598	Ventricular tachycardia, catecholaminergic po	Possibly AllHighlyPenetrant	1
RYR2	L3778F	-	Ventricular tachycardia, catecholaminergic po	Possibly AllHighlyPenetrant	1
RYR2	G3946S	-	Ventricular tachycardia, catecholaminergic po	Possibly AllHighlyPenetrant	1
RYR2	N4097S	-	Ventricular tachycardia, catecholaminergic po	Possibly AllHighlyPenetrant	1
RYR2	F4499C	-	Ventricular tachycardia, catecholaminergic po	Possibly AllHighlyPenetrant	1
RYR2	M4504I	-	Ventricular tachycardia, catecholaminergic po	Possibly AllHighlyPenetrant	1
RYR2	A4607P	-	Ventricular tachycardia, catecholaminergic po	Possibly AllHighlyPenetrant	1
RYR2	G4671R	-	Ventricular tachycardia, catecholaminergic po	Possibly AllHighlyPenetrant	1
RYR2	V4771I	-	Ventricular tachycardia, catecholaminergic po	Possibly AllHighlyPenetrant	1
GPR98	R4789W	-	Usher syndrome 2C (USH2C) [MIM:605472]	Possibly AllHighlyPenetrant	1
USH2A	C163Y	-	Usher syndrome 2A (USH2A) [MIM:276901]	Possibly AllHighlyPenetrant	1
USH2A	R334W	-	Usher syndrome 2A (USH2A) [MIM:276901]	Possibly AllHighlyPenetrant	1
USH2A	H610P	-	Usher syndrome 2A (USH2A) [MIM:276901]	Possibly AllHighlyPenetrant	1
USH2A	P761R	-	Usher syndrome 2A (USH2A) [MIM:276901]	Possibly AllHighlyPenetrant	1
USH2A	T1515M	-	Usher syndrome 2A (USH2A) [MIM:276901]	Possibly AllHighlyPenetrant	1
USH2A	G268R	-	Usher syndrome 2A (USH2A) [MIM:276901]	Possibly AllHighlyPenetrant	1
USH2A	L280F	-	Usher syndrome 2A (USH2A) [MIM:276901]	Possibly AllHighlyPenetrant	1
USH2A	E284K	-	Usher syndrome 2A (USH2A) [MIM:276901]	Possibly AllHighlyPenetrant	1
USH2A	R303C	-	Usher syndrome 2A (USH2A) [MIM:276901]	Possibly AllHighlyPenetrant	1
USH2A	R303S	-	Usher syndrome 2A (USH2A) [MIM:276901]	Possibly AllHighlyPenetrant	1
USH2A	S307I	-	Usher syndrome 2A (USH2A) [MIM:276901]	Possibly AllHighlyPenetrant	1
USH2A	R334Q	-	Usher syndrome 2A (USH2A) [MIM:276901]	Possibly AllHighlyPenetrant	1
USH2A	T352I	-	Usher syndrome 2A (USH2A) [MIM:276901]	Possibly AllHighlyPenetrant	1
USH2A	N357T	-	Usher syndrome 2A (USH2A) [MIM:276901]	Possibly AllHighlyPenetrant	1
USH2A	S391I	-	Usher syndrome 2A (USH2A) [MIM:276901]	Possibly AllHighlyPenetrant	1
USH2A	R464C	-	Usher syndrome 2A (USH2A) [MIM:276901]	Possibly AllHighlyPenetrant	1
USH2A	G516V	-	Usher syndrome 2A (USH2A) [MIM:276901]	Possibly AllHighlyPenetrant	1
USH2A	R517T	-	Usher syndrome 2A (USH2A) [MIM:276901]	Possibly AllHighlyPenetrant	1
USH2A	C575S	-	Usher syndrome 2A (USH2A) [MIM:276901]	Possibly AllHighlyPenetrant	1
USH2A	P1059L	-	Usher syndrome 2A (USH2A) [MIM:276901]	Possibly AllHighlyPenetrant	1
PCDH15	Q1342K	rs61731387	Usher syndrome 1F (USH1F) [MIM:602083]	Possibly AllHighlyPenetrant	1
CDH23	R3189W	-	Usher syndrome 1D (USH1D) [MIM:601067]	Possibly AllHighlyPenetrant	1
CDH23	A484P	-	Usher syndrome 1D (USH1D) [MIM:601067]	Possibly AllHighlyPenetrant	1
CDH23	V1090I	-	Usher syndrome 1D (USH1D) [MIM:601067]	Possibly AllHighlyPenetrant	1
MYO7A	G25R	-	Usher syndrome 1B (USH1B) [MIM:276900]	Possibly AllHighlyPenetrant	1
MYO7A	A397D	-	Usher syndrome 1B (USH1B) [MIM:276900]	Possibly AllHighlyPenetrant	1
MYO7A	E450Q	-	Usher syndrome 1B (USH1B) [MIM:276900]	Possibly AllHighlyPenetrant	1
MYO7A	P503L	-	Usher syndrome 1B (USH1B) [MIM:276900]	Possibly AllHighlyPenetrant	1
MYO7A	L651P	-	Usher syndrome 1B (USH1B) [MIM:276900]	Possibly AllHighlyPenetrant	1
MYO7A	A826T	-	Usher syndrome 1B (USH1B) [MIM:276900]	Possibly AllHighlyPenetrant	1
MYO7A	G955S	-	Usher syndrome 1B (USH1B) [MIM:276900]	Possibly AllHighlyPenetrant	1
MYO7A	L1087P	-	Usher syndrome 1B (USH1B) [MIM:276900]	Possibly AllHighlyPenetrant	1
MYO7A	A1628S	-	Usher syndrome 1B (USH1B) [MIM:276900]	Possibly AllHighlyPenetrant	1
MYO7A	G2137E	-	Usher syndrome 1B (USH1B) [MIM:276900]	Possibly AllHighlyPenetrant	1
MYO7A	G2163S	-	Usher syndrome 1B (USH1B) [MIM:276900]	Possibly AllHighlyPenetrant	1
MYO7A	A26E	-	Usher syndrome 1B (USH1B) [MIM:276900]	Possibly AllHighlyPenetrant	1
MYO7A	V67M	-	Usher syndrome 1B (USH1B) [MIM:276900]	Possibly AllHighlyPenetrant	1
MYO7A	R90P	-	Usher syndrome 1B (USH1B) [MIM:276900]	Possibly AllHighlyPenetrant	1
MYO7A	R756W	-	Usher syndrome 1B (USH1B) [MIM:276900]	Possibly AllHighlyPenetrant	1
ANKRD1	T116M	rs142354133	Total anomalous pulmonary venous return (TAPV	Possibly AllHighlyPenetrant	1
ATM	F2732L	-	T-prolymphocytic leukemia	Possibly Ataxia-telangiectasia variant	0
ATM	L2890V	-	T-prolymphocytic leukemia	Possibly Ataxia-telangiectasia variant	0
ATM	A3006P	-	T-prolymphocytic leukemia	Possibly Ataxia-telangiectasia without immunodeficiency	0
NDP	R41K	-	Vitreoretinopathy, exudative 2 (EVR2) [MIM:30	Possibly Atrophia bulborum hereditaria	0
NDP	K58N	-	Vitreoretinopathy, exudative 2 (EVR2) [MIM:30	Possibly Atrophia bulborum hereditaria	0
NDP	Y120C	-	Vitreoretinopathy, exudative 2 (EVR2) [MIM:30	Possibly Atrophia bulborum hereditaria	0
NDP	R121G	-	Vitreoretinopathy, exudative 2 (EVR2) [MIM:30	Possibly Atrophia bulborum hereditaria	0
NDP	R121Q	-	Vitreoretinopathy, exudative 2 (EVR2) [MIM:30	Possibly Atrophia bulborum hereditaria	0
NDP	I18K	-	Vitreoretinopathy, exudative 2 (EVR2) [MIM:30	Possibly Atrophia bulborum hereditaria	0
NDP	R38C	-	Vitreoretinopathy, exudative 2 (EVR2) [MIM:30	Possibly Atrophia bulborum hereditaria	0
NDP	K54N	-	Vitreoretinopathy, exudative 2 (EVR2) [MIM:30	Possibly Atrophia bulborum hereditaria	0
NDP	L61I	-	Vitreoretinopathy, exudative 2 (EVR2) [MIM:30	Possibly Atrophia bulborum hereditaria	0
NDP	L103V	-	Vitreoretinopathy, exudative 2 (EVR2) [MIM:30	Possibly Atrophia bulborum hereditaria	0
NDP	R115L	-	Vitreoretinopathy, exudative 2 (EVR2) [MIM:30	Possibly Atrophia bulborum hereditaria	0
COL6A2	R784H	rs75120695	Ullrich congenital muscular dystrophy (UCMD)	Possibly BETHLEM MYOPATHY, AUTOSOMAL RECESSIVE	2
COL6A2	L837P	-	Ullrich congenital muscular dystrophy (UCMD)	Possibly BETHLEM MYOPATHY, AUTOSOMAL RECESSIVE	2
RYR2	V2306I	-	Ventricular tachycardia, catecholaminergic po	Possibly Catecholaminergic polymorphic ventricular tachycardia	2
RYR2	R4959Q	-	Ventricular tachycardia, catecholaminergic po	Possibly Catecholaminergic polymorphic ventricular tachycardia	2
RYR2	E2311D	-	Ventricular tachycardia, catecholaminergic po	Possibly Catecholaminergic polymorphic ventricular tachycardia	2
RYR2	A2387P	-	Ventricular tachycardia, catecholaminergic po	Possibly Catecholaminergic polymorphic ventricular tachycardia	2
RYR2	Y2392C	-	Ventricular tachycardia, catecholaminergic po	Possibly Catecholaminergic polymorphic ventricular tachycardia	2
RYR2	A2403T	-	Ventricular tachycardia, catecholaminergic po	Possibly Catecholaminergic polymorphic ventricular tachycardia	2
RYR2	E4146K	-	Ventricular tachycardia, catecholaminergic po	Possibly Catecholaminergic polymorphic ventricular tachycardia	2
RYR2	T4158P	-	Ventricular tachycardia, catecholaminergic po	Possibly Catecholaminergic polymorphic ventricular tachycardia	2
RYR2	E4950K	-	Ventricular tachycardia, catecholaminergic po	Possibly Catecholaminergic polymorphic ventricular tachycardia	2
ERCC8	W361C	rs281875221	UV-sensitive syndrome 2 (UVSS2) [MIM:614621]	Possibly Cockayne syndrome type A	2
LTBP4	C311G	-	Urban-Rifkin-Davis syndrome (URDS) [MIM:61317	Possibly Cutis laxa with severe pulmonary, gastrointestinal, and urinary abnormalities	2
GJB2	G130V	-	Vohwinkel syndrome (VS) [MIM:124500]	Possibly Deafness, autosomal recessive 1A	2
TPO	V433M	-	Thyroid dyshormonogenesis 2A (TDH2A) [MIM:274	Possibly Deficiency of iodide peroxidase	2
TPO	L458P	-	Thyroid dyshormonogenesis 2A (TDH2A) [MIM:274	Possibly Deficiency of iodide peroxidase	2
TPO	R491H	rs201165648	Thyroid dyshormonogenesis 2A (TDH2A) [MIM:274	Possibly Deficiency of iodide peroxidase	2
TPO	G493S	-	Thyroid dyshormonogenesis 2A (TDH2A) [MIM:274	Possibly Deficiency of iodide peroxidase	2
TPO	P499L	-	Thyroid dyshormonogenesis 2A (TDH2A) [MIM:274	Possibly Deficiency of iodide peroxidase	2
TPO	W527C	-	Thyroid dyshormonogenesis 2A (TDH2A) [MIM:274	Possibly Deficiency of iodide peroxidase	2
TPO	R665W	-	Thyroid dyshormonogenesis 2A (TDH2A) [MIM:274	Possibly Deficiency of iodide peroxidase	2
TPO	G771R	-	Thyroid dyshormonogenesis 2A (TDH2A) [MIM:274	Possibly Deficiency of iodide peroxidase	2
TPO	D796Y	-	Thyroid dyshormonogenesis 2A (TDH2A) [MIM:274	Possibly Deficiency of iodide peroxidase	2
TPO	C808R	-	Thyroid dyshormonogenesis 2A (TDH2A) [MIM:274	Possibly Deficiency of iodide peroxidase	2
TPO	E378K	-	Thyroid dyshormonogenesis 2A (TDH2A) [MIM:274	Possibly Deficiency of iodide peroxidase	2
TPO	G533C	-	Thyroid dyshormonogenesis 2A (TDH2A) [MIM:274	Possibly Deficiency of iodide peroxidase	2
TPO	V839I	-	Thyroid dyshormonogenesis 2A (TDH2A) [MIM:274	Possibly Deficiency of iodide peroxidase	2
LRP5	D203N	-	Osteoporosis-pseudoglioma syndrome (OPPG) [MI	Possibly Exudative vitreoretinopathy 4, autosomal recessive	0
TSPAN12	A237P	-	Vitreoretinopathy, exudative 5 (EVR5) [MIM:61	Possibly Exudative vitreoretinopathy 5	2
TSPAN12	Y138C	-	Vitreoretinopathy, exudative 5 (EVR5) [MIM:61	Possibly Exudative vitreoretinopathy 5	2
TSPAN12	L223P	-	Vitreoretinopathy, exudative 5 (EVR5) [MIM:61	Possibly Exudative vitreoretinopathy 5	2
LRP5	T173M	-	Vitreoretinopathy, exudative 4 (EVR4) [MIM:60	Possibly Exudative vitreoretinopathy 5	2
F9	R384L	-	Thrombophilia, X-linked, due to factor IX def	Possibly Hereditary factor IX deficiency disease	0
EDNRB	F292L	-	Waardenburg syndrome 4A (WS4A) [MIM:277580]	Possibly Hirschsprung disease 2	2
WNT10A	E95K	rs318240759	Tooth agenesis selective 4 (STHAG4) [MIM:1504	Possibly hodermal dysplasia	0
CD40LG	V126A	-	X-linked immunodeficiency with hyper-IgM 1 (H	Possibly Immunodeficiency with hyper IgM type 1	2
CD40LG	W140C	-	X-linked immunodeficiency with hyper-IgM 1 (H	Possibly Immunodeficiency with hyper IgM type 1	2
CD40LG	W140R	-	X-linked immunodeficiency with hyper-IgM 1 (H	Possibly Immunodeficiency with hyper IgM type 1	2
CD40LG	G144E	-	X-linked immunodeficiency with hyper-IgM 1 (H	Possibly Immunodeficiency with hyper IgM type 1	2
CD40LG	T211N	-	X-linked immunodeficiency with hyper-IgM 1 (H	Possibly Immunodeficiency with hyper IgM type 1	2
CD40LG	L231S	-	X-linked immunodeficiency with hyper-IgM 1 (H	Possibly Immunodeficiency with hyper IgM type 1	2
CD40LG	T147N	-	X-linked immunodeficiency with hyper-IgM 1 (H	Possibly Immunodeficiency with hyper IgM type 1	2
CD40LG	Y170C	-	X-linked immunodeficiency with hyper-IgM 1 (H	Possibly Immunodeficiency with hyper IgM type 1	2
CD40LG	L258S	-	X-linked immunodeficiency with hyper-IgM 1 (H	Possibly Immunodeficiency with hyper IgM type 1	2
CD40LG	G38R	-	X-linked immunodeficiency with hyper-IgM 1 (H	Possibly Immunodeficiency with hyper IgM type 1	2
CD40LG	H125R	-	X-linked immunodeficiency with hyper-IgM 1 (H	Possibly Immunodeficiency with hyper IgM type 1	2
CD40LG	Q174R	-	X-linked immunodeficiency with hyper-IgM 1 (H	Possibly Immunodeficiency with hyper IgM type 1	2
CD40LG	G257S	-	X-linked immunodeficiency with hyper-IgM 1 (H	Possibly Immunodeficiency with hyper IgM type 1	2
CD40LG	G116R	-	X-linked immunodeficiency with hyper-IgM 1 (H	Possibly Immunodeficiency with hyper IgM type 1	2
CD40LG	G116S	-	X-linked immunodeficiency with hyper-IgM 1 (H	Possibly Immunodeficiency with hyper IgM type 1	2
CD40LG	V126D	-	X-linked immunodeficiency with hyper-IgM 1 (H	Possibly Immunodeficiency with hyper IgM type 1	2
CD40LG	K143T	-	X-linked immunodeficiency with hyper-IgM 1 (H	Possibly Immunodeficiency with hyper IgM type 1	2
CD40LG	A173D	-	X-linked immunodeficiency with hyper-IgM 1 (H	Possibly Immunodeficiency with hyper IgM type 1	2
CD40LG	T176I	-	X-linked immunodeficiency with hyper-IgM 1 (H	Possibly Immunodeficiency with hyper IgM type 1	2
CD40LG	L195P	-	X-linked immunodeficiency with hyper-IgM 1 (H	Possibly Immunodeficiency with hyper IgM type 1	2
CD40LG	A208D	-	X-linked immunodeficiency with hyper-IgM 1 (H	Possibly Immunodeficiency with hyper IgM type 1	2
CD40LG	H224Y	-	X-linked immunodeficiency with hyper-IgM 1 (H	Possibly Immunodeficiency with hyper IgM type 1	2
CD40LG	G226A	-	X-linked immunodeficiency with hyper-IgM 1 (H	Possibly Immunodeficiency with hyper IgM type 1	2
CD40LG	V237E	-	X-linked immunodeficiency with hyper-IgM 1 (H	Possibly Immunodeficiency with hyper IgM type 1	2
CD40LG	G257D	-	X-linked immunodeficiency with hyper-IgM 1 (H	Possibly Immunodeficiency with hyper IgM type 1	2
TG	C1264R	rs2076738	Thyroid dyshormonogenesis 3 (TDH3) [MIM:27470	Possibly Iodotyrosyl coupling defect	2
TG	A2234D	-	Thyroid dyshormonogenesis 3 (TDH3) [MIM:27470	Possibly Iodotyrosyl coupling defect	2
TG	G2375R	-	Thyroid dyshormonogenesis 3 (TDH3) [MIM:27470	Possibly Iodotyrosyl coupling defect	2
ATM	I1407T	-	T-prolymphocytic leukemia	Possibly Mantle cell lymphoma, somatic	0
HADHA	V282D	-	Trifunctional protein deficiency (TFP deficie	Possibly Mitochondrial trifunctional protein deficiency	2
HADHA	I305N	-	Trifunctional protein deficiency (TFP deficie	Possibly Mitochondrial trifunctional protein deficiency	2
HADHB	G59D	-	Trifunctional protein deficiency (TFP deficie	Possibly Mitochondrial trifunctional protein deficiency	2
HADHB	R61C	-	Trifunctional protein deficiency (TFP deficie	Possibly Mitochondrial trifunctional protein deficiency	2
HADHB	R117G	-	Trifunctional protein deficiency (TFP deficie	Possibly Mitochondrial trifunctional protein deficiency	2
HADHB	L121P	-	Trifunctional protein deficiency (TFP deficie	Possibly Mitochondrial trifunctional protein deficiency	2
HADHB	T133P	-	Trifunctional protein deficiency (TFP deficie	Possibly Mitochondrial trifunctional protein deficiency	2
HADHB	D242G	-	Trifunctional protein deficiency (TFP deficie	Possibly Mitochondrial trifunctional protein deficiency	2
HADHB	G280D	-	Trifunctional protein deficiency (TFP deficie	Possibly Mitochondrial trifunctional protein deficiency	2
HADHB	P294L	-	Trifunctional protein deficiency (TFP deficie	Possibly Mitochondrial trifunctional protein deficiency	2
HADHB	P294R	-	Trifunctional protein deficiency (TFP deficie	Possibly Mitochondrial trifunctional protein deficiency	2
HADHB	G301S	-	Trifunctional protein deficiency (TFP deficie	Possibly Mitochondrial trifunctional protein deficiency	2
LRP5	S356L	-	Osteoporosis-pseudoglioma syndrome (OPPG) [MI	Possibly Osteoporosis with pseudoglioma	2
LRP5	A400E	-	Osteoporosis-pseudoglioma syndrome (OPPG) [MI	Possibly Osteoporosis with pseudoglioma	2
LRP5	G404R	-	Osteoporosis-pseudoglioma syndrome (OPPG) [MI	Possibly Osteoporosis with pseudoglioma	2
LRP5	T409A	-	Osteoporosis-pseudoglioma syndrome (OPPG) [MI	Possibly Osteoporosis with pseudoglioma	2
LRP5	D434N	-	Osteoporosis-pseudoglioma syndrome (OPPG) [MI	Possibly Osteoporosis with pseudoglioma	2
LRP5	W504C	-	Osteoporosis-pseudoglioma syndrome (OPPG) [MI	Possibly Osteoporosis with pseudoglioma	2
LRP5	G520V	-	Osteoporosis-pseudoglioma syndrome (OPPG) [MI	Possibly Osteoporosis with pseudoglioma	2
ABCC8	C435R	-	Transient neonatal diabetes mellitus 2 (TNDM2	Possibly Permanent neonatal diabetes mellitus	2
C1GALT1C1	S193P	-	Tn polyagglutination syndrome (TNPS) [MIM:300	Possibly Polyagglutinable erythrocyte syndrome	2
MYO7A	R241S	-	Usher syndrome 1B (USH1B) [MIM:276900]	Possibly Retinitis pigmentosa-deafness syndrome	2
MYO7A	R1343S	-	Usher syndrome 1B (USH1B) [MIM:276900]	Possibly Retinitis pigmentosa-deafness syndrome	2
MYO7A	R241C	-	Usher syndrome 1B (USH1B) [MIM:276900]	Possibly Retinitis pigmentosa-deafness syndrome	2
MYO7A	H133D	-	Usher syndrome 1B (USH1B) [MIM:276900]	Possibly Retinitis pigmentosa-deafness syndrome	2
MYO7A	T204A	-	Usher syndrome 1B (USH1B) [MIM:276900]	Possibly Retinitis pigmentosa-deafness syndrome	2
MYO7A	E1327K	-	Usher syndrome 1B (USH1B) [MIM:276900]	Possibly Retinitis pigmentosa-deafness syndrome	2
CDH23	S3245F	-	Usher syndrome 1D (USH1D) [MIM:601067]	Possibly Retinitis pigmentosa-deafness syndrome, Hereditary hearing loss and deafness	2
CDH23	P1206R	-	Usher syndrome 1D (USH1D) [MIM:601067]	Possibly Retinitis pigmentosa-deafness syndrome, Hereditary hearing loss and deafness	2
FZD4	M157V	-	Vitreoretinopathy, exudative 1 (EVR1) [MIM:13	Possibly Retinopathy of prematurity	2
FZD4	C181R	-	Vitreoretinopathy, exudative 1 (EVR1) [MIM:13	Possibly Retinopathy of prematurity	2
FZD4	C204R	-	Vitreoretinopathy, exudative 1 (EVR1) [MIM:13	Possibly Retinopathy of prematurity	2
FZD4	C204Y	-	Vitreoretinopathy, exudative 1 (EVR1) [MIM:13	Possibly Retinopathy of prematurity	2
FZD4	M223K	-	Vitreoretinopathy, exudative 1 (EVR1) [MIM:13	Possibly Retinopathy of prematurity	2
WAS	G187C	-	Wiskott-Aldrich syndrome (WAS) [MIM:301000]	Possibly Severe congenital neutropenia X-linked	2
GATA1	G208S	-	X-linked dyserythropoietic anemia and thrombo	Possibly Thrombocytopenia, platelet dysfunction, hemolysis, and imbalanced globin synthesis	2
WAS	K476E	-	Wiskott-Aldrich syndrome (WAS) [MIM:301000]	Possibly Thrombocytopenia, X-linked, intermittent	2
ZFP57	H193N	-	Transient neonatal diabetes mellitus 1 (TNDM1	Possibly Transient neonatal diabetes mellitus 1	2
TCOF1	W53R	-	Treacher Collins syndrome 1 (TCS1) [MIM:15450	Possibly Treacher Collins syndrome	2
FMO3	M66I	-	Trimethylaminuria (TMAU) [MIM:602079]	Possibly Trimethylaminuria	2
TPI1	I208V	-	Triosephosphate isomerase deficiency (TPI def	Possibly Triosephosphate isomerase deficiency	2
TSC1	Q654E	rs75820036	Tuberous sclerosis 1 (TSC1) [MIM:191100]	Possibly Tuberous sclerosis 1	2
FAH	F62C	-	Tyrosinemia 1 (TYRO1) [MIM:276700]	Possibly Tyrosinemia type I	2
FAH	G158D	-	Tyrosinemia 1 (TYRO1) [MIM:276700]	Possibly Tyrosinemia type I	2
FAH	V166G	-	Tyrosinemia 1 (TYRO1) [MIM:276700]	Possibly Tyrosinemia type I	2
FAH	C193R	-	Tyrosinemia 1 (TYRO1) [MIM:276700]	Possibly Tyrosinemia type I	2
FAH	G207D	-	Tyrosinemia 1 (TYRO1) [MIM:276700]	Possibly Tyrosinemia type I	2
FAH	W234G	-	Tyrosinemia 1 (TYRO1) [MIM:276700]	Possibly Tyrosinemia type I	2
FAH	P249T	-	Tyrosinemia 1 (TYRO1) [MIM:276700]	Possibly Tyrosinemia type I	2
FAH	T294P	-	Tyrosinemia 1 (TYRO1) [MIM:276700]	Possibly Tyrosinemia type I	2
FAH	P342L	-	Tyrosinemia 1 (TYRO1) [MIM:276700]	Possibly Tyrosinemia type I	2
FAH	G369V	-	Tyrosinemia 1 (TYRO1) [MIM:276700]	Possibly Tyrosinemia type I	2
FAH	F405H	-	Tyrosinemia 1 (TYRO1) [MIM:276700]	Possibly Tyrosinemia type I	2
FAH	A35T	-	Tyrosinemia 1 (TYRO1) [MIM:276700]	Possibly Tyrosinemia type I	2
ADAMTS13	V88M	rs281875302	Thrombotic thrombocytopenic purpura congenita	Possibly Upshaw-Schulman syndrome	2
ADAMTS13	R193W	rs281875287	Thrombotic thrombocytopenic purpura congenita	Possibly Upshaw-Schulman syndrome	2
ADAMTS13	H234Q	rs281875304	Thrombotic thrombocytopenic purpura congenita	Possibly Upshaw-Schulman syndrome	2
ADAMTS13	W390C	rs281875306	Thrombotic thrombocytopenic purpura congenita	Possibly Upshaw-Schulman syndrome	2
ADAMTS13	C508Y	rs281875305	Thrombotic thrombocytopenic purpura congenita	Possibly Upshaw-Schulman syndrome	2
ADAMTS13	I673F	rs281875307	Thrombotic thrombocytopenic purpura congenita	Possibly Upshaw-Schulman syndrome	2
ADAMTS13	C908Y	rs281875301	Thrombotic thrombocytopenic purpura congenita	Possibly Upshaw-Schulman syndrome	2
ADAMTS13	R1123C	rs281875340	Thrombotic thrombocytopenic purpura congenita	Possibly Upshaw-Schulman syndrome	2
ADAMTS13	G1239V	rs281875303	Thrombotic thrombocytopenic purpura congenita	Possibly Upshaw-Schulman syndrome	2
ADAMTS13	I79M	rs281875297	Thrombotic thrombocytopenic purpura congenita	Possibly Upshaw-Schulman syndrome	2
ADAMTS13	S119F	rs281875291	Thrombotic thrombocytopenic purpura congenita	Possibly Upshaw-Schulman syndrome	2
ADAMTS13	I178T	rs281875289	Thrombotic thrombocytopenic purpura congenita	Possibly Upshaw-Schulman syndrome	2
ADAMTS13	S203P	rs281875298	Thrombotic thrombocytopenic purpura congenita	Possibly Upshaw-Schulman syndrome	2
ADAMTS13	L232Q	rs281875292	Thrombotic thrombocytopenic purpura congenita	Possibly Upshaw-Schulman syndrome	2
ADAMTS13	D235H	rs281875337	Thrombotic thrombocytopenic purpura congenita	Possibly Upshaw-Schulman syndrome	2
ADAMTS13	S263C	rs281875293	Thrombotic thrombocytopenic purpura congenita	Possibly Upshaw-Schulman syndrome	2
ADAMTS13	Y304C	rs281875285	Thrombotic thrombocytopenic purpura congenita	Possibly Upshaw-Schulman syndrome	2
ADAMTS13	C311Y	rs281875336	Thrombotic thrombocytopenic purpura congenita	Possibly Upshaw-Schulman syndrome	2
ADAMTS13	C347S	rs281875294	Thrombotic thrombocytopenic purpura congenita	Possibly Upshaw-Schulman syndrome	2
ADAMTS13	R349C	rs281875288	Thrombotic thrombocytopenic purpura congenita	Possibly Upshaw-Schulman syndrome	2
ADAMTS13	P353L	rs281875338	Thrombotic thrombocytopenic purpura congenita	Possibly Upshaw-Schulman syndrome	2
ADAMTS13	R507Q	rs281875296	Thrombotic thrombocytopenic purpura congenita	Possibly Upshaw-Schulman syndrome	2
ADAMTS13	G525D	rs281875286	Thrombotic thrombocytopenic purpura congenita	Possibly Upshaw-Schulman syndrome	2
ADAMTS13	A596V	rs281875299	Thrombotic thrombocytopenic purpura congenita	Possibly Upshaw-Schulman syndrome	2
ADAMTS13	A606P	rs281875290	Thrombotic thrombocytopenic purpura congenita	Possibly Upshaw-Schulman syndrome	2
ADAMTS13	Y658C	rs281875335	Thrombotic thrombocytopenic purpura congenita	Possibly Upshaw-Schulman syndrome	2
ADAMTS13	P671L	rs281875295	Thrombotic thrombocytopenic purpura congenita	Possibly Upshaw-Schulman syndrome	2
ADAMTS13	C758R	rs281875300	Thrombotic thrombocytopenic purpura congenita	Possibly Upshaw-Schulman syndrome	2
ADAMTS13	C908S	rs281875301	Thrombotic thrombocytopenic purpura congenita	Possibly Upshaw-Schulman syndrome	2
ADAMTS13	R1060W	rs142572218	Thrombotic thrombocytopenic purpura congenita	Possibly Upshaw-Schulman syndrome	2
ADAMTS13	R1219W	rs281875339	Thrombotic thrombocytopenic purpura congenita	Possibly Upshaw-Schulman syndrome	2
MYO7A	G163R	-	Usher syndrome 1B (USH1B) [MIM:276900]	Possibly Usher syndrome, type 1B	2
MYO7A	K164R	-	Usher syndrome 1B (USH1B) [MIM:276900]	Possibly Usher syndrome, type 1B	2
MYO7A	A198T	-	Usher syndrome 1B (USH1B) [MIM:276900]	Possibly Usher syndrome, type 1B	2
IRF6	V18A	-	Van der Woude syndrome 1 (VWS1) [MIM:119300]	Possibly Van der Woude syndrome	2
IRF6	V18M	-	Van der Woude syndrome 1 (VWS1) [MIM:119300]	Possibly Van der Woude syndrome	2
IRF6	T100A	-	Van der Woude syndrome 1 (VWS1) [MIM:119300]	Possibly Van der Woude syndrome	2
PPOX	R152C	-	Variegate porphyria (VP) [MIM:176200]	Possibly Variegate porphyria	2
GATA4	S429T	-	Ventricular septal defect 1 (VSD1) [MIM:61442	Possibly Ventricular septal defect 1	2
BEST1	V9A	-	Vitelliform macular dystrophy 2 (VMD2) [MIM:1	Possibly Vitelliform dystrophy	2
BEST1	V9M	rs28940276	Vitelliform macular dystrophy 2 (VMD2) [MIM:1	Possibly Vitelliform dystrophy	2
BEST1	Q293K	-	Vitelliform macular dystrophy 2 (VMD2) [MIM:1	Possibly Vitelliform dystrophy	2
BEST1	T6R	-	Vitelliform macular dystrophy 2 (VMD2) [MIM:1	Possibly Vitelliform dystrophy	2
VHL	S38P	-	Von Hippel-Lindau disease (VHLD) [MIM:193300]	Possibly Von Hippel-Lindau syndrome	2
VHL	E52K	-	Von Hippel-Lindau disease (VHLD) [MIM:193300]	Possibly Von Hippel-Lindau syndrome	2
VHL	S65L	-	Von Hippel-Lindau disease (VHLD) [MIM:193300]	Possibly Von Hippel-Lindau syndrome	2
VHL	S68W	-	Von Hippel-Lindau disease (VHLD) [MIM:193300]	Possibly Von Hippel-Lindau syndrome	2
VHL	V74G	rs5030803	Von Hippel-Lindau disease (VHLD) [MIM:193300]	Possibly Von Hippel-Lindau syndrome	2
VHL	F76I	-	Von Hippel-Lindau disease (VHLD) [MIM:193300]	Possibly Von Hippel-Lindau syndrome	2
VHL	F76L	-	Von Hippel-Lindau disease (VHLD) [MIM:193300]	Possibly Von Hippel-Lindau syndrome	2
VHL	F76S	-	Von Hippel-Lindau disease (VHLD) [MIM:193300]	Possibly Von Hippel-Lindau syndrome	2
VHL	N78H	-	Von Hippel-Lindau disease (VHLD) [MIM:193300]	Possibly Von Hippel-Lindau syndrome	2
VHL	N78S	rs5030804	Von Hippel-Lindau disease (VHLD) [MIM:193300]	Possibly Von Hippel-Lindau syndrome	2
VHL	N78T	-	Von Hippel-Lindau disease (VHLD) [MIM:193300]	Possibly Von Hippel-Lindau syndrome	2
VHL	R79P	-	Von Hippel-Lindau disease (VHLD) [MIM:193300]	Possibly Von Hippel-Lindau syndrome	2
VHL	S80I	-	Von Hippel-Lindau disease (VHLD) [MIM:193300]	Possibly Von Hippel-Lindau syndrome	2
VHL	S80R	-	Von Hippel-Lindau disease (VHLD) [MIM:193300]	Possibly Von Hippel-Lindau syndrome	2
VHL	S80N	rs5030805	Von Hippel-Lindau disease (VHLD) [MIM:193300]	Possibly Von Hippel-Lindau syndrome	2
VHL	R82P	-	Von Hippel-Lindau disease (VHLD) [MIM:193300]	Possibly Von Hippel-Lindau syndrome	2
VHL	P86A	-	Von Hippel-Lindau disease (VHLD) [MIM:193300]	Possibly Von Hippel-Lindau syndrome	2
VHL	P86L	-	Von Hippel-Lindau disease (VHLD) [MIM:193300]	Possibly Von Hippel-Lindau syndrome	2
VHL	P86R	-	Von Hippel-Lindau disease (VHLD) [MIM:193300]	Possibly Von Hippel-Lindau syndrome	2
VHL	P86S	-	Von Hippel-Lindau disease (VHLD) [MIM:193300]	Possibly Von Hippel-Lindau syndrome	2
VHL	W88R	-	Von Hippel-Lindau disease (VHLD) [MIM:193300]	Possibly Von Hippel-Lindau syndrome	2
VHL	L89P	rs5030807	Von Hippel-Lindau disease (VHLD) [MIM:193300]	Possibly Von Hippel-Lindau syndrome	2
VHL	G93C	rs5030808	Von Hippel-Lindau disease (VHLD) [MIM:193300]	Possibly Von Hippel-Lindau syndrome	2
VHL	G93D	-	Von Hippel-Lindau disease (VHLD) [MIM:193300]	Possibly Von Hippel-Lindau syndrome	2
VHL	Q96P	-	Von Hippel-Lindau disease (VHLD) [MIM:193300]	Possibly Von Hippel-Lindau syndrome	2
VHL	L101G	-	Von Hippel-Lindau disease (VHLD) [MIM:193300]	Possibly Von Hippel-Lindau syndrome	2
VHL	L101R	-	Von Hippel-Lindau disease (VHLD) [MIM:193300]	Possibly Von Hippel-Lindau syndrome	2
VHL	T105P	-	Von Hippel-Lindau disease (VHLD) [MIM:193300]	Possibly Von Hippel-Lindau syndrome	2
VHL	S111C	-	Von Hippel-Lindau disease (VHLD) [MIM:193300]	Possibly Von Hippel-Lindau syndrome	2
VHL	S111N	-	Von Hippel-Lindau disease (VHLD) [MIM:193300]	Possibly Von Hippel-Lindau syndrome	2
VHL	S111R	-	Von Hippel-Lindau disease (VHLD) [MIM:193300]	Possibly Von Hippel-Lindau syndrome	2
VHL	G114C	-	Von Hippel-Lindau disease (VHLD) [MIM:193300]	Possibly Von Hippel-Lindau syndrome	2
VHL	G114R	-	Von Hippel-Lindau disease (VHLD) [MIM:193300]	Possibly Von Hippel-Lindau syndrome	2
VHL	G114S	-	Von Hippel-Lindau disease (VHLD) [MIM:193300]	Possibly Von Hippel-Lindau syndrome	2
VHL	H115Y	rs5030811	Von Hippel-Lindau disease (VHLD) [MIM:193300]	Possibly Von Hippel-Lindau syndrome	2
VHL	H115Q	-	Von Hippel-Lindau disease (VHLD) [MIM:193300]	Possibly Von Hippel-Lindau syndrome	2
VHL	L116V	-	Von Hippel-Lindau disease (VHLD) [MIM:193300]	Possibly Von Hippel-Lindau syndrome	2
VHL	W117C	-	Von Hippel-Lindau disease (VHLD) [MIM:193300]	Possibly Von Hippel-Lindau syndrome	2
VHL	L118P	rs5030830	Von Hippel-Lindau disease (VHLD) [MIM:193300]	Possibly Von Hippel-Lindau syndrome	2
VHL	L118R	-	Von Hippel-Lindau disease (VHLD) [MIM:193300]	Possibly Von Hippel-Lindau syndrome	2
VHL	F119L	-	Von Hippel-Lindau disease (VHLD) [MIM:193300]	Possibly Von Hippel-Lindau syndrome	2
VHL	F119S	-	Von Hippel-Lindau disease (VHLD) [MIM:193300]	Possibly Von Hippel-Lindau syndrome	2
VHL	D121G	rs5030832	Von Hippel-Lindau disease (VHLD) [MIM:193300]	Possibly Von Hippel-Lindau syndrome	2
VHL	L128F	-	Von Hippel-Lindau disease (VHLD) [MIM:193300]	Possibly Von Hippel-Lindau syndrome	2
VHL	N131K	-	Von Hippel-Lindau disease (VHLD) [MIM:193300]	Possibly Von Hippel-Lindau syndrome	2
VHL	N131T	-	Von Hippel-Lindau disease (VHLD) [MIM:193300]	Possibly Von Hippel-Lindau syndrome	2
VHL	F136S	-	Von Hippel-Lindau disease (VHLD) [MIM:193300]	Possibly Von Hippel-Lindau syndrome	2
VHL	F136C	rs5030833	Von Hippel-Lindau disease (VHLD) [MIM:193300]	Possibly Von Hippel-Lindau syndrome	2
VHL	D143E	-	Von Hippel-Lindau disease (VHLD) [MIM:193300]	Possibly Von Hippel-Lindau syndrome	2
VHL	A149T	-	Von Hippel-Lindau disease (VHLD) [MIM:193300]	Possibly Von Hippel-Lindau syndrome	2
VHL	P154L	-	Von Hippel-Lindau disease (VHLD) [MIM:193300]	Possibly Von Hippel-Lindau syndrome	2
VHL	V155G	-	Von Hippel-Lindau disease (VHLD) [MIM:193300]	Possibly Von Hippel-Lindau syndrome	2
VHL	Y156D	-	Von Hippel-Lindau disease (VHLD) [MIM:193300]	Possibly Von Hippel-Lindau syndrome	2
VHL	T157I	-	Von Hippel-Lindau disease (VHLD) [MIM:193300]	Possibly Von Hippel-Lindau syndrome	2
VHL	L158P	-	Von Hippel-Lindau disease (VHLD) [MIM:193300]	Possibly Von Hippel-Lindau syndrome	2
VHL	L158V	-	Von Hippel-Lindau disease (VHLD) [MIM:193300]	Possibly Von Hippel-Lindau syndrome	2
VHL	K159E	-	Von Hippel-Lindau disease (VHLD) [MIM:193300]	Possibly Von Hippel-Lindau syndrome	2
VHL	R161Q	-	Von Hippel-Lindau disease (VHLD) [MIM:193300]	Possibly Von Hippel-Lindau syndrome	2
VHL	R161P	-	Von Hippel-Lindau disease (VHLD) [MIM:193300]	Possibly Von Hippel-Lindau syndrome	2
VHL	R161G	rs5030818	Von Hippel-Lindau disease (VHLD) [MIM:193300]	Possibly Von Hippel-Lindau syndrome	2
VHL	C162R	-	Von Hippel-Lindau disease (VHLD) [MIM:193300]	Possibly Von Hippel-Lindau syndrome	2
VHL	C162W	rs5030622	Von Hippel-Lindau disease (VHLD) [MIM:193300]	Possibly Von Hippel-Lindau syndrome	2
VHL	C162Y	-	Von Hippel-Lindau disease (VHLD) [MIM:193300]	Possibly Von Hippel-Lindau syndrome	2
VHL	V170D	-	Von Hippel-Lindau disease (VHLD) [MIM:193300]	Possibly Von Hippel-Lindau syndrome	2
VHL	V170F	-	Von Hippel-Lindau disease (VHLD) [MIM:193300]	Possibly Von Hippel-Lindau syndrome	2
VHL	V170G	-	Von Hippel-Lindau disease (VHLD) [MIM:193300]	Possibly Von Hippel-Lindau syndrome	2
VHL	Y175D	-	Von Hippel-Lindau disease (VHLD) [MIM:193300]	Possibly Von Hippel-Lindau syndrome	2
VHL	L178P	-	Von Hippel-Lindau disease (VHLD) [MIM:193300]	Possibly Von Hippel-Lindau syndrome	2
VHL	L178Q	rs5030822	Von Hippel-Lindau disease (VHLD) [MIM:193300]	Possibly Von Hippel-Lindau syndrome	2
VHL	I180V	-	Von Hippel-Lindau disease (VHLD) [MIM:193300]	Possibly Von Hippel-Lindau syndrome	2
VHL	L184R	-	Von Hippel-Lindau disease (VHLD) [MIM:193300]	Possibly Von Hippel-Lindau syndrome	2
VHL	L184P	-	Von Hippel-Lindau disease (VHLD) [MIM:193300]	Possibly Von Hippel-Lindau syndrome	2
VHL	E186K	-	Von Hippel-Lindau disease (VHLD) [MIM:193300]	Possibly Von Hippel-Lindau syndrome	2
VHL	L188P	-	Von Hippel-Lindau disease (VHLD) [MIM:193300]	Possibly Von Hippel-Lindau syndrome	2
VHL	L188Q	-	Von Hippel-Lindau disease (VHLD) [MIM:193300]	Possibly Von Hippel-Lindau syndrome	2
VHL	L198R	-	Von Hippel-Lindau disease (VHLD) [MIM:193300]	Possibly Von Hippel-Lindau syndrome	2
VHL	P86H	-	Von Hippel-Lindau disease (VHLD) [MIM:193300]	Possibly Von Hippel-Lindau syndrome	2
VHL	H115R	rs5030812	Von Hippel-Lindau disease (VHLD) [MIM:193300]	Possibly Von Hippel-Lindau syndrome	2
VHL	F136Y	-	Von Hippel-Lindau disease (VHLD) [MIM:193300]	Possibly Von Hippel-Lindau syndrome	2
VHL	Q145H	-	Von Hippel-Lindau disease (VHLD) [MIM:193300]	Possibly Von Hippel-Lindau syndrome	2
VHL	V155M	-	Von Hippel-Lindau disease (VHLD) [MIM:193300]	Possibly Von Hippel-Lindau syndrome	2
VHL	Q164H	-	Von Hippel-Lindau disease (VHLD) [MIM:193300]	Possibly Von Hippel-Lindau syndrome	2
VHL	V166D	-	Von Hippel-Lindau disease (VHLD) [MIM:193300]	Possibly Von Hippel-Lindau syndrome	2
VHL	R176W	-	Von Hippel-Lindau disease (VHLD) [MIM:193300]	Possibly Von Hippel-Lindau syndrome	2
VWF	W377C	-	Von Willebrand disease 3 (VWD3) [MIM:277480]	Possibly von Willebrand disease type 2N	1
VWF	R273W	rs61753997	Von Willebrand disease 3 (VWD3) [MIM:277480]	Possibly von Willebrand disease type 2N	1
VWF	C788Y	-	Von Willebrand disease 2 (VWD2) [MIM:613554]	Possibly von Willebrand disease type 2N	2
VWF	R273W	rs61753997	Von Willebrand disease 1 (VWD1) [MIM:193400]	Possibly von Willebrand disease type 2N	1
VWF	N2546Y	-	Von Willebrand disease 3 (VWD3) [MIM:277480]	Possibly von Willebrand disease type 3	2
VWF	C2739Y	-	Von Willebrand disease 3 (VWD3) [MIM:277480]	Possibly von Willebrand disease, type 2a	2
VWF	L1540P	-	Von Willebrand disease 2 (VWD2) [MIM:613554]	Possibly von Willebrand disease, type 2a	2
VWF	R1597G	-	Von Willebrand disease 2 (VWD2) [MIM:613554]	Possibly von Willebrand disease, type 2a	2
VWF	R1597Q	-	Von Willebrand disease 2 (VWD2) [MIM:613554]	Possibly von Willebrand disease, type 2a	2
VWF	G1609R	-	Von Willebrand disease 2 (VWD2) [MIM:613554]	Possibly von Willebrand disease, type 2a	2
VWF	E1638K	-	Von Willebrand disease 2 (VWD2) [MIM:613554]	Possibly von Willebrand disease, type 2a	2
VWF	P1648S	-	Von Willebrand disease 2 (VWD2) [MIM:613554]	Possibly von Willebrand disease, type 2a	2
VWF	V1665E	-	Von Willebrand disease 2 (VWD2) [MIM:613554]	Possibly von Willebrand disease, type 2a	2
VWF	H1268D	-	Von Willebrand disease 2 (VWD2) [MIM:613554]	Possibly von Willebrand disease, type 2b	2
VWF	V1318L	-	Von Willebrand disease 2 (VWD2) [MIM:613554]	Possibly von Willebrand disease, type 2b	2
VWF	R1374C	-	Von Willebrand disease 2 (VWD2) [MIM:613554]	Possibly von Willebrand disease, type 2b	2
VWF	R1374H	-	Von Willebrand disease 2 (VWD2) [MIM:613554]	Possibly von Willebrand disease, type 2b	2
VWF	C1272F	-	Von Willebrand disease 2 (VWD2) [MIM:613554]	Possibly von Willebrand disease, type 2b	2
PAX3	F45L	-	Waardenburg syndrome 1 (WS1) [MIM:193500]	Possibly Waardenburg syndrome type 1	2
PAX3	I59F	-	Waardenburg syndrome 1 (WS1) [MIM:193500]	Possibly Waardenburg syndrome type 1	2
PAX3	I59N	-	Waardenburg syndrome 1 (WS1) [MIM:193500]	Possibly Waardenburg syndrome type 1	2
PAX3	V60M	-	Waardenburg syndrome 1 (WS1) [MIM:193500]	Possibly Waardenburg syndrome type 1	2
PAX3	M62V	-	Waardenburg syndrome 1 (WS1) [MIM:193500]	Possibly Waardenburg syndrome type 1	2
PAX3	G81A	-	Waardenburg syndrome 1 (WS1) [MIM:193500]	Possibly Waardenburg syndrome type 1	2
PAX3	K85E	-	Waardenburg syndrome 1 (WS1) [MIM:193500]	Possibly Waardenburg syndrome type 1	2
PAX3	G99D	-	Waardenburg syndrome 1 (WS1) [MIM:193500]	Possibly Waardenburg syndrome type 1	2
PAX3	S73L	-	Waardenburg syndrome 1 (WS1) [MIM:193500]	Possibly Waardenburg syndrome type 1	2
PAX3	G48R	-	Waardenburg syndrome 1 (WS1) [MIM:193500]	Possibly Waardenburg syndrome type 1	2
PAX3	V78M	-	Waardenburg syndrome 1 (WS1) [MIM:193500]	Possibly Waardenburg syndrome type 1	2
MITF	S357P	-	Waardenburg syndrome 2A (WS2A) [MIM:193510]	Possibly Waardenburg syndrome type 2A	2
EDN3	Y127C	-	Waardenburg syndrome 4B (WS4B) [MIM:613265]	Possibly Waardenburg syndrome, type 4b	2
SOX10	L145P	-	Waardenburg syndrome 4C (WS4C) [MIM:613266]	Possibly Waardenburg syndrome, type 4c	2
SOX10	A157V	-	Waardenburg syndrome 4C (WS4C) [MIM:613266]	Possibly Waardenburg syndrome, type 4c	2
SOX10	S135T	-	Waardenburg syndrome 2E (WS2E) [MIM:611584]	Possibly Waardenburg syndrome, type 4c	0
SOX10	M112I	-	Waardenburg syndrome 2E (WS2E) [MIM:611584]	Possibly Waardenburg syndrome, type 4c	0
EZH2	H689Y	-	Weaver syndrome (WVS) [MIM:277590]	Possibly Weaver syndrome	2
WRN	K135E	-	Werner syndrome (WRN) [MIM:277700]	Possibly Werner syndrome	2
WFS1	D797Y	-	Wolfram-like syndrome autosomal dominant (WFS	Possibly WFS1	2
WFS1	K836N	-	Wolfram-like syndrome autosomal dominant (WFS	Possibly WFS1	2
WFS1	C690R	-	Wolfram syndrome 1 (WFS1) [MIM:222300]	Possibly WFS1	2
WFS1	W700C	-	Wolfram syndrome 1 (WFS1) [MIM:222300]	Possibly WFS1	2
WFS1	G736S	-	Wolfram syndrome 1 (WFS1) [MIM:222300]	Possibly WFS1	2
WFS1	P885L	-	Wolfram syndrome 1 (WFS1) [MIM:222300]	Possibly WFS1	2
WFS1	G780R	-	Wolfram syndrome 1 (WFS1) [MIM:222300]	Possibly WFS1	2
WFS1	R818C	rs35932623	Wolfram syndrome 1 (WFS1) [MIM:222300]	Possibly WFS1	2
WFS1	Y669C	-	Wolfram syndrome 1 (WFS1) [MIM:222300]	Possibly WFS1	2
WFS1	R629W	rs71530910	Wolfram syndrome 1 (WFS1) [MIM:222300]	Possibly WFS1	2
ATP7B	G85V	-	Wilson disease (WD) [MIM:277900]	Possibly Wilson's disease	2
ATP7B	L492S	-	Wilson disease (WD) [MIM:277900]	Possibly Wilson's disease	2
ATP7B	G626A	-	Wilson disease (WD) [MIM:277900]	Possibly Wilson's disease	2
ATP7B	D642H	-	Wilson disease (WD) [MIM:277900]	Possibly Wilson's disease	2
ATP7B	M665I	rs72552259	Wilson disease (WD) [MIM:277900]	Possibly Wilson's disease	2
ATP7B	G710R	-	Wilson disease (WD) [MIM:277900]	Possibly Wilson's disease	2
ATP7B	G710S	-	Wilson disease (WD) [MIM:277900]	Possibly Wilson's disease	2
ATP7B	G711E	-	Wilson disease (WD) [MIM:277900]	Possibly Wilson's disease	2
ATP7B	Y713C	-	Wilson disease (WD) [MIM:277900]	Possibly Wilson's disease	2
ATP7B	I747F	-	Wilson disease (WD) [MIM:277900]	Possibly Wilson's disease	2
ATP7B	R778G	-	Wilson disease (WD) [MIM:277900]	Possibly Wilson's disease	2
ATP7B	R778Q	-	Wilson disease (WD) [MIM:277900]	Possibly Wilson's disease	2
ATP7B	R778W	-	Wilson disease (WD) [MIM:277900]	Possibly Wilson's disease	2
ATP7B	L795F	-	Wilson disease (WD) [MIM:277900]	Possibly Wilson's disease	2
ATP7B	P840L	-	Wilson disease (WD) [MIM:277900]	Possibly Wilson's disease	2
ATP7B	I857T	-	Wilson disease (WD) [MIM:277900]	Possibly Wilson's disease	2
ATP7B	G869R	rs191312027	Wilson disease (WD) [MIM:277900]	Possibly Wilson's disease	2
ATP7B	D918N	-	Wilson disease (WD) [MIM:277900]	Possibly Wilson's disease	2
ATP7B	R919W	-	Wilson disease (WD) [MIM:277900]	Possibly Wilson's disease	2
ATP7B	S921N	-	Wilson disease (WD) [MIM:277900]	Possibly Wilson's disease	2
ATP7B	T933P	-	Wilson disease (WD) [MIM:277900]	Possibly Wilson's disease	2
ATP7B	T935M	-	Wilson disease (WD) [MIM:277900]	Possibly Wilson's disease	2
ATP7B	G943D	-	Wilson disease (WD) [MIM:277900]	Possibly Wilson's disease	2
ATP7B	P992L	-	Wilson disease (WD) [MIM:277900]	Possibly Wilson's disease	2
ATP7B	A1003T	rs201497300	Wilson disease (WD) [MIM:277900]	Possibly Wilson's disease	2
ATP7B	A1018V	-	Wilson disease (WD) [MIM:277900]	Possibly Wilson's disease	2
ATP7B	G1035V	-	Wilson disease (WD) [MIM:277900]	Possibly Wilson's disease	2
ATP7B	L1043P	-	Wilson disease (WD) [MIM:277900]	Possibly Wilson's disease	2
ATP7B	E1064A	-	Wilson disease (WD) [MIM:277900]	Possibly Wilson's disease	2
ATP7B	E1064K	-	Wilson disease (WD) [MIM:277900]	Possibly Wilson's disease	2
ATP7B	L1083F	-	Wilson disease (WD) [MIM:277900]	Possibly Wilson's disease	2
ATP7B	G1089E	-	Wilson disease (WD) [MIM:277900]	Possibly Wilson's disease	2
ATP7B	G1089V	-	Wilson disease (WD) [MIM:277900]	Possibly Wilson's disease	2
ATP7B	G1101R	-	Wilson disease (WD) [MIM:277900]	Possibly Wilson's disease	2
ATP7B	I1102T	-	Wilson disease (WD) [MIM:277900]	Possibly Wilson's disease	2
ATP7B	Q1142H	-	Wilson disease (WD) [MIM:277900]	Possibly Wilson's disease	2
ATP7B	V1146M	-	Wilson disease (WD) [MIM:277900]	Possibly Wilson's disease	2
ATP7B	W1153C	-	Wilson disease (WD) [MIM:277900]	Possibly Wilson's disease	2
ATP7B	M1169V	-	Wilson disease (WD) [MIM:277900]	Possibly Wilson's disease	2
ATP7B	A1183G	-	Wilson disease (WD) [MIM:277900]	Possibly Wilson's disease	2
ATP7B	A1183T	-	Wilson disease (WD) [MIM:277900]	Possibly Wilson's disease	2
ATP7B	G1186C	-	Wilson disease (WD) [MIM:277900]	Possibly Wilson's disease	2
ATP7B	G1186S	-	Wilson disease (WD) [MIM:277900]	Possibly Wilson's disease	2
ATP7B	G1213V	-	Wilson disease (WD) [MIM:277900]	Possibly Wilson's disease	2
ATP7B	V1216M	-	Wilson disease (WD) [MIM:277900]	Possibly Wilson's disease	2
ATP7B	D1222Y	-	Wilson disease (WD) [MIM:277900]	Possibly Wilson's disease	2
ATP7B	G1266V	-	Wilson disease (WD) [MIM:277900]	Possibly Wilson's disease	2
ATP7B	D1267A	-	Wilson disease (WD) [MIM:277900]	Possibly Wilson's disease	2
ATP7B	P1273L	-	Wilson disease (WD) [MIM:277900]	Possibly Wilson's disease	2
ATP7B	A1278V	-	Wilson disease (WD) [MIM:277900]	Possibly Wilson's disease	2
ATP7B	S1310R	-	Wilson disease (WD) [MIM:277900]	Possibly Wilson's disease	2
ATP7B	R1322P	-	Wilson disease (WD) [MIM:277900]	Possibly Wilson's disease	2
ATP7B	G1341D	-	Wilson disease (WD) [MIM:277900]	Possibly Wilson's disease	2
ATP7B	W1353R	-	Wilson disease (WD) [MIM:277900]	Possibly Wilson's disease	2
ATP7B	A1358S	-	Wilson disease (WD) [MIM:277900]	Possibly Wilson's disease	2
ATP7B	R616Q	-	Wilson disease (WD) [MIM:277900]	Possibly Wilson's disease	2
ATP7B	G711R	-	Wilson disease (WD) [MIM:277900]	Possibly Wilson's disease	2
ATP7B	G711W	-	Wilson disease (WD) [MIM:277900]	Possibly Wilson's disease	2
ATP7B	S744P	-	Wilson disease (WD) [MIM:277900]	Possibly Wilson's disease	2
ATP7B	M769R	-	Wilson disease (WD) [MIM:277900]	Possibly Wilson's disease	2
ATP7B	L795R	-	Wilson disease (WD) [MIM:277900]	Possibly Wilson's disease	2
ATP7B	G869V	-	Wilson disease (WD) [MIM:277900]	Possibly Wilson's disease	2
ATP7B	C985Y	-	Wilson disease (WD) [MIM:277900]	Possibly Wilson's disease	2
ATP7B	A1003V	-	Wilson disease (WD) [MIM:277900]	Possibly Wilson's disease	2
ATP7B	T1033A	-	Wilson disease (WD) [MIM:277900]	Possibly Wilson's disease	2
ATP7B	R1041P	-	Wilson disease (WD) [MIM:277900]	Possibly Wilson's disease	2
ATP7B	P1052L	-	Wilson disease (WD) [MIM:277900]	Possibly Wilson's disease	2
ATP7B	G1061E	-	Wilson disease (WD) [MIM:277900]	Possibly Wilson's disease	2
ATP7B	A1063V	-	Wilson disease (WD) [MIM:277900]	Possibly Wilson's disease	2
ATP7B	E1068G	-	Wilson disease (WD) [MIM:277900]	Possibly Wilson's disease	2
ATP7B	Q1095P	-	Wilson disease (WD) [MIM:277900]	Possibly Wilson's disease	2
ATP7B	C1104F	-	Wilson disease (WD) [MIM:277900]	Possibly Wilson's disease	2
ATP7B	R1151H	-	Wilson disease (WD) [MIM:277900]	Possibly Wilson's disease	2
ATP7B	M1169T	-	Wilson disease (WD) [MIM:277900]	Possibly Wilson's disease	2
ATP7B	E1173K	-	Wilson disease (WD) [MIM:277900]	Possibly Wilson's disease	2
ATP7B	V1239G	-	Wilson disease (WD) [MIM:277900]	Possibly Wilson's disease	2
ATP7B	V1262F	-	Wilson disease (WD) [MIM:277900]	Possibly Wilson's disease	2
ATP7B	L1327V	-	Wilson disease (WD) [MIM:277900]	Possibly Wilson's disease	2
ATP7B	S1363F	-	Wilson disease (WD) [MIM:277900]	Possibly Wilson's disease	2
ATP7B	G710A	-	Wilson disease (WD) [MIM:277900]	Possibly Wilson's disease	2
ATP7B	Y741C	-	Wilson disease (WD) [MIM:277900]	Possibly Wilson's disease	2
ATP7B	G891V	-	Wilson disease (WD) [MIM:277900]	Possibly Wilson's disease	2
ATP7B	I967F	rs60003608	Wilson disease (WD) [MIM:277900]	Possibly Wilson's disease	2
ATP7B	T1031I	-	Wilson disease (WD) [MIM:277900]	Possibly Wilson's disease	2
ATP7B	R1038K	rs59959366	Wilson disease (WD) [MIM:277900]	Possibly Wilson's disease	2
ATP7B	V1106D	-	Wilson disease (WD) [MIM:277900]	Possibly Wilson's disease	2
ATP7B	W1153R	-	Wilson disease (WD) [MIM:277900]	Possibly Wilson's disease	2
ATP7B	G1176R	-	Wilson disease (WD) [MIM:277900]	Possibly Wilson's disease	2
ATP7B	D1222V	-	Wilson disease (WD) [MIM:277900]	Possibly Wilson's disease	2
ATP7B	G1355S	-	Wilson disease (WD) [MIM:277900]	Possibly Wilson's disease	2
ATP7B	N41S	-	Wilson disease (WD) [MIM:277900]	Possibly Wilson's disease	2
ATP7B	R616W	-	Wilson disease (WD) [MIM:277900]	Possibly Wilson's disease	2
ATP7B	L641S	rs186924074	Wilson disease (WD) [MIM:277900]	Possibly Wilson's disease	2
ATP7B	P690L	-	Wilson disease (WD) [MIM:277900]	Possibly Wilson's disease	2
ATP7B	S693C	-	Wilson disease (WD) [MIM:277900]	Possibly Wilson's disease	2
ATP7B	S721P	-	Wilson disease (WD) [MIM:277900]	Possibly Wilson's disease	2
ATP7B	T737R	-	Wilson disease (WD) [MIM:277900]	Possibly Wilson's disease	2
ATP7B	P760L	-	Wilson disease (WD) [MIM:277900]	Possibly Wilson's disease	2
ATP7B	D765G	-	Wilson disease (WD) [MIM:277900]	Possibly Wilson's disease	2
ATP7B	P768H	-	Wilson disease (WD) [MIM:277900]	Possibly Wilson's disease	2
ATP7B	M769I	-	Wilson disease (WD) [MIM:277900]	Possibly Wilson's disease	2
ATP7B	V890M	-	Wilson disease (WD) [MIM:277900]	Possibly Wilson's disease	2
ATP7B	Q898R	-	Wilson disease (WD) [MIM:277900]	Possibly Wilson's disease	2
ATP7B	D918E	-	Wilson disease (WD) [MIM:277900]	Possibly Wilson's disease	2
ATP7B	V949G	-	Wilson disease (WD) [MIM:277900]	Possibly Wilson's disease	2
ATP7B	S975Y	-	Wilson disease (WD) [MIM:277900]	Possibly Wilson's disease	2
ATP7B	T1033S	-	Wilson disease (WD) [MIM:277900]	Possibly Wilson's disease	2
ATP7B	F1094L	-	Wilson disease (WD) [MIM:277900]	Possibly Wilson's disease	2
ATP7B	P1098R	-	Wilson disease (WD) [MIM:277900]	Possibly Wilson's disease	2
ATP7B	G1099S	-	Wilson disease (WD) [MIM:277900]	Possibly Wilson's disease	2
ATP7B	G1111D	rs182659444	Wilson disease (WD) [MIM:277900]	Possibly Wilson's disease	2
ATP7B	A1168S	-	Wilson disease (WD) [MIM:277900]	Possibly Wilson's disease	2
ATP7B	T1232P	-	Wilson disease (WD) [MIM:277900]	Possibly Wilson's disease	2
ATP7B	K1248N	-	Wilson disease (WD) [MIM:277900]	Possibly Wilson's disease	2
ATP7B	L1255I	-	Wilson disease (WD) [MIM:277900]	Possibly Wilson's disease	2
ATP7B	D1271N	-	Wilson disease (WD) [MIM:277900]	Possibly Wilson's disease	2
ATP7B	D1279G	-	Wilson disease (WD) [MIM:277900]	Possibly Wilson's disease	2
ATP7B	L1305P	-	Wilson disease (WD) [MIM:277900]	Possibly Wilson's disease	2
ATP7B	I1336T	-	Wilson disease (WD) [MIM:277900]	Possibly Wilson's disease	2
ATP7B	G1355C	-	Wilson disease (WD) [MIM:277900]	Possibly Wilson's disease	2
ATP7B	L1373P	-	Wilson disease (WD) [MIM:277900]	Possibly Wilson's disease	2
ATP7B	L1373R	-	Wilson disease (WD) [MIM:277900]	Possibly Wilson's disease	2
ATP7B	A486S	-	Wilson disease (WD) [MIM:277900]	Possibly Wilson's disease	2
ATP7B	Y532H	-	Wilson disease (WD) [MIM:277900]	Possibly Wilson's disease	2
ATP7B	G591D	-	Wilson disease (WD) [MIM:277900]	Possibly Wilson's disease	2
ATP7B	A604P	-	Wilson disease (WD) [MIM:277900]	Possibly Wilson's disease	2
ATP7B	H639Y	-	Wilson disease (WD) [MIM:277900]	Possibly Wilson's disease	2
ATP7B	S653Y	-	Wilson disease (WD) [MIM:277900]	Possibly Wilson's disease	2
ATP7B	C703Y	-	Wilson disease (WD) [MIM:277900]	Possibly Wilson's disease	2
ATP7B	G710V	-	Wilson disease (WD) [MIM:277900]	Possibly Wilson's disease	2
ATP7B	A756G	-	Wilson disease (WD) [MIM:277900]	Possibly Wilson's disease	2
ATP7B	T766M	-	Wilson disease (WD) [MIM:277900]	Possibly Wilson's disease	2
ATP7B	L776P	-	Wilson disease (WD) [MIM:277900]	Possibly Wilson's disease	2
ATP7B	A861T	-	Wilson disease (WD) [MIM:277900]	Possibly Wilson's disease	2
ATP7B	G875V	-	Wilson disease (WD) [MIM:277900]	Possibly Wilson's disease	2
ATP7B	G943C	-	Wilson disease (WD) [MIM:277900]	Possibly Wilson's disease	2
ATP7B	G988R	-	Wilson disease (WD) [MIM:277900]	Possibly Wilson's disease	2
ATP7B	P992H	-	Wilson disease (WD) [MIM:277900]	Possibly Wilson's disease	2
ATP7B	M996T	-	Wilson disease (WD) [MIM:277900]	Possibly Wilson's disease	2
ATP7B	G1000R	-	Wilson disease (WD) [MIM:277900]	Possibly Wilson's disease	2
ATP7B	T1029I	-	Wilson disease (WD) [MIM:277900]	Possibly Wilson's disease	2
ATP7B	A1065P	-	Wilson disease (WD) [MIM:277900]	Possibly Wilson's disease	2
ATP7B	C1104Y	-	Wilson disease (WD) [MIM:277900]	Possibly Wilson's disease	2
ATP7B	V1106I	-	Wilson disease (WD) [MIM:277900]	Possibly Wilson's disease	2
ATP7B	G1176E	-	Wilson disease (WD) [MIM:277900]	Possibly Wilson's disease	2
ATP7B	G1221E	-	Wilson disease (WD) [MIM:277900]	Possibly Wilson's disease	2
ATP7B	D1222N	-	Wilson disease (WD) [MIM:277900]	Possibly Wilson's disease	2
ATP7B	V1252I	-	Wilson disease (WD) [MIM:277900]	Possibly Wilson's disease	2
ATP7B	Q1256R	-	Wilson disease (WD) [MIM:277900]	Possibly Wilson's disease	2
ATP7B	D1279Y	-	Wilson disease (WD) [MIM:277900]	Possibly Wilson's disease	2
ATP7B	G1287S	-	Wilson disease (WD) [MIM:277900]	Possibly Wilson's disease	2
ATP7B	D1296N	rs199821556	Wilson disease (WD) [MIM:277900]	Possibly Wilson's disease	2
ATP7B	Y1331S	-	Wilson disease (WD) [MIM:277900]	Possibly Wilson's disease	2
ATP7B	G1341S	-	Wilson disease (WD) [MIM:277900]	Possibly Wilson's disease	2
ATP7B	G1341V	-	Wilson disease (WD) [MIM:277900]	Possibly Wilson's disease	2
ATP7B	P1352S	-	Wilson disease (WD) [MIM:277900]	Possibly Wilson's disease	2
ATP7B	L1368P	-	Wilson disease (WD) [MIM:277900]	Possibly Wilson's disease	2
ATP7B	C1375S	-	Wilson disease (WD) [MIM:277900]	Possibly Wilson's disease	2
ATP7B	P1379S	rs181250704	Wilson disease (WD) [MIM:277900]	Possibly Wilson's disease	2
ATP7B	S657R	-	Wilson disease (WD) [MIM:277900]	Possibly Wilson's disease	2
ATP7B	A971V	-	Wilson disease (WD) [MIM:277900]	Possibly Wilson's disease	2
ATP7B	T974M	-	Wilson disease (WD) [MIM:277900]	Possibly Wilson's disease	2
ATP7B	Q1004P	-	Wilson disease (WD) [MIM:277900]	Possibly Wilson's disease	2
ATP7B	G1149A	-	Wilson disease (WD) [MIM:277900]	Possibly Wilson's disease	2
ATP7B	D1164N	-	Wilson disease (WD) [MIM:277900]	Possibly Wilson's disease	2
ATP7B	E1173G	-	Wilson disease (WD) [MIM:277900]	Possibly Wilson's disease	2
ATP7B	R1228T	-	Wilson disease (WD) [MIM:277900]	Possibly Wilson's disease	2
ATP7B	I1230V	rs200911496	Wilson disease (WD) [MIM:277900]	Possibly Wilson's disease	2
ATP7B	D1267V	-	Wilson disease (WD) [MIM:277900]	Possibly Wilson's disease	2
ATP7B	A1328T	-	Wilson disease (WD) [MIM:277900]	Possibly Wilson's disease	2
ATP7B	M1359I	-	Wilson disease (WD) [MIM:277900]	Possibly Wilson's disease	2
ATP7B	L549P	-	Wilson disease (WD) [MIM:277900]	Possibly Wilson's disease	2
ATP7B	G998D	-	Wilson disease (WD) [MIM:277900]	Possibly Wilson's disease	2
ATP7B	N1332D	-	Wilson disease (WD) [MIM:277900]	Possibly Wilson's disease	2
ATP7B	G1341R	-	Wilson disease (WD) [MIM:277900]	Possibly Wilson's disease	2
WAS	E31K	-	Wiskott-Aldrich syndrome (WAS) [MIM:301000]	Possibly Wiskott-Aldrich syndrome	2
WAS	R86C	-	Wiskott-Aldrich syndrome (WAS) [MIM:301000]	Possibly Wiskott-Aldrich syndrome	2
WAS	W97C	-	Wiskott-Aldrich syndrome (WAS) [MIM:301000]	Possibly Wiskott-Aldrich syndrome	2
WAS	E131K	rs146220228	Wiskott-Aldrich syndrome (WAS) [MIM:301000]	Possibly Wiskott-Aldrich syndrome	2
WAS	E133K	-	Wiskott-Aldrich syndrome (WAS) [MIM:301000]	Possibly Wiskott-Aldrich syndrome	2
WAS	C43W	-	Wiskott-Aldrich syndrome (WAS) [MIM:301000]	Possibly Wiskott-Aldrich syndrome	2
WAS	C73R	-	Wiskott-Aldrich syndrome (WAS) [MIM:301000]	Possibly Wiskott-Aldrich syndrome	2
WAS	F84L	-	Wiskott-Aldrich syndrome (WAS) [MIM:301000]	Possibly Wiskott-Aldrich syndrome	2
WAS	G89D	-	Wiskott-Aldrich syndrome (WAS) [MIM:301000]	Possibly Wiskott-Aldrich syndrome	2
WAS	Q52H	-	Wiskott-Aldrich syndrome (WAS) [MIM:301000]	Possibly Wiskott-Aldrich syndrome	2
WAS	G70W	-	Wiskott-Aldrich syndrome (WAS) [MIM:301000]	Possibly Wiskott-Aldrich syndrome	2
WAS	P58L	-	Wiskott-Aldrich syndrome (WAS) [MIM:301000]	Possibly Wiskott-Aldrich syndrome	2
LPAR6	D63V	-	Woolly hair autosomal recessive 1 with or wit	Possibly Woolly hair, autosomal recessive 1	2
ERCC2	R616P	-	Xeroderma pigmentosum complementation group D	Possibly Xeroderma pigmentosum, group D	2
ERCC2	G602D	-	Xeroderma pigmentosum complementation group D	Possibly Xeroderma pigmentosum, group D	2
ERCC2	Y542C	-	Xeroderma pigmentosum complementation group D	Possibly Xeroderma pigmentosum, group D	2
ERCC2	R601L	-	Xeroderma pigmentosum complementation group D	Possibly Xeroderma pigmentosum, group D	2
ERCC2	R683Q	-	Xeroderma pigmentosum complementation group D	Possibly Xeroderma pigmentosum, group D	2
ERCC2	R511Q	-	Xeroderma pigmentosum complementation group D	Possibly Xeroderma pigmentosum, group D	2
ERCC2	R601W	-	Xeroderma pigmentosum complementation group D	Possibly Xeroderma pigmentosum, group D	2
ERCC2	R666W	-	Xeroderma pigmentosum complementation group D	Possibly Xeroderma pigmentosum, group D	2
ERCC2	R616P	-	Trichothiodystrophy photosensitive (TTDP) [MI	Possibly Xeroderma pigmentosum, group D	0
ERCC2	R658H	-	Trichothiodystrophy photosensitive (TTDP) [MI	Possibly Xeroderma pigmentosum, group D	0
ERCC2	D673G	-	Trichothiodystrophy photosensitive (TTDP) [MI	Possibly Xeroderma pigmentosum, group D	0
ERCC2	R487G	-	Trichothiodystrophy photosensitive (TTDP) [MI	Possibly Xeroderma pigmentosum, group D	0
ERCC2	R592P	-	Trichothiodystrophy photosensitive (TTDP) [MI	Possibly Xeroderma pigmentosum, group D	0
ERCC2	A594P	-	Trichothiodystrophy photosensitive (TTDP) [MI	Possibly Xeroderma pigmentosum, group D	0
ERCC2	R658G	-	Trichothiodystrophy photosensitive (TTDP) [MI	Possibly Xeroderma pigmentosum, group D	0
ERCC2	C663R	-	Trichothiodystrophy photosensitive (TTDP) [MI	Possibly Xeroderma pigmentosum, group D	0
BTK	L11P	-	X-linked agammaglobulinemia (XLA) [MIM:300755	Possibly X-linked agammaglobulinemia	2
BTK	K12R	-	X-linked agammaglobulinemia (XLA) [MIM:300755	Possibly X-linked agammaglobulinemia	2
BTK	S14F	-	X-linked agammaglobulinemia (XLA) [MIM:300755	Possibly X-linked agammaglobulinemia	2
BTK	F25S	-	X-linked agammaglobulinemia (XLA) [MIM:300755	Possibly X-linked agammaglobulinemia	2
BTK	R28P	-	X-linked agammaglobulinemia (XLA) [MIM:300755	Possibly X-linked agammaglobulinemia	2
BTK	V64F	-	X-linked agammaglobulinemia (XLA) [MIM:300755	Possibly X-linked agammaglobulinemia	2
BTK	L295P	-	X-linked agammaglobulinemia (XLA) [MIM:300755	Possibly X-linked agammaglobulinemia	2
BTK	G302E	-	X-linked agammaglobulinemia (XLA) [MIM:300755	Possibly X-linked agammaglobulinemia	2
BTK	L358F	-	X-linked agammaglobulinemia (XLA) [MIM:300755	Possibly X-linked agammaglobulinemia	2
BTK	H362Q	-	X-linked agammaglobulinemia (XLA) [MIM:300755	Possibly X-linked agammaglobulinemia	2
BTK	H364P	-	X-linked agammaglobulinemia (XLA) [MIM:300755	Possibly X-linked agammaglobulinemia	2
BTK	N365Y	-	X-linked agammaglobulinemia (XLA) [MIM:300755	Possibly X-linked agammaglobulinemia	2
BTK	I370M	-	X-linked agammaglobulinemia (XLA) [MIM:300755	Possibly X-linked agammaglobulinemia	2
BTK	Y418H	-	X-linked agammaglobulinemia (XLA) [MIM:300755	Possibly X-linked agammaglobulinemia	2
BTK	I429N	-	X-linked agammaglobulinemia (XLA) [MIM:300755	Possibly X-linked agammaglobulinemia	2
BTK	Y476D	-	X-linked agammaglobulinemia (XLA) [MIM:300755	Possibly X-linked agammaglobulinemia	2
BTK	M477R	-	X-linked agammaglobulinemia (XLA) [MIM:300755	Possibly X-linked agammaglobulinemia	2
BTK	C502F	-	X-linked agammaglobulinemia (XLA) [MIM:300755	Possibly X-linked agammaglobulinemia	2
BTK	C502W	-	X-linked agammaglobulinemia (XLA) [MIM:300755	Possibly X-linked agammaglobulinemia	2
BTK	C506Y	-	X-linked agammaglobulinemia (XLA) [MIM:300755	Possibly X-linked agammaglobulinemia	2
BTK	M509V	-	X-linked agammaglobulinemia (XLA) [MIM:300755	Possibly X-linked agammaglobulinemia	2
BTK	D521H	-	X-linked agammaglobulinemia (XLA) [MIM:300755	Possibly X-linked agammaglobulinemia	2
BTK	D521N	-	X-linked agammaglobulinemia (XLA) [MIM:300755	Possibly X-linked agammaglobulinemia	2
BTK	R525P	-	X-linked agammaglobulinemia (XLA) [MIM:300755	Possibly X-linked agammaglobulinemia	2
BTK	N526K	-	X-linked agammaglobulinemia (XLA) [MIM:300755	Possibly X-linked agammaglobulinemia	2
BTK	R544K	-	X-linked agammaglobulinemia (XLA) [MIM:300755	Possibly X-linked agammaglobulinemia	2
BTK	E567K	-	X-linked agammaglobulinemia (XLA) [MIM:300755	Possibly X-linked agammaglobulinemia	2
BTK	A582V	-	X-linked agammaglobulinemia (XLA) [MIM:300755	Possibly X-linked agammaglobulinemia	2
BTK	M587L	-	X-linked agammaglobulinemia (XLA) [MIM:300755	Possibly X-linked agammaglobulinemia	2
BTK	S592P	-	X-linked agammaglobulinemia (XLA) [MIM:300755	Possibly X-linked agammaglobulinemia	2
BTK	G594E	-	X-linked agammaglobulinemia (XLA) [MIM:300755	Possibly X-linked agammaglobulinemia	2
BTK	G594R	-	X-linked agammaglobulinemia (XLA) [MIM:300755	Possibly X-linked agammaglobulinemia	2
BTK	Y598C	-	X-linked agammaglobulinemia (XLA) [MIM:300755	Possibly X-linked agammaglobulinemia	2
BTK	P619S	-	X-linked agammaglobulinemia (XLA) [MIM:300755	Possibly X-linked agammaglobulinemia	2
BTK	C633Y	-	X-linked agammaglobulinemia (XLA) [MIM:300755	Possibly X-linked agammaglobulinemia	2
BTK	R641C	-	X-linked agammaglobulinemia (XLA) [MIM:300755	Possibly X-linked agammaglobulinemia	2
BTK	R641H	-	X-linked agammaglobulinemia (XLA) [MIM:300755	Possibly X-linked agammaglobulinemia	2
BTK	F644S	-	X-linked agammaglobulinemia (XLA) [MIM:300755	Possibly X-linked agammaglobulinemia	2
BTK	L647P	-	X-linked agammaglobulinemia (XLA) [MIM:300755	Possibly X-linked agammaglobulinemia	2
BTK	K19E	-	X-linked agammaglobulinemia (XLA) [MIM:300755	Possibly X-linked agammaglobulinemia	2
BTK	K27R	-	X-linked agammaglobulinemia (XLA) [MIM:300755	Possibly X-linked agammaglobulinemia	2
BTK	R28C	-	X-linked agammaglobulinemia (XLA) [MIM:300755	Possibly X-linked agammaglobulinemia	2
BTK	Y40C	-	X-linked agammaglobulinemia (XLA) [MIM:300755	Possibly X-linked agammaglobulinemia	2
BTK	Y40N	-	X-linked agammaglobulinemia (XLA) [MIM:300755	Possibly X-linked agammaglobulinemia	2
BTK	I61N	-	X-linked agammaglobulinemia (XLA) [MIM:300755	Possibly X-linked agammaglobulinemia	2
BTK	V64D	-	X-linked agammaglobulinemia (XLA) [MIM:300755	Possibly X-linked agammaglobulinemia	2
BTK	S115F	-	X-linked agammaglobulinemia (XLA) [MIM:300755	Possibly X-linked agammaglobulinemia	2
BTK	T117P	-	X-linked agammaglobulinemia (XLA) [MIM:300755	Possibly X-linked agammaglobulinemia	2
BTK	Q127H	-	X-linked agammaglobulinemia (XLA) [MIM:300755	Possibly X-linked agammaglobulinemia	2
BTK	C154S	-	X-linked agammaglobulinemia (XLA) [MIM:300755	Possibly X-linked agammaglobulinemia	2
BTK	C155G	-	X-linked agammaglobulinemia (XLA) [MIM:300755	Possibly X-linked agammaglobulinemia	2
BTK	C155R	-	X-linked agammaglobulinemia (XLA) [MIM:300755	Possibly X-linked agammaglobulinemia	2
BTK	T184P	-	X-linked agammaglobulinemia (XLA) [MIM:300755	Possibly X-linked agammaglobulinemia	2
BTK	R288Q	-	X-linked agammaglobulinemia (XLA) [MIM:300755	Possibly X-linked agammaglobulinemia	2
BTK	G302R	-	X-linked agammaglobulinemia (XLA) [MIM:300755	Possibly X-linked agammaglobulinemia	2
BTK	R307T	-	X-linked agammaglobulinemia (XLA) [MIM:300755	Possibly X-linked agammaglobulinemia	2
BTK	D308E	-	X-linked agammaglobulinemia (XLA) [MIM:300755	Possibly X-linked agammaglobulinemia	2
BTK	V319A	-	X-linked agammaglobulinemia (XLA) [MIM:300755	Possibly X-linked agammaglobulinemia	2
BTK	S366F	-	X-linked agammaglobulinemia (XLA) [MIM:300755	Possibly X-linked agammaglobulinemia	2
BTK	L369F	-	X-linked agammaglobulinemia (XLA) [MIM:300755	Possibly X-linked agammaglobulinemia	2
BTK	R372G	-	X-linked agammaglobulinemia (XLA) [MIM:300755	Possibly X-linked agammaglobulinemia	2
BTK	G414R	-	X-linked agammaglobulinemia (XLA) [MIM:300755	Possibly X-linked agammaglobulinemia	2
BTK	K430R	-	X-linked agammaglobulinemia (XLA) [MIM:300755	Possibly X-linked agammaglobulinemia	2
BTK	E445D	-	X-linked agammaglobulinemia (XLA) [MIM:300755	Possibly X-linked agammaglobulinemia	2
BTK	G462D	-	X-linked agammaglobulinemia (XLA) [MIM:300755	Possibly X-linked agammaglobulinemia	2
BTK	G462V	-	X-linked agammaglobulinemia (XLA) [MIM:300755	Possibly X-linked agammaglobulinemia	2
BTK	A508D	-	X-linked agammaglobulinemia (XLA) [MIM:300755	Possibly X-linked agammaglobulinemia	2
BTK	M509I	-	X-linked agammaglobulinemia (XLA) [MIM:300755	Possibly X-linked agammaglobulinemia	2
BTK	L518R	-	X-linked agammaglobulinemia (XLA) [MIM:300755	Possibly X-linked agammaglobulinemia	2
BTK	D521G	-	X-linked agammaglobulinemia (XLA) [MIM:300755	Possibly X-linked agammaglobulinemia	2
BTK	A523E	-	X-linked agammaglobulinemia (XLA) [MIM:300755	Possibly X-linked agammaglobulinemia	2
BTK	R525G	-	X-linked agammaglobulinemia (XLA) [MIM:300755	Possibly X-linked agammaglobulinemia	2
BTK	V535F	-	X-linked agammaglobulinemia (XLA) [MIM:300755	Possibly X-linked agammaglobulinemia	2
BTK	F559S	-	X-linked agammaglobulinemia (XLA) [MIM:300755	Possibly X-linked agammaglobulinemia	2
BTK	W563L	-	X-linked agammaglobulinemia (XLA) [MIM:300755	Possibly X-linked agammaglobulinemia	2
BTK	F583S	-	X-linked agammaglobulinemia (XLA) [MIM:300755	Possibly X-linked agammaglobulinemia	2
BTK	E589D	-	X-linked agammaglobulinemia (XLA) [MIM:300755	Possibly X-linked agammaglobulinemia	2
BTK	P619A	-	X-linked agammaglobulinemia (XLA) [MIM:300755	Possibly X-linked agammaglobulinemia	2
BTK	P619T	-	X-linked agammaglobulinemia (XLA) [MIM:300755	Possibly X-linked agammaglobulinemia	2
BTK	A622P	-	X-linked agammaglobulinemia (XLA) [MIM:300755	Possibly X-linked agammaglobulinemia	2
BTK	V626G	-	X-linked agammaglobulinemia (XLA) [MIM:300755	Possibly X-linked agammaglobulinemia	2
BTK	M630T	-	X-linked agammaglobulinemia (XLA) [MIM:300755	Possibly X-linked agammaglobulinemia	2
BTK	F644L	-	X-linked agammaglobulinemia (XLA) [MIM:300755	Possibly X-linked agammaglobulinemia	2
BTK	Y39S	-	X-linked agammaglobulinemia (XLA) [MIM:300755	Possibly X-linked agammaglobulinemia	2
BTK	L512P	-	X-linked agammaglobulinemia (XLA) [MIM:300755	Possibly X-linked agammaglobulinemia	2
BTK	L512Q	-	X-linked agammaglobulinemia (XLA) [MIM:300755	Possibly X-linked agammaglobulinemia	2
BTK	R544G	-	X-linked agammaglobulinemia (XLA) [MIM:300755	Possibly X-linked agammaglobulinemia	2
BTK	S578Y	-	X-linked agammaglobulinemia (XLA) [MIM:300755	Possibly X-linked agammaglobulinemia	2
BTK	E589K	-	X-linked agammaglobulinemia (XLA) [MIM:300755	Possibly X-linked agammaglobulinemia	2
PDHA1	F205L	-	X-linked Leigh syndrome (X-LS) [MIM:308930]	Pyruvate dehydrogenase e1-alpha deficiency	2
PDHA1	R378H	-	X-linked Leigh syndrome (X-LS) [MIM:308930]	Pyruvate dehydrogenase e1-alpha deficiency	2
THBD	D486Y	rs41348347	Thrombophilia due to thrombomodulin defect (T	Reclassified - variant of unknown significance	2
USH2A	V218E	-	Usher syndrome 2A (USH2A) [MIM:276901]	Retinitis pigmentosa-deafness syndrome	2
USH2A	N346H	-	Usher syndrome 2A (USH2A) [MIM:276901]	Retinitis pigmentosa-deafness syndrome	2
USH2A	C536R	-	Usher syndrome 2A (USH2A) [MIM:276901]	Retinitis pigmentosa-deafness syndrome	2
MYO7A	G214R	-	Usher syndrome 1B (USH1B) [MIM:276900]	Retinitis pigmentosa-deafness syndrome	2
MYO7A	E1170K	-	Usher syndrome 1B (USH1B) [MIM:276900]	Retinitis pigmentosa-deafness syndrome	2
MYO7A	R1240Q	-	Usher syndrome 1B (USH1B) [MIM:276900]	Retinitis pigmentosa-deafness syndrome	2
MYO7A	I134N	-	Usher syndrome 1B (USH1B) [MIM:276900]	Retinitis pigmentosa-deafness syndrome	2
MYO7A	T165M	-	Usher syndrome 1B (USH1B) [MIM:276900]	Retinitis pigmentosa-deafness syndrome	2
MYO7A	A457V	-	Usher syndrome 1B (USH1B) [MIM:276900]	Retinitis pigmentosa-deafness syndrome	2
MYO7A	G519D	-	Usher syndrome 1B (USH1B) [MIM:276900]	Retinitis pigmentosa-deafness syndrome	2
MYO7A	E968D	-	Usher syndrome 1B (USH1B) [MIM:276900]	Retinitis pigmentosa-deafness syndrome	2
MYO7A	L1858P	-	Usher syndrome 1B (USH1B) [MIM:276900]	Retinitis pigmentosa-deafness syndrome	2
MYO7A	P1887L	-	Usher syndrome 1B (USH1B) [MIM:276900]	Retinitis pigmentosa-deafness syndrome	2
MYO7A	G2187D	-	Usher syndrome 1B (USH1B) [MIM:276900]	Retinitis pigmentosa-deafness syndrome	2
MYO7A	R1873W	-	Usher syndrome 1B (USH1B) [MIM:276900]	Retinitis pigmentosa-deafness syndrome	2
USH2A	C759F	rs80338902	Usher syndrome 2A (USH2A) [MIM:276901]	Retinitis pigmentosa-deafness syndrome OR Retinitis pigmentosa OR Retinitis pigmentosa 39	2
MYO7A	R212H	rs28934610	Usher syndrome 1B (USH1B) [MIM:276900]	Retinitis pigmentosa-deafness syndrome OR Usher syndrome, type 1B	2
USH2A	C419F	-	Usher syndrome 2A (USH2A) [MIM:276901]	Retinitis pigmentosa-deafness syndrome OR Usher syndrome, type 2A	2
FZD4	I256V	-	Vitreoretinopathy, exudative 1 (EVR1) [MIM:13	Retinopathy of prematurity	2
TBX1	H194Q	-	Velocardiofacial syndrome (VCFS) [MIM:192430]	Shprintzen syndrome	2
ATM	D1682H	-	T-prolymphocytic leukemia	T-cell prolymphocytic leukemia, somatic	2
WAS	T45M	-	Wiskott-Aldrich syndrome (WAS) [MIM:301000]	Thrombocytopenia, X-linked	2
GATA1	D218G	-	X-linked dyserythropoietic anemia and thrombocytopenia	THROMBOCYTOPENIA, X-LINKED, WITHOUT DYSERYTHROPOIETIC ANEMIA	2
SLC5A5	G93R	-	Thyroid dyshormonogenesis 1 (TDH1) [MIM:27440	Thyroid dyshormonogenesis 1	2
SLC5A5	Q267E	-	Thyroid dyshormonogenesis 1 (TDH1) [MIM:27440	Thyroid dyshormonogenesis 1	2
SLC5A5	T354P	-	Thyroid dyshormonogenesis 1 (TDH1) [MIM:27440	Thyroid dyshormonogenesis 1	2
SLC5A5	G395R	-	Thyroid dyshormonogenesis 1 (TDH1) [MIM:27440	Thyroid dyshormonogenesis 1	2
SLC5A5	G543E	-	Thyroid dyshormonogenesis 1 (TDH1) [MIM:27440	Thyroid dyshormonogenesis 1	2
DUOX2	R376W	-	Thyroid dyshormonogenesis 6 (TDH6) [MIM:60720	Thyroid dyshormonogenesis 6	2
CACNA1C	G402S	-	Timothy syndrome (TS) [MIM:601005]	Timothy syndrome	2
CACNA1C	G406R	-	Timothy syndrome (TS) [MIM:601005]	Timothy syndrome	2
PAX9	G51S	-	Tooth agenesis selective 3 (STHAG3) [MIM:6046	Tooth agenesis, selective, 3	2
WNT10A	D217N	rs146902156	Tooth agenesis selective 4 (STHAG4) [MIM:1504	Tooth agenesis, selective, 4	2
WNT10A	R128Q	rs121908121	Tooth agenesis selective 4 (STHAG4) [MIM:1504	Tooth agenesis, selective, 4 OR hodermal dysplasia	2
WNT10A	F228I	rs121908120	Tooth agenesis selective 4 (STHAG4) [MIM:1504	Tooth agenesis, selective, 4 OR hodermal dysplasia	2
EDA	T338M	-	Tooth agenesis selective X-linked 1 (STHAGX1)	Tooth agenesis, selective, X-linked, 1	2
COL7A1	G1595R	-	Nail disorder, non-syndromic congenital, 8 (N	Transient bullous dermolysis of the newborn	2
ABCC8	L582V	-	Transient neonatal diabetes mellitus 2 (TNDM2	Transient neonatal diabetes mellitus 2 OR Diabetes mellitus type 2	2
ABCC8	R1379C	-	Transient neonatal diabetes mellitus 2 (TNDM2	Transient neonatal diabetes mellitus 2 OR Diabetes mellitus type 2	2
KCNJ11	G53R	-	Transient neonatal diabetes mellitus 3 (TNDM3	Transient neonatal diabetes mellitus 3	2
KCNJ11	G53S	-	Transient neonatal diabetes mellitus 3 (TNDM3	Transient neonatal diabetes mellitus 3	2
MED13L	E251G	rs28940309	Transposition of the great arteries dextro-lo	Transposition of great arteries	2
MED13L	R1872H	rs28940310	Transposition of the great arteries dextro-lo	Transposition of great arteries	2
MED13L	D2023G	-	Transposition of the great arteries dextro-lo	Transposition of great arteries	2
GDF1	A318T	-	Transposition of the great arteries dextro-lo	Transposition of great arteries, dextro-looped 3	2
SKIV2L	V341G	rs281875237	Trichohepatoenteric syndrome 2 (THES2) [MIM:6	Trichohepatoenteric syndrome 2	2
GTF2H5	L21P	-	Trichothiodystrophy photosensitive (TTDP) [MI	Trichothiodystrophy, complementation group a	2
MPLKIP	M144V	-	Trichothiodystrophy non-photosensitive 1 (TTD	Trichothiodystrophy, nonphotosensitive 1	2
FMO3	P153L	-	Trimethylaminuria (TMAU) [MIM:602079]	Trimethylaminuria	2
FMO3	R492W	-	Trimethylaminuria (TMAU) [MIM:602079]	Trimethylaminuria	2
FMO3	A52T	-	Trimethylaminuria (TMAU) [MIM:602079]	Trimethylaminuria	2
FMO3	R387L	rs72549331	Trimethylaminuria (TMAU) [MIM:602079]	Trimethylaminuria	2
FMO3	E32K	-	Trimethylaminuria (TMAU) [MIM:602079]	Trimethylaminuria	2
FMO3	N61S	-	Trimethylaminuria (TMAU) [MIM:602079]	Trimethylaminuria	2
FMO3	M434I	-	Trimethylaminuria (TMAU) [MIM:602079]	Trimethylaminuria	2
OPN1SW	G79R	rs104894031	Tritan color blindness (CBT) [MIM:190900]	Tritanopia	2
OPN1SW	S214P	-	Tritan color blindness (CBT) [MIM:190900]	Tritanopia	2
OPN1SW	P264S	-	Tritan color blindness (CBT) [MIM:190900]	Tritanopia	2
FGF23	S71G	-	Tumoral calcinosis, hyperphosphatemic, famili	Tumoral calcinosis, familial, hyperphosphatemic	2
KL	H193R	-	Tumoral calcinosis, hyperphosphatemic, famili	Tumoral calcinosis, hyperphosphatemic	2
FAH	N16I	-	Tyrosinemia 1 (TYRO1) [MIM:276700]	Tyrosinemia type I	2
FAH	Q64H	-	Tyrosinemia 1 (TYRO1) [MIM:276700]	Tyrosinemia type I	2
FAH	A134D	-	Tyrosinemia 1 (TYRO1) [MIM:276700]	Tyrosinemia type I	2
FAH	D233V	-	Tyrosinemia 1 (TYRO1) [MIM:276700]	Tyrosinemia type I	2
FAH	P261L	-	Tyrosinemia 1 (TYRO1) [MIM:276700]	Tyrosinemia type I	2
FAH	G337S	-	Tyrosinemia 1 (TYRO1) [MIM:276700]	Tyrosinemia type I	2
FAH	R381G	-	Tyrosinemia 1 (TYRO1) [MIM:276700]	Tyrosinemia type I	2
FAH	Q279R	-	Tyrosinemia 1 (TYRO1) [MIM:276700]	Tyrosinemia type I	2
COL6A1	G284R	-	Ullrich congenital muscular dystrophy (UCMD)	Ullrich congenital muscular dystrophy, autosomal dominant	2
COL6A1	G290R	-	Ullrich congenital muscular dystrophy (UCMD)	Ullrich congenital muscular dystrophy, autosomal dominant	2
COL6A2	G283R	-	Ullrich congenital muscular dystrophy (UCMD)	Ullrich congenital muscular dystrophy, autosomal dominant	2
COL6A2	R876S	-	Ullrich congenital muscular dystrophy (UCMD)	Ullrich congenital muscular dystrophy, autosomal recessive	2
COL6A1	G281R	-	Ullrich congenital muscular dystrophy (UCMD)	Ullrich congenital muscular dystrophy, digenic,	2
COL6A2	R498H	-	Ullrich congenital muscular dystrophy (UCMD)	Ullrich congenital muscular dystrophy, digenic, col6a1/	2
SLC30A2	H54R	-	Zinc deficiency, transient neonatal (TNZD) [M	Unknown	2
SLC30A2	G87R	-	Zinc deficiency, transient neonatal (TNZD) [M	Unknown	2
ERCC2	G47R	-	Xeroderma pigmentosum complementation group D	Unknown	-1
ERCC2	D234N	-	Xeroderma pigmentosum complementation group D	Unknown	-1
ERCC2	T76A	-	Xeroderma pigmentosum complementation group D	Unknown	-1
MOCOS	A57P	-	Xanthinuria 2 (XU2) [MIM:603592]	Unknown	-2
MOCOS	T294I	-	Xanthinuria 2 (XU2) [MIM:603592]	Unknown	-2
MOCOS	R776C	-	Xanthinuria 2 (XU2) [MIM:603592]	Unknown	-2
LIPA	L200P	-	Wolman disease (WOD) [MIM:278000]	Unknown	-2
WFS1	E169K	-	Wolfram syndrome 1 (WFS1) [MIM:222300]	Unknown	-1
WAS	A134T	-	Wiskott-Aldrich syndrome (WAS) [MIM:301000]	Unknown	-1
KRT13	L119P	-	White sponge nevus of cannon (WSN) [MIM:19390	Unknown	-2
KRT13	M108T	-	White sponge nevus of cannon (WSN) [MIM:19390	Unknown	-2
KRT13	N112S	-	White sponge nevus of cannon (WSN) [MIM:19390	Unknown	-2
KRT13	L115P	-	White sponge nevus of cannon (WSN) [MIM:19390	Unknown	-2
KRT13	L111P	-	White sponge nevus of cannon (WSN) [MIM:19390	Unknown	-2
DDX11	R263Q	-	Warsaw breakage syndrome (WBRS) [MIM:613398]	Unknown	-2
VWF	P2063S	rs61750615	Von Willebrand disease 3 (VWD3) [MIM:277480]	Unknown	-2
VWF	L1460V	-	Von Willebrand disease 2 (VWD2) [MIM:613554]	Unknown	-1
VWF	A1461V	-	Von Willebrand disease 2 (VWD2) [MIM:613554]	Unknown	-1
CAPN5	R243L	-	Vitreoretinopathy, neovascular inflammatory (	Unknown	-1
CAPN5	L244P	-	Vitreoretinopathy, neovascular inflammatory (	Unknown	-1
FZD4	M105V	-	Vitreoretinopathy, exudative 1 (EVR1) [MIM:13	Unknown	-1
FZD4	P33S	rs61735304	Vitreoretinopathy, exudative 1 (EVR1) [MIM:13	Unknown	-1
FZD4	G36D	-	Vitreoretinopathy, exudative 1 (EVR1) [MIM:13	Unknown	-1
FZD4	E40Q	-	Vitreoretinopathy, exudative 1 (EVR1) [MIM:13	Unknown	-1
FZD4	H69Y	rs80358282	Vitreoretinopathy, exudative 1 (EVR1) [MIM:13	Unknown	-1
FZD4	M105T	-	Vitreoretinopathy, exudative 1 (EVR1) [MIM:13	Unknown	-1
FZD4	I114T	-	Vitreoretinopathy, exudative 1 (EVR1) [MIM:13	Unknown	-1
FZD4	T445P	-	Vitreoretinopathy, exudative 1 (EVR1) [MIM:13	Unknown	-1
FZD4	G488D	-	Vitreoretinopathy, exudative 1 (EVR1) [MIM:13	Unknown	-1
FZD4	S497F	-	Vitreoretinopathy, exudative 1 (EVR1) [MIM:13	Unknown	-1
FZD4	G525R	-	Vitreoretinopathy, exudative 1 (EVR1) [MIM:13	Unknown	-1
EPG5	Q336R	rs201757275	Vici syndrome (VICIS) [MIM:242840]	Unknown	-2
CALM1	N54I	-	Ventricular tachycardia, catecholaminergic po	Unknown	-2
CALM1	N98S	-	Ventricular tachycardia, catecholaminergic po	Unknown	-2
RYR2	P4902L	-	Ventricular tachycardia, catecholaminergic po	Unknown	-2
RYR2	T2504M	-	Ventricular tachycardia, catecholaminergic po	Unknown	-1
RYR2	I4848V	-	Ventricular tachycardia, catecholaminergic po	Unknown	-1
RYR2	I4867M	-	Ventricular tachycardia, catecholaminergic po	Unknown	-1
RYR2	V4880A	-	Ventricular tachycardia, catecholaminergic po	Unknown	-1
RYR2	N4895D	-	Ventricular tachycardia, catecholaminergic po	Unknown	-1
GATA4	A6V	rs199922907	Ventricular septal defect 1 (VSD1) [MIM:61442	Unknown	-1
WDR65	D523Y	-	Van der Woude syndrome 2 (VWS2) [MIM:606713]	Unknown	-2
IRF6	L294P	-	Van der Woude syndrome 1 (VWS1) [MIM:119300]	Unknown	-1
IRF6	V297I	-	Van der Woude syndrome 1 (VWS1) [MIM:119300]	Unknown	-1
GPR98	H5978R	-	Usher syndrome 2C (USH2C) [MIM:605472]	Unknown	-1
CDH23	R1507Q	-	Usher syndrome 1D (USH1D) [MIM:601067]	Unknown	-1
CDH23	E247K	-	Usher syndrome 1D (USH1D) [MIM:601067]	Unknown	-1
MYO7A	A1288P	-	Usher syndrome 1B (USH1B) [MIM:276900]	Unknown	-1
TBX3	L143P	-	Ulnar-mammary syndrome (UMS) [MIM:181450]	Unknown	-2
TBX3	Y149S	-	Ulnar-mammary syndrome (UMS) [MIM:181450]	Unknown	-2
COL6A2	G531R	-	Ullrich congenital muscular dystrophy (UCMD)	Unknown	-1
SAMD9	K1495E	-	Tumoral calcinosis, normophosphatemic, famili	Unknown	-1
TSC1	A726E	-	Tuberous sclerosis 1 (TSC1) [MIM:191100]	Unknown	-1
TSC1	T899S	-	Tuberous sclerosis 1 (TSC1) [MIM:191100]	Unknown	-1
TSC1	L72P	-	Tuberous sclerosis 1 (TSC1) [MIM:191100]	Unknown	-1
TSC1	R500Q	-	Tuberous sclerosis 1 (TSC1) [MIM:191100]	Unknown	-1
HADHB	R444K	-	Trifunctional protein deficiency (TFP deficie	Unknown	-1
ERCC2	C259Y	-	Trichothiodystrophy photosensitive (TTDP) [MI	Unknown	-1
TTC37	G251R	-	Trichohepatoenteric syndrome 1 (THES1) [MIM:2	Unknown	-1
TTC37	D1283N	-	Trichohepatoenteric syndrome 1 (THES1) [MIM:2	Unknown	-1
TTC37	L1505S	-	Trichohepatoenteric syndrome 1 (THES1) [MIM:2	Unknown	-1
ABCC8	H1023Y	-	Transient neonatal diabetes mellitus 2 (TNDM2	Unknown	-1
ZFP57	H374D	-	Transient neonatal diabetes mellitus 1 (TNDM1	Unknown	-1
ATM	L1910H	-	T-prolymphocytic leukemia	Unknown	-1
ATM	E2139G	-	T-prolymphocytic leukemia	Unknown	-1
ATM	E2164K	-	T-prolymphocytic leukemia	Unknown	-1
ATM	T2396S	-	T-prolymphocytic leukemia	Unknown	-1
ATM	Q2442P	-	T-prolymphocytic leukemia	Unknown	-1
ATM	R2486G	-	T-prolymphocytic leukemia	Unknown	-1
ATM	G2695A	-	T-prolymphocytic leukemia	Unknown	-1
ATM	L2722R	-	T-prolymphocytic leukemia	Unknown	-1
ATM	D2725G	-	T-prolymphocytic leukemia	Unknown	-1
ATM	D2725V	-	T-prolymphocytic leukemia	Unknown	-1
SERPINA7	S43T	-	Thyroxine-binding globulin deficiency (TBG de	Unknown	-1
SERPINA7	I116N	rs28933689	Thyroxine-binding globulin deficiency (TBG de	Unknown	-1
SERPINA7	A133P	rs28933688	Thyroxine-binding globulin deficiency (TBG de	Unknown	-1
SERPINA7	H351Y	-	Thyroxine-binding globulin deficiency (TBG de	Unknown	-1
SERPINA7	P383L	-	Thyroxine-binding globulin deficiency (TBG de	Unknown	-1
DUOX2	Q36H	-	Thyroid dyshormonogenesis 6 (TDH6) [MIM:60720	Unknown	-1
DUOX2	G1518S	-	Thyroid dyshormonogenesis 6 (TDH6) [MIM:60720	Unknown	-1
TG	C183Y	-	Thyroid dyshormonogenesis 3 (TDH3) [MIM:27470	Unknown	-1
TPO	A53P	-	Thyroid dyshormonogenesis 2A (TDH2A) [MIM:274	Unknown	-1
TPO	D240N	-	Thyroid dyshormonogenesis 2A (TDH2A) [MIM:274	Unknown	-1
TPO	N307T	-	Thyroid dyshormonogenesis 2A (TDH2A) [MIM:274	Unknown	-1
TPO	A326T	-	Thyroid dyshormonogenesis 2A (TDH2A) [MIM:274	Unknown	-1
ADAMTS13	R1336W	rs281875308	Thrombotic thrombocytopenic purpura congenita	Unknown	-1
LRP5	R494Q	-	Osteoporosis-pseudoglioma syndrome (OPPG) [MI	Unknown	-1
LRP5	R570W	-	Osteoporosis-pseudoglioma syndrome (OPPG) [MI	Unknown	-1
LRP5	W478R	-	Osteoporosis-pseudoglioma syndrome (OPPG) [MI	Unknown	-1
LRP5	N531I	-	Osteoporosis-pseudoglioma syndrome (OPPG) [MI	Unknown	-1
LRP5	G610R	-	Osteoporosis-pseudoglioma syndrome (OPPG) [MI	Unknown	-1
ADAMTS13	H96D	rs121908467	Thrombotic thrombocytopenic purpura congenita	Upshaw-Schulman syndrome	2
ADAMTS13	R102C	rs121908469	Thrombotic thrombocytopenic purpura congenita	Upshaw-Schulman syndrome	2
ADAMTS13	T196I	rs121908470	Thrombotic thrombocytopenic purpura congenita	Upshaw-Schulman syndrome	2
ADAMTS13	A250V	rs121908478	Thrombotic thrombocytopenic purpura congenita	Upshaw-Schulman syndrome	2
ADAMTS13	R268P	rs121908477	Thrombotic thrombocytopenic purpura congenita	Upshaw-Schulman syndrome	2
ADAMTS13	R398H	rs121908471	Thrombotic thrombocytopenic purpura congenita	Upshaw-Schulman syndrome	2
ADAMTS13	R528G	rs121908473	Thrombotic thrombocytopenic purpura congenita	Upshaw-Schulman syndrome	2
ADAMTS13	R692C	rs121908475	Thrombotic thrombocytopenic purpura congenita	Upshaw-Schulman syndrome	2
ADAMTS13	C951G	rs121908468	Thrombotic thrombocytopenic purpura congenita	Upshaw-Schulman syndrome	2
ADAMTS13	C1024G	rs121908472	Thrombotic thrombocytopenic purpura congenita	Upshaw-Schulman syndrome	2
ADAMTS13	C1213Y	rs121908474	Thrombotic thrombocytopenic purpura congenita	Upshaw-Schulman syndrome	2
UROC1	L70P	-	Urocanase deficiency (UROD) [MIM:276880]	Urocanate hydratase deficiency	2
MYO7A	R212C	-	Usher syndrome 1B (USH1B) [MIM:276900]	Usher syndrome, type 1B	2
USH2A	C319Y	-	Usher syndrome 2A (USH2A) [MIM:276901]	Usher syndrome, type 2A	2
UVSSA	C32R	-	UV-sensitive syndrome 3 (UVSS3) [MIM:614640]	UV-sensitive syndrome 3	2
LRP5	A242T	-	Van Buchem disease 2 (VBCH2) [MIM:607636]	Van Buchem disease type 2 OR Osteopetrosis autosomal dominant type 1 OR Worth disease	2
PPOX	R59W	-	Variegate porphyria (VP) [MIM:176200]	Variegate porphyria	2
PPOX	G232R	-	Variegate porphyria (VP) [MIM:176200]	Variegate porphyria	2
GATA4	R43W	-	Ventricular septal defect 1 (VSD1) [MIM:61442	Ventricular septal defect 1	2
GATA4	G296R	-	Ventricular septal defect 1 (VSD1) [MIM:61442	Ventricular septal defect 1	2
GATA4	E359K	-	Ventricular septal defect 1 (VSD1) [MIM:61442	Ventricular septal defect 1	2
GATA4	A442V	-	Ventricular septal defect 1 (VSD1) [MIM:61442	Ventricular septal defect 1	2
GATA4	P407Q	rs115099192	Ventricular septal defect 1 (VSD1) [MIM:61442	Ventricular septal defect 1 OR Tetralogy of Fallot	2
NKX2-5	R25C	rs28936670	Tetralogy of Fallot (TOF) [MIM:187500]	Ventricular septal defect 3	2
CASQ2	D307H	-	Ventricular tachycardia, catecholaminergic po	Ventricular tachycardia, catecholaminergic polymorphic, 2	2
CASQ2	L167H	-	Ventricular tachycardia, catecholaminergic po	Ventricular tachycardia, catecholaminergic polymorphic, 2	2
CASQ2	R33Q	-	Ventricular tachycardia, catecholaminergic po	Ventricular tachycardia, catecholaminergic polymorphic, 2	2
HOXD10	M319K	-	Vertical talus, congenital (CVT) [MIM:192950]	Vertical talus, congenital	2
SOX17	G178C	-	Vesicoureteral reflux 3 (VUR3) [MIM:613674]	Vesicoureteral reflux 3	2
SOX17	Y259N	-	Vesicoureteral reflux 3 (VUR3) [MIM:613674]	Vesicoureteral reflux 3	2
VHL	S65W	-	Von Hippel-Lindau disease (VHLD) [MIM:193300]	Von Hippel-Lindau	2
VHL	E70K	-	Von Hippel-Lindau disease (VHLD) [MIM:193300]	Von Hippel-Lindau	2
VHL	Y156C	-	Von Hippel-Lindau disease (VHLD) [MIM:193300]	Von Hippel-Lindau	2
VHL	C162F	-	Von Hippel-Lindau disease (VHLD) [MIM:193300]	Von Hippel-Lindau	2
VHL	V84L	rs5030827	Von Hippel-Lindau disease (VHLD) [MIM:193300]	Von Hippel-Lindau OR Von Hippel-Lindau syndrome	2
VHL	P81S	rs5030806	Von Hippel-Lindau disease (VHLD) [MIM:193300]	Von Hippel-Lindau syndrome	2
VHL	Y98H	rs5030809	Von Hippel-Lindau disease (VHLD) [MIM:193300]	Von Hippel-Lindau syndrome	2
VHL	R107P	-	Von Hippel-Lindau disease (VHLD) [MIM:193300]	Von Hippel-Lindau syndrome	2
VHL	Y112H	-	Von Hippel-Lindau disease (VHLD) [MIM:193300]	Von Hippel-Lindau syndrome	2
VHL	Q164R	-	Von Hippel-Lindau disease (VHLD) [MIM:193300]	Von Hippel-Lindau syndrome	2
VHL	V166F	-	Von Hippel-Lindau disease (VHLD) [MIM:193300]	Von Hippel-Lindau syndrome	2
VHL	R167G	-	Von Hippel-Lindau disease (VHLD) [MIM:193300]	Von Hippel-Lindau syndrome	2
VHL	R167Q	rs5030821	Von Hippel-Lindau disease (VHLD) [MIM:193300]	Von Hippel-Lindau syndrome	2
VHL	Y112N	-	Von Hippel-Lindau disease (VHLD) [MIM:193300]	Von Hippel-Lindau syndrome	2
VWF	C1149R	-	Von Willebrand disease 1 (VWD1) [MIM:193400]	von Willebrand disease type 1	2
VWF	G1324S	-	Von Willebrand disease 2 (VWD2) [MIM:613554]	von Willebrand disease type 2M	2
VWF	T791M	-	Von Willebrand disease 2 (VWD2) [MIM:613554]	von Willebrand disease type 2N	2
VWF	R816W	-	Von Willebrand disease 2 (VWD2) [MIM:613554]	von Willebrand disease type 2N	2
VWF	C1060R	-	Von Willebrand disease 2 (VWD2) [MIM:613554]	von Willebrand disease type 2N	2
VWF	R854Q	rs41276738	Von Willebrand disease 2 (VWD2) [MIM:613554]	von Willebrand disease type 2N OR von Willebrand disease type 1	2
VWF	C2362F	-	Von Willebrand disease 3 (VWD3) [MIM:277480]	von Willebrand disease type 3	2
VWF	N528S	-	Von Willebrand disease 2 (VWD2) [MIM:613554]	von Willebrand disease, type 2a	2
VWF	G550R	-	Von Willebrand disease 2 (VWD2) [MIM:613554]	von Willebrand disease, type 2a	2
VWF	C1272R	-	Von Willebrand disease 2 (VWD2) [MIM:613554]	von Willebrand disease, type 2a	2
VWF	F1514C	-	Von Willebrand disease 2 (VWD2) [MIM:613554]	von Willebrand disease, type 2a	2
VWF	R1597W	-	Von Willebrand disease 2 (VWD2) [MIM:613554]	von Willebrand disease, type 2a	2
VWF	V1607D	-	Von Willebrand disease 2 (VWD2) [MIM:613554]	von Willebrand disease, type 2a	2
VWF	S1613P	-	Von Willebrand disease 2 (VWD2) [MIM:613554]	von Willebrand disease, type 2a	2
VWF	I1628T	-	Von Willebrand disease 2 (VWD2) [MIM:613554]	von Willebrand disease, type 2a	2
VWF	C2773R	-	Von Willebrand disease 2 (VWD2) [MIM:613554]	von Willebrand disease, type 2a	2
VWF	P1266L	-	Von Willebrand disease 2 (VWD2) [MIM:613554]	von Willebrand disease, type 2b	2
VWF	R1306W	-	Von Willebrand disease 2 (VWD2) [MIM:613554]	von Willebrand disease, type 2b	2
VWF	R1308C	-	Von Willebrand disease 2 (VWD2) [MIM:613554]	von Willebrand disease, type 2b	2
VWF	W1313C	-	Von Willebrand disease 2 (VWD2) [MIM:613554]	von Willebrand disease, type 2b	2
VWF	V1314L	-	Von Willebrand disease 2 (VWD2) [MIM:613554]	von Willebrand disease, type 2b	2
VWF	V1316M	-	Von Willebrand disease 2 (VWD2) [MIM:613554]	von Willebrand disease, type 2b	2
VWF	R1341Q	-	Von Willebrand disease 2 (VWD2) [MIM:613554]	von Willebrand disease, type 2b	2
PAX3	P50L	-	Waardenburg syndrome 1 (WS1) [MIM:193500]	Waardenburg syndrome type 1	2
PAX3	R56L	-	Waardenburg syndrome 1 (WS1) [MIM:193500]	Waardenburg syndrome type 1	2
SOX10	R106W	-	Waardenburg syndrome 4C (WS4C) [MIM:613266]	Waardenburg syndrome, type 4c	2
EDNRB	A183G	-	Waardenburg syndrome 4A (WS4A) [MIM:277580]	Waardenburg syndrome, type 4A	2
EDN3	C159F	-	Waardenburg syndrome 4B (WS4B) [MIM:613265]	Waardenburg syndrome, type 4b	2
SOX10	R161H	-	Waardenburg syndrome 2E (WS2E) [MIM:611584]	Waardenburg syndrome, type 2e, without neurologic involvement	2
RAB18	L24Q	-	Warburg micro syndrome 3 (WARBM3) [MIM:614222	Warburg micro syndrome 3	2
EZH2	P132S	-	Weaver syndrome (WVS) [MIM:277590]	Weaver syndrome	2
LTBP2	V1177M	-	Weill-Marchesani syndrome 3 (WMS3) [MIM:61481	Weill-Marchesani syndrome 3	2
WRN	K125N	-	Werner syndrome (WRN) [MIM:277700]	Werner syndrome	2
ATP7B	M645R	-	Wilson disease (WD) [MIM:277900]	Wilson's disease	2
ATP7B	G691R	-	Wilson disease (WD) [MIM:277900]	Wilson's disease	2
ATP7B	L708P	-	Wilson disease (WD) [MIM:277900]	Wilson's disease	2
ATP7B	D765N	rs28942075	Wilson disease (WD) [MIM:277900]	Wilson's disease	2
ATP7B	M769V	-	Wilson disease (WD) [MIM:277900]	Wilson's disease	2
ATP7B	R778L	rs28942074	Wilson disease (WD) [MIM:277900]	Wilson's disease	2
ATP7B	A874V	-	Wilson disease (WD) [MIM:277900]	Wilson's disease	2
ATP7B	R919G	-	Wilson disease (WD) [MIM:277900]	Wilson's disease	2
ATP7B	G943S	rs28942076	Wilson disease (WD) [MIM:277900]	Wilson's disease	2
ATP7B	R969Q	-	Wilson disease (WD) [MIM:277900]	Wilson's disease	2
ATP7B	T977M	-	Wilson disease (WD) [MIM:277900]	Wilson's disease	2
ATP7B	H1069Q	-	Wilson disease (WD) [MIM:277900]	Wilson's disease	2
ATP7B	T1220M	-	Wilson disease (WD) [MIM:277900]	Wilson's disease	2
ATP7B	N1270S	-	Wilson disease (WD) [MIM:277900]	Wilson's disease	2
ATP7B	G1266R	-	Wilson disease (WD) [MIM:277900]	Wilson's disease	2
ATP7B	T1434M	rs60986317	Wilson disease (WD) [MIM:277900]	Wilson's disease	2
ATP7B	T766R	-	Wilson disease (WD) [MIM:277900]	Wilson's disease	2
ATP7B	T991M	rs41292782	Wilson disease (WD) [MIM:277900]	Wilson's disease	2
ATP7B	V536A	rs138427376	Wilson disease (WD) [MIM:277900]	Wilson's disease	2
ATP7B	I1148T	rs60431989	Wilson disease (WD) [MIM:277900]	Wilson's disease OR Wilson's disease	2
WAS	R86H	-	Wiskott-Aldrich syndrome (WAS) [MIM:301000]	Wiskott-Aldrich syndrome	2
WAS	R86L	-	Wiskott-Aldrich syndrome (WAS) [MIM:301000]	Wiskott-Aldrich syndrome	2
WAS	S82P	-	Wiskott-Aldrich syndrome (WAS) [MIM:301000]	Wiskott-Aldrich syndrome, attenuated	2
EIF2AK3	R588Q	-	Wolcott-Rallison syndrome (WRS) [MIM:226980]	Wolcott-Rallison dysplasia	2
WFS1	G780S	-	Wolfram-like syndrome autosomal dominant (WFS	Wolfram-like syndrome, autosomal dominant	2
WFS1	A684V	-	Wolfram-like syndrome autosomal dominant (WFS	Wolfram-like syndrome, autosomal dominant OR Diabetes mellitus AND insipidus with optic atrophy AND deafness	2
WFS1	E864K	-	Wolfram-like syndrome autosomal dominant (WFS	Wolfram-like syndrome, autosomal dominant OR WFS1	2
KRT74	N148K	-	Woolly hair autosomal dominant (ADWH) [MIM:19	Woolly hair, autosomal dominant	2
LPAR6	E189K	-	Woolly hair autosomal recessive 1 with or wit	Woolly hair, autosomal recessive 1	2
LPAR6	I188F	-	Woolly hair autosomal recessive 1 with or wit	WOOLLY HAIR, AUTOSOMAL RECESSIVE 1, WITH OR WITHOUT HYPOTRICHOSIS	2
LIPH	W108R	-	Woolly hair autosomal recessive 2 (ARWH2) [MI	Woolly hair, autosomal recessive 2, with or without hypotrichosis	2
ERCC3	F99S	-	Xeroderma pigmentosum complementation group B	Xeroderma pigmentosum, complementation group b	2
DDB2	K244E	-	Xeroderma pigmentosum complementation group E	Xeroderma pigmentosum, complementation group e, ddb-negative form	2
DDB2	R273H	-	Xeroderma pigmentosum complementation group E	Xeroderma pigmentosum, complementation group e, ddb-negative form	2
ERCC2	S541R	rs121913019	Xeroderma pigmentosum complementation group D	Xeroderma pigmentosum, group D	2
ERCC2	R683W	rs41556519	Xeroderma pigmentosum complementation group D	Xeroderma pigmentosum, group D	2
ERCC2	L485P	-	Xeroderma pigmentosum complementation group D	Xeroderma pigmentosum, group D	2
BTK	R28H	-	X-linked agammaglobulinemia (XLA) [MIM:300755	X-linked agammaglobulinemia	2
BTK	T33P	-	X-linked agammaglobulinemia (XLA) [MIM:300755	X-linked agammaglobulinemia	2
BTK	V113D	-	X-linked agammaglobulinemia (XLA) [MIM:300755	X-linked agammaglobulinemia	2
BTK	R288W	-	X-linked agammaglobulinemia (XLA) [MIM:300755	X-linked agammaglobulinemia	2
BTK	R307G	-	X-linked agammaglobulinemia (XLA) [MIM:300755	X-linked agammaglobulinemia	2
BTK	Y334S	-	X-linked agammaglobulinemia (XLA) [MIM:300755	X-linked agammaglobulinemia	2
BTK	L408P	-	X-linked agammaglobulinemia (XLA) [MIM:300755	X-linked agammaglobulinemia	2
BTK	K430E	-	X-linked agammaglobulinemia (XLA) [MIM:300755	X-linked agammaglobulinemia	2
BTK	C506R	-	X-linked agammaglobulinemia (XLA) [MIM:300755	X-linked agammaglobulinemia	2
BTK	R520Q	-	X-linked agammaglobulinemia (XLA) [MIM:300755	X-linked agammaglobulinemia	2
BTK	R525Q	-	X-linked agammaglobulinemia (XLA) [MIM:300755	X-linked agammaglobulinemia	2
BTK	R562P	rs28935176	X-linked agammaglobulinemia (XLA) [MIM:300755	X-linked agammaglobulinemia	2
BTK	R562W	-	X-linked agammaglobulinemia (XLA) [MIM:300755	X-linked agammaglobulinemia	2
BTK	W581R	-	X-linked agammaglobulinemia (XLA) [MIM:300755	X-linked agammaglobulinemia	2
BTK	E589G	-	X-linked agammaglobulinemia (XLA) [MIM:300755	X-linked agammaglobulinemia	2
BTK	A607D	-	X-linked agammaglobulinemia (XLA) [MIM:300755	X-linked agammaglobulinemia	2
BTK	G613D	-	X-linked agammaglobulinemia (XLA) [MIM:300755	X-linked agammaglobulinemia	2
BTK	M630K	-	X-linked agammaglobulinemia (XLA) [MIM:300755	X-linked agammaglobulinemia	2
BTK	L652P	-	X-linked agammaglobulinemia (XLA) [MIM:300755	X-linked agammaglobulinemia	2
BTK	L542P	-	X-linked agammaglobulinemia (XLA) [MIM:300755	X-linked agammaglobulinemia with growth hormone deficiency	2
NDP	R121W	-	Vitreoretinopathy, exudative 2 (EVR2) [MIM:30	X-linked familial exudative vitreoretinopathy	2
NDP	L124F	rs28933684	Vitreoretinopathy, exudative 2 (EVR2) [MIM:30	X-linked familial exudative vitreoretinopathy	2
NDP	R121L	-	Vitreoretinopathy, exudative 2 (EVR2) [MIM:30	X-linked familial exudative vitreoretinopathy	2
PDHA1	D258A	-	X-linked Leigh syndrome (X-LS) [MIM:308930]	X-linked Leigh syndrome	2
PDHA1	R263G	rs28936081	X-linked Leigh syndrome (X-LS) [MIM:308930]	X-linked Leigh syndrome	2
